# Supplementary material for: Nucleolar Relocalization of RBM14 by Influenza A Virus NS1 Protein
Source: mSphere. 2018 Nov 14;3(6):e00549-18. doi: 10.1128/mSphereDirect.00549-18 (PMC6236804; doi:10.1128/mSphereDirect.00549-18)
Supplement: TABLE S1 [file sph006182706sd1.xls]

## Sheet: s1
Gene ID	Gene Symbol	Gene Description	mock_IAV_a	mock_IAV_b	1hr_IAV_a	1hr_IAV_b	4hr_IAV_a	4hr_IAV_b	6hr_IAV_a	6hr_IAV_b	8hr_IAV_a	8hr_IAV_b	10hr_IAV_a	10hr_IAV_b	12hr_IAV_a	12hr_IAV_b	mock_RSV_a	mock_RSV_b	1hr_RSV_a	1hr_RSV_b	24hr_RSV_a	24hr_RSV_b	36hr_RSV_a	36hr_RSV_b	48hr_RSV_a	48hr_RSV_b	60hr_RSV_a	60hr_RSV_b	72hr_RSV_a
503582	ARGFX	arginine-fifty homeobox(ARGFX)	0.03	0	0	0	0.05	0.08	0	0.13	0	0	0	0.03	0	0	0	0	0	0	0.05	0	0	0	0	0	0	0	0
58498	MYL7	myosin light chain 7(MYL7)	0.02	0	0	0	0	0.05	0	0	0	0	0	0	0	0	0	0	0.05	0	0	0	0	0	0	0	0	0	0
79977	GRHL2	grainyhead like transcription factor 2(GRHL2)	0.01	0	0	0.01	0.01	0.01	0	0	0	0	0.01	0	0	0	0	0.01	0	0	0	0	0	0	0.02	0	0	0	0.01
643596	RNF224	ring finger protein 224(RNF224)	0.08	0	0	0.22	0	0.18	0	0.3	0	0.56	0.09	0.25	0	0.17	0.28	0	0.17	0	0.11	0.21	0.1	0.15	0	0	0	0	0.12
8110	DPF3	double PHD fingers 3(DPF3)	0.01	0.08	0	0.03	0.04	0.04	0.06	0.14	0.01	0.02	0.04	0.01	0	0.06	0.1	0.05	0.04	0	0.1	0.02	0.08	0.02	0.06	0.14	0.11	0.01	0.01
644809	C15orf56	chromosome 15 open reading frame 56(C15orf56)	0.02	0	0	0	0	0.04	0	0	0	0	0	0	0	0	0	0	0	0	0	0.04	0	0	0.03	0	0	0	0
152015	ROPN1B	rhophilin associated tail protein 1B(ROPN1B)	0.01	0.01	0	0	0	0	0.01	0	0	0.01	0	0	0	0	0	0	0.02	0	0.01	0	0	0	0	0	0	0.01	0
256957	HEATR9	HEAT repeat containing 9(HEATR9)	0.01	0.02	0	0	0.03	0.06	0.06	0.14	0	0	0.01	0.05	0.11	0.23	0.02	0.03	0.67	0.45	0.02	0	0.33	0.31	0	0.02	0.03	0	0
1583	CYP11A1	cytochrome P450 family 11 subfamily A member 1(CYP11A1)	0.01	0	0	0	0	0	0	0	0	0	0.01	0	0	0	0.03	0	0	0	0	0.03	0	0	0	0	0	0.01	0
114131	UCN3	urocortin 3(UCN3)	0.05	0	0	0	0.06	0	0	0	0	0	0	0	0	0	0.08	0	0	0	0.06	0.12	0	0	0	0	0	0	0
387638	C10orf113	chromosome 10 open reading frame 113(C10orf113)	0.06	0	0	0	0	0	0	0	0	0	0	0	0	0	0	0	0	0	0	0	0	0	0	0	0	0	0
55769	ZNF83	zinc finger protein 83(ZNF83)	0.01	0	0.05	0	0.02	0.03	0.02	0.05	0.01	0	0	0.04	0.02	0	0	0.02	0.03	0	0.07	0	0.06	0.02	0	0.05	0	0.04	0.02
115827	RAB3C	RAB3C, member RAS oncogene family(RAB3C)	0	0.01	0	0.01	0.01	0.03	0.01	0	0	0	0.01	0.01	0.02	0.01	0.01	0	0.01	0.02	0	0.01	0.01	0.01	0	0.03	0.01	0.02	0
389058	SP5	Sp5 transcription factor(SP5)	0.02	0	0	0.02	0.02	0	0.03	0	0.11	0.06	0	0.11	0.11	0.03	0.03	0.04	0.1	0.23	0.04	0.04	0.1	0.03	0	0	0	0.07	0.07
8900	CCNA1	cyclin A1(CCNA1)	0.01	0	0.05	0	0.06	0.07	0.07	0	0.03	0.05	0.03	0.09	0.18	0.12	0	0.04	0.16	0.42	0.08	0.04	0.54	0.65	0.13	0.08	0	0.02	0
2642	GCGR	glucagon receptor(GCGR)	0.02	0	0.06	0.02	0	0	0.03	0	0.04	0.06	0	0	0	0	0.14	0	0.04	0	0.02	0	0.04	0	0	0	0.11	0.05	0.09
286530	P2RY8	purinergic receptor P2Y8(P2RY8)	0.01	0.01	0	0	0	0.02	0.01	0.03	0.01	0.03	0.02	0.03	0.01	0.03	0	0.02	0.03	0	0.04	0	0.02	0	0.02	0.03	0	0.01	0.01
11189	CELF3	CUGBP, Elav-like family member 3(CELF3)	0.01	0	0	0	0	0	0.04	0	0	0	0.02	0	0	0.03	0.01	0	0.02	0	0	0.02	0	0.01	0	0	0.02	0	0
9034	CCRL2	C-C motif chemokine receptor like 2(CCRL2)	0.01	0.08	0.05	0.06	0.02	0.06	0.05	0	0.05	0.07	0.09	0.07	0.17	0.12	0.1	0.02	0.3	0.1	0.04	0.04	0.3	0.25	0.03	0.08	0.03	0	0.04
56265	CPXM1	carboxypeptidase X, M14 family member 1(CPXM1)	0.01	0.02	0	0	0	0	0	0	0	0.02	0.01	0.01	0.23	0.14	0	0.03	0.42	0	0	0	0.59	0.4	0	0	0.03	0	0
3823	KLRC3	killer cell lectin like receptor C3(KLRC3)	0.03	0	0	0.04	0.04	0.06	0.05	0	0.1	0	0.03	0	0	0	0	0.04	0.06	0	0	0	0.18	0.1	0	0	0.06	0	0
23434	LINC01565	long intergenic non-protein coding RNA 1565(LINC01565)	0.01	0	0	0	0	0	0.02	0	0	0	0	0.01	0	0.03	0.02	0	0	0	0	0	0	0	0.03	0.02	0	0	0
10369	CACNG2	calcium voltage-gated channel auxiliary subunit gamma 2(CACNG2)	0.01	0	0	0.01	0	0	0	0	0	0	0	0	0.02	0	0	0	0	0	0	0	0	0	0.02	0	0	0	0
400668	PRSS57	protease, serine 57(PRSS57)	0.03	0.08	0.11	0.3	0.13	0.07	0.05	0.12	0.04	0.11	0	0.02	0.11	0	0	0.04	0	0	0.17	0.08	0.08	0.06	0	0.06	0.28	0.22	0.04
8572	PDLIM4	PDZ and LIM domain 4(PDLIM4)	0.01	0.01	0	0.03	0	0	0	0	0	0	0	0	0	0	0.02	0.01	0	0	0.01	0	0	0	0	0	0	0.03	0
170589	GPHA2	glycoprotein hormone alpha 2(GPHA2)	0.04	0	0	0	0	0	0	0	0	0	0	0	0	0	0	0	0	0	0	0	0	0.08	0	0.08	0	0	0
89766	UMODL1	uromodulin like 1(UMODL1)	0	0	0	0	0	0	0	0	0	0	0.01	0	0	0	0	0	0	0	0	0	0	0	0	0	0	0	0
5146	PDE6C	phosphodiesterase 6C(PDE6C)	0.01	0	0	0.01	0.01	0.05	0.07	0	0.03	0.05	0	0.02	0.02	0	0.02	0	0	0	0.03	0.05	0.01	0	0.02	0.02	0.05	0.01	0
5197	PF4V1	platelet factor 4 variant 1(PF4V1)	0.06	0	0	0	0	0	0	0	0	0	0	0.05	0	0	0	0	0	0	0	0	0	0	0	0	0	0	0
2668	GDNF	glial cell derived neurotrophic factor(GDNF)	0.01	0.01	0.03	0.01	0.01	0.02	0.01	0	0.01	0	0.01	0	0	0.02	0.01	0	0	0	0	0	0.06	0.01	0	0	0	0.01	0.02
939	CD27	CD27 molecule(CD27)	0.03	0.07	0	0.07	0.11	0	0	0.09	0	0	0.03	0.1	0	0	0.04	0.06	0	0	0.07	0	0.09	0.05	0	0	0.12	0	0.04
56659	KCNK13	potassium two pore domain channel subfamily K member 13(KCNK13)	0.01	0.09	0	0.04	0.04	0.03	0.07	0.05	0.06	0	0.03	0.01	0.11	0	0.07	0.1	0.06	0	0.07	0.03	0.02	0.12	0.06	0.05	0.06	0.11	0.08
5746	PTH2R	parathyroid hormone 2 receptor(PTH2R)	0.01	0	0	0.02	0.02	0	0.03	0.03	0.03	0.01	0.02	0	0	0.03	0.04	0	0.02	0.06	0	0.02	0	0.03	0.02	0.01	0	0.01	0
22797	TFEC	transcription factor EC(TFEC)	0	0.02	0.04	0.01	0	0.05	0.03	0	0.05	0.03	0.05	0.03	0.04	0.03	0.03	0.03	0.01	0.03	0.02	0	0.03	0.03	0.03	0.01	0.01	0.01	0.01
375612	LHFPL3	lipoma HMGIC fusion partner-like 3(LHFPL3)	0.02	0.02	0	0	0.02	0.04	0.03	0	0	0	0	0	0	0	0	0.02	0	0	0	0	0	0	0.04	0	0	0.02	0.03
3046	HBE1	hemoglobin subunit epsilon 1(HBE1)	0.04	0.15	0.13	0.1	0.05	0.08	0.12	0.14	0.08	0.06	0.28	0.06	0.06	0.15	0.13	0.09	0	0.26	0.05	0.09	0.09	0.19	0	0	0.08	0.3	0.05
3744	KCNA10	potassium voltage-gated channel subfamily A member 10(KCNA10)	0.02	0	0	0	0.02	0	0	0	0	0	0	0	0	0	0	0	0	0	0.02	0.04	0	0	0	0	0	0	0
286676	ILDR1	immunoglobulin like domain containing receptor 1(ILDR1)	0.01	0.02	0	0	0	0	0	0	0	0	0.01	0	0	0	0	0	0.05	0	0	0	0	0	0	0	0	0	0
6614	SIGLEC1	sialic acid binding Ig like lectin 1(SIGLEC1)	0	0	0	0	0.01	0.03	0.02	0	0	0.01	0	0	0.02	0	0	0.01	0	0	0.01	0	0.01	0.01	0	0	0.03	0	0.01
164118	TTC24	tetratricopeptide repeat domain 24(TTC24)	0.01	0.01	0	0	0.01	0	0.07	0.12	0	0	0	0.01	0	0	0	0	0.02	0	0.03	0.03	0	0	0	0	0	0	0
140453	MUC17	mucin 17, cell surface associated(MUC17)	0	0	0	0.01	0.03	0.01	0.05	0.08	0	0	0.01	0.02	0.05	0.03	0	0	0.06	0.08	0.01	0.02	0.07	0.04	0.01	0.01	0	0	0
146894	CD300LG	CD300 molecule like family member g(CD300LG)	0.01	0.05	0	0.03	0.06	0.05	0.03	0.23	0.05	0.09	0.01	0.04	0.02	0	0.07	0.06	0.09	0.07	0.05	0	0.05	0	0	0.04	0.05	0.04	0.03
93986	FOXP2	forkhead box P2(FOXP2)	0	0.01	0	0	0.01	0	0	0	0	0	0	0	0	0	0	0	0	0	0	0	0	0	0	0.01	0	0	0
140686	WFDC3	WAP four-disulfide core domain 3(WFDC3)	0.01	0	0	0	0.02	0	0.02	0	0.02	0.05	0	0	0	0.03	0	0.03	0	0	0	0	0	0.02	0	0	0.03	0	0
196446	MYRFL	myelin regulatory factor-like(MYRFL)	0.03	0	0	0	0.23	0.15	0.27	0.12	0	0	0.04	0	0	0	0	0	0	0	0.04	0	0.04	0	0.07	0.18	0	0	0
9750	FAM65B	family with sequence similarity 65 member B(FAM65B)	0	0	0	0	0	0	0.02	0	0	0.01	0.02	0.02	0.03	0.02	0	0.01	0.17	0.14	0.01	0	0.07	0.08	0	0	0	0	0
313	AOAH	acyloxyacyl hydrolase(AOAH)	0.01	0	0.04	0	0.04	0.05	0	0	0.05	0.02	0.05	0.02	0.05	0.02	0	0.01	0	0	0.01	0.03	0.01	0	0	0.02	0	0.01	0.06
1901	S1PR1	sphingosine-1-phosphate receptor 1(S1PR1)	0.01	0	0	0	0.02	0.05	0.02	0.04	0.01	0	0	0	0	0.02	0	0.01	0	0	0	0	0.03	0.04	0	0	0	0.02	0
8968	Hist1h3f	histone cluster 1 H3 family member f(HIST1H3F)	0.02	0.2	0.26	0.05	0.23	0.05	0.14	0.27	0.04	0.08	0.04	0.06	0.07	0.1	0.07	0.06	0.09	0.52	0.33	0.1	0.09	0.04	0.32	0.08	0.16	0.11	0.03
6289	SAA2	serum amyloid A2(SAA2)	0.02	0.09	0	0.03	0	0.05	0.04	0	0.08	0.08	0.05	0.03	0.16	0.19	0	0.03	0.63	0.16	0	0	0.65	0.93	0	0	0	0.06	0
222546	RFX6	regulatory factor X6(RFX6)	0.01	0	0	0	0.01	0	0	0	0	0	0	0.01	0	0	0	0	0	0.06	0	0	0	0.01	0	0.03	0	0.01	0.01
11197	WIF1	WNT inhibitory factor 1(WIF1)	0.02	0	0.06	0	0.02	0	0	0	0.02	0	0	0	0	0	0	0	0	0	0	0	0.02	0	0	0	0	0	0
83987	CCDC8	coiled-coil domain containing 8(CCDC8)	0.01	0	0	0	0	0.05	0.02	0	0.02	0.02	0.01	0.01	0	0	0.02	0.01	0.02	0	0.03	0	0	0.02	0.02	0.02	0.07	0	0.03
155038	GIMAP8	GTPase, IMAP family member 8(GIMAP8)	0.01	0	0	0.01	0.14	0.09	0.09	0.06	0	0	0	0	0	0	0	0	0.02	0	0	0	0.01	0	0.04	0.01	0	0	0
154661	RUNDC3B	RUN domain containing 3B(RUNDC3B)	0.01	0	0	0.01	0.03	0	0.02	0	0	0.01	0	0	0	0	0	0	0	0	0.01	0	0.01	0	0	0	0	0	0
642843	CPSF4L	cleavage and polyadenylation specific factor 4 like(CPSF4L)	0.02	0	0.08	0.06	0.03	0	0	0	0	0.04	0.02	0	0.04	0.05	0	0.03	0	0	0	0	0	0	0	0.04	0	0.03	0.06
4036	LRP2	LDL receptor related protein 2(LRP2)	0	0.01	0	0	0.01	0	0.01	0.02	0.01	0	0	0.01	0.01	0.01	0	0.01	0.02	0.03	0.01	0.01	0.02	0.01	0	0.01	0.01	0	0
256710	GLIPR1L1	GLI pathogenesis related 1 like 1(GLIPR1L1)	0.03	0	0	0.05	0	0	0	0	0	0	0	0.08	0	0	0.06	0	0.07	0	0.05	0	0	0	0.08	0	0	0	0
419	ART3	ADP-ribosyltransferase 3(ART3)	0.01	0	0	0	0	0.04	0.04	0	0	0	0.01	0	0	0.02	0.02	0	0.02	0	0.01	0	0	0	0.04	0.05	0	0.04	0.01
1815	DRD4	dopamine receptor D4(DRD4)	0.02	0.13	0	0.13	0.07	0.11	0.08	0.09	0.14	0.13	0.05	0.11	0.04	0	0.17	0.12	0	0.18	0.1	0.13	0.06	0.13	0	0.09	0.06	0.07	0.07
338323	NLRP14	NLR family pyrin domain containing 14(NLRP14)	0.01	0.01	0	0.02	0.01	0	0.01	0	0	0	0	0.01	0	0	0	0	0.04	0	0	0.02	0	0.02	0.02	0.02	0	0	0.01
388799	FAM209B	family with sequence similarity 209 member B(FAM209B)	0.05	0.26	0.17	0.26	0	0	0.56	0.54	0.27	0.17	0.05	0.15	0.08	0.1	0.42	0.18	0.72	0	0.06	1.25	0.3	0.43	0.32	0	0	0.4	0.21
55532	SLC30A10	solute carrier family 30 member 10(SLC30A10)	0.01	0.01	0.02	0.02	0	0.05	0.01	0.02	0	0.01	0.01	0	0	0	0	0.01	0	0	0.01	0.02	0	0	0.01	0.02	0.01	0.02	0.01
10990	LILRB5	leukocyte immunoglobulin like receptor B5(LILRB5)	0.01	0.01	0	0	0.01	0	0.05	0.06	0.01	0	0	0	0	0.01	0	0	0	0	0.01	0	0.01	0	0	0	0	0.01	0
255798	SMCO1	single-pass membrane protein with coiled-coil domains 1(SMCO1)	0.02	0	0	0.02	0.05	0	0.03	0	0.02	0	0	0	0	0.04	0	0	0	0	0	0	0	0	0	0	0	0	0
54831	BEST2	bestrophin 2(BEST2)	0.02	0	0	0.02	0	0	0.06	0.07	0	0	0	0	0	0	0	0	0	0	0.02	0	0	0	0	0	0	0	0
256646	NUTM1	NUT midline carcinoma family member 1(NUTM1)	0.01	0	0.03	0.01	0.05	0.06	0.07	0	0.01	0.01	0.01	0.01	0	0.02	0	0.03	0	0	0.07	0	0	0	0.02	0.03	0	0	0.02
91894	C11ORF52	chromosome 11 open reading frame 52(C11orf52)	0.03	0.04	0.21	0.04	0.04	0	0	0	0.03	0.05	0.19	0.18	0.2	0.25	0.1	0.15	0.13	0	0.08	0.08	0.07	0.11	0	0.17	0	0.08	0
51305	KCNK9	potassium two pore domain channel subfamily K member 9(KCNK9)	0.01	0.01	0.03	0.03	0.03	0.02	0.03	0.03	0.02	0.04	0.03	0.05	0.1	0.14	0.03	0	0.1	0	0.01	0.04	0.05	0.01	0	0.04	0.02	0.01	0.03
56903	PAPOLB	poly(A) polymerase beta(PAPOLB)	0.01	0.02	0	0	0	0	0	0.03	0	0	0	0	0	0	0.01	0	0	0	0	0	0	0	0	0	0	0	0
143630	UBQLNL	ubiquilin-like(UBQLNL)	0.01	0.1	0.16	0.04	0.04	0.1	0.07	0	0.03	0.05	0.03	0.11	0.07	0.06	0	0.02	0.06	0	0.02	0	0.04	0.08	0.06	0.03	0.03	0.06	0.06
55503	trpv6	transient receptor potential cation channel subfamily V member 6(TRPV6)	0	0	0	0	0.01	0	0	0	0	0	0	0	0	0	0	0.01	0	0	0	0	0	0	0	0	0	0	0
23584	VSIG2	V-set and immunoglobulin domain containing 2(VSIG2)	0.02	0	0.08	0	0.03	0.21	0.08	0	0.03	0	0	0	0	0	0	0	0	0	0	0	0	0	0	0	0	0.03	0
259294	TAS2R19	taste 2 receptor member 19(TAS2R19)	0.03	0.05	0	0.05	0	0	0	0	0	0.06	0.04	0.03	0.06	0.07	0	0	0.07	0	0	0	0	0	0	0	0.08	0.05	0
10930	APOBEC2	apolipoprotein B mRNA editing enzyme catalytic subunit 2(APOBEC2)	0.03	0	0.1	0	0	0.12	0	0.1	0	0	0	0.02	0	0.11	0	0	0	0	0	0	0	0	0	0	0	0.04	0.04
645369	tmem200c	transmembrane protein 200C(TMEM200C)	0.02	0.02	0	0	0	0	0.03	0	0	0	0	0.01	0	0	0	0.02	0	0	0.02	0	0.07	0	0.04	0	0	0	0
100509646	LOC100509646	PTPN13-like protein, Y-linked-like	0.03	0.03	0.11	0.03	0.04	0.07	0.05	0.09	0.03	0.05	0.03	0.02	0.05	0.05	0.04	0.03	0.05	0	0.03	0.06	0.03	0.04	0	0.06	0.11	0.03	0.04
119467	clrn3	clarin 3(CLRN3)	0.03	0	0.11	0.04	0.04	0.19	0.1	0	0.3	0	0.25	0.36	0.15	0.24	0	0	0.06	0.63	0.04	0.15	0.25	0.16	0.13	0.05	0	0.12	0.08
26085	KLK13	kallikrein related peptidase 13(KLK13)	0.02	0.03	0	0.03	0.06	0	0.07	0.16	0	0	0	0	0	0	0	0.05	0	0	0.06	0.06	0	0	0	0.08	0	0.03	0
491	ATP2B2	ATPase plasma membrane Ca2+ transporting 2(ATP2B2)	0	0	0	0	0	0	0	0	0	0	0	0	0	0.01	0	0	0.02	0	0	0	0.02	0.02	0.01	0	0.01	0	0
10633	rasl10a	RAS like family 10 member A(RASL10A)	0.02	0.02	0.06	0.02	0.02	0.08	0.03	0	0.06	0	0	0.03	0	0	0	0.02	0	0	0.02	0.09	0.02	0.06	0	0	0.08	0.07	0.05
730005	SEC14L6	SEC14 like lipid binding 6(SEC14L6)	0.02	0.03	0.07	0	0.03	0	0.03	0	0.02	0.03	0.02	0.04	0	0	0.03	0	0	0	0.03	0	0.02	0	0	0.07	0.09	0.03	0.03
5348	FXYD1	FXYD domain containing ion transport regulator 1(FXYD1)	0.05	0.07	0	0	0	0.11	0	0	0	0.09	0	0.04	0	0	0	0	0	0	0	0	0	0	0	0.09	0	0	0
160492	LMNTD1	lamin tail domain containing 1(LMNTD1)	0.01	0.02	0	0	0.08	0	0.05	0.11	0.02	0.02	0.02	0.01	0	0	0.02	0.04	0	0	0.02	0.07	0	0	0	0	0.03	0.04	0
200403	VWA3B	von Willebrand factor A domain containing 3B(VWA3B)	0	0	0	0	0	0	0.01	0	0	0	0	0	0.01	0	0	0	0	0	0	0	0	0.01	0	0	0	0	0
10752	CHL1	cell adhesion molecule L1 like(CHL1)	0	0	0	0	0.01	0	0	0.01	0.01	0	0	0	0.01	0.01	0	0	0.01	0	0	0.01	0	0.02	0	0	0.02	0	0
64881	pcdh20	protocadherin 20(PCDH20)	0	0.01	0.02	0	0	0	0	0	0	0	0	0	0	0.01	0	0	0	0	0	0	0	0	0	0	0	0	0.01
100131187	TSTD1	thiosulfate sulfurtransferase like domain containing 1(TSTD1)	0.03	0	0	0	0.04	0.06	0.05	0	0	0	0	0.04	0.1	0.12	0.1	0	0.06	0	0.04	0.07	0	0	0.06	0.05	0.13	0.04	0.12
117531	TMC1	transmembrane channel like 1(TMC1)	0.01	0.01	0	0.03	0	0.03	0.01	0.08	0.01	0.05	0.01	0.01	0.02	0.03	0	0.04	0.02	0	0.01	0.02	0.05	0	0.02	0.01	0	0	0
148170	CDC42EP5	CDC42 effector protein 5(CDC42EP5)	0.04	0	0	0	0.1	0	0	0	0	0	0	0.03	0	0	0	0	0.16	0.27	0	0	0.09	0.13	0	0	0	0	0
285888	CNPY1	canopy FGF signaling regulator 1(CNPY1)	0.01	0	0.05	0.04	0	0.06	0.02	0	0.02	0.02	0.01	0.03	0	0	0	0	0	0	0	0	0	0	0	0	0	0	0.02
167410	LIX1	limb and CNS expressed 1(LIX1)	0.01	0	0.03	0.01	0.06	0	0.04	0.06	0	0	0.01	0.01	0	0	0	0	0	0	0	0	0.01	0	0	0	0	0.01	0
131405	TRIM71	tripartite motif containing 71(TRIM71)	0.01	0	0	0	0.01	0	0.02	0	0	0	0	0	0	0	0	0	0	0	0	0	0	0	0	0.02	0.02	0	0
2660	MSTN	myostatin(MSTN)	0.01	0.02	0	0	0.09	0.17	0.13	0.1	0.04	0.04	0.06	0.03	0.04	0	0	0.02	0.03	0	0	0.13	0.05	0	0.08	0.02	0.09	0.02	0.05
2205	FCER1A	Fc fragment of IgE receptor Ia(FCER1A)	0.03	0	0	0	0	0	0	0	0	0.05	0	0	0	0.06	0	0	0	0	0	0	0	0	0	0	0	0.04	0
9627	SNCAIP	synuclein alpha interacting protein(SNCAIP)	0	0.01	0.02	0.02	0.01	0	0.02	0	0.01	0	0	0	0.01	0	0	0.01	0	0.03	0	0	0.01	0.01	0	0	0.01	0.01	0.01
887	CCKBR	cholecystokinin B receptor(CCKBR)	0.02	0	0	0	0	0	0	0	0	0	0	0	0	0	0	0	0	0	0	0	0	0	0	0	0	0	0
7545	ZIC1	Zic family member 1(ZIC1)	0	0.01	0	0	0	0	0	0	0.01	0	0.01	0	0.01	0	0.01	0	0	0	0	0	0	0	0.02	0	0	0.01	0
138881	OR1L8	olfactory receptor family 1 subfamily L member 8(OR1L8)	0.04	0	0	0	0	0	0	0	0	0	0.04	0	0.06	0	0.06	0	0	0	0	0	0	0	0	0	0.08	0	0
50834	TAS2R1	taste 2 receptor member 1(TAS2R1)	0.02	0	0	0	0	0	0	0	0	0	0	0	0	0.05	0	0	0	0	0	0	0	0	0	0	0	0	0
390110	ACCSL	1-aminocyclopropane-1-carboxylate synthase homolog (inactive) like(ACCSL)	0.02	0.02	0	0.03	0	0	0	0	0	0.03	0.08	0.03	0	0	0	0	0	0	0	0.05	0	0.03	0	0	0	0	0
430	ASCL2	achaete-scute family bHLH transcription factor 2(ASCL2)	0.02	0.02	0	0.02	0.03	0	0	0	0.04	0	0.04	0.07	0.06	0.08	0	0	0.12	0	0	0.05	0.14	0.03	0.08	0.07	0	0.02	0.03
6530	SLC6A2	solute carrier family 6 member 2(SLC6A2)	0.01	0	0	0	0	0	0	0	0	0.01	0	0	0	0	0	0	0	0	0.01	0	0	0.03	0	0	0.03	0	0.01
759	CA1	carbonic anhydrase 1(CA1)	0.01	0	0	0	0	0	0	0	0	0	0	0	0	0	0	0	0	0	0	0	0	0	0	0	0	0	0
3359	HTR3A	5-hydroxytryptamine receptor 3A(HTR3A)	0.01	0.02	0	0	0	0	0.02	0	0	0.02	0	0.01	0	0	0	0	0	0	0.02	0	0.02	0.04	0	0	0.03	0.02	0
2793	GNGT2	G protein subunit gamma transducin 2(GNGT2)	0.02	0	0	0.05	0.14	0.18	0.1	0.15	0.14	0.27	0.17	0.24	0.1	0.12	0.1	0.07	0.17	0.14	0.05	0.26	0.2	0.11	0.35	0.19	0	0.03	0.11
100008586	GAGE12F	G antigen 12F(GAGE12F)	0.05	0	0	0	0.08	0	0.09	0.2	0	0	0	0	0	0	0	0	0	0	0	0	0	0	0.13	0.11	0	0	0.08
54988	ACSM5	acyl-CoA synthetase medium-chain family member 5(ACSM5)	0.01	0.02	0	0	0.02	0	0	0	0	0	0	0.01	0.02	0	0	0	0	0	0	0.03	0	0	0	0	0.03	0	0
359787	DPPA3	developmental pluripotency associated 3(DPPA3)	0.03	0.17	0	0.09	0.09	0	0.05	0	0.07	0.11	0.07	0.12	0	0.06	0.11	0.12	0.07	0	0	0	0	0	0.07	0	0.21	0.13	0.04
9389	SLC22A14	solute carrier family 22 member 14(SLC22A14)	0.01	0	0	0	0.01	0.04	0.06	0.07	0.02	0.02	0	0.02	0.02	0.02	0.05	0.01	0	0	0	0.02	0.02	0.03	0.04	0.02	0.04	0.01	0.03
23581	CASP14	caspase 14(CASP14)	0.01	0	0	0	0	0	0	0	0	0	0	0	0	0	0	0	0	0	0.01	0	0.01	0	0	0	0	0	0
100288255	LOC100288255	FSHD region gene 2-like	0.02	0	0	0	0.09	0.04	0	0	0	0	0	0	0	0	0.08	0	0.1	0.11	0	0.04	0.02	0.03	0.04	0.12	0	0	0
146849	CCDC42	coiled-coil domain containing 42(CCDC42)	0.02	0	0	0	0.03	0	0.04	0	0	0	0	0	0	0	0	0	0	0	0	0	0.03	0.04	0	0	0	0	0
10647	SCGB1D2	secretoglobin family 1D member 2(SCGB1D2)	0.08	0	0	0	0	0	0	0	0	0	0	0	0	0	0	0	0	0	0	0	0	0	0	0	0	0	0
83639	TEX101	testis expressed 101(TEX101)	0.03	0	0	0	0	0	0	0	0	0	0	0	0	0	0	0	0	0	0	0	0	0	0	0	0	0	0
1187	CLCNKA	chloride voltage-gated channel Ka(CLCNKA)	0.01	0.01	0	0	0.01	0	0.02	0	0.01	0	0.03	0	0	0	0	0.01	0	0	0.01	0	0	0	0	0	0.02	0.03	0.03
170572	HTR3C	5-hydroxytryptamine receptor 3C(HTR3C)	0.02	0	0	0	0	0	0	0	0	0	0.02	0	0.03	0	0	0	0.08	0	0	0	0	0	0	0	0.05	0	0
100130097	KIF28P	kinesin family member 28, pseudogene(KIF28P)	0.02	0	0	0	0	0	0.07	0	0	0	0	0.03	0	0	0	0	0.04	0	0	0	0	0	0	0	0	0	0.03
90199	WFDC8	WAP four-disulfide core domain 8(WFDC8)	0.02	0.03	0	0.03	0.09	0.05	0.07	0.08	0.05	0.15	0.02	0.07	0	0.05	0.19	0.03	0.05	0.16	0.06	0.17	0.05	0	0.1	0.2	0	0.09	0.03
238	ALK	anaplastic lymphoma receptor tyrosine kinase(ALK)	0	0	0	0	0	0.03	0	0.02	0.01	0	0.01	0	0	0	0	0.01	0	0	0.01	0	0.01	0.03	0	0	0.01	0	0
128312	HIST3H2BB	histone cluster 3 H2B family member b(HIST3H2BB)	0.07	0.1	0	0.2	0.1	0	0.12	0.55	0.25	0	0.16	0.11	0.13	0.46	0.26	0	0	1.07	0.2	0	0	0.13	0	0.14	0.34	0	0.11
651	BMP3	bone morphogenetic protein 3(BMP3)	0.01	0.01	0.02	0	0	0.01	0.01	0.02	0	0	0	0	0	0	0.01	0	0	0	0	0	0	0	0.01	0	0.01	0	0
130399	ACVR1C	activin A receptor type 1C(ACVR1C)	0.01	0.03	0	0.03	0.05	0.06	0.05	0	0	0	0.02	0.04	0.06	0.06	0	0.01	0.12	0	0.01	0.05	0.07	0.02	0.06	0	0.02	0	0.04
3761	KCNJ4	potassium voltage-gated channel subfamily J member 4(KCNJ4)	0.02	0	0	0.09	0.02	0	0	0	0.04	0	0.02	0.01	0	0	0.06	0.02	0.07	0	0.04	0.04	0	0	0.04	0.06	0.11	0.02	0.02
29949	IL19	interleukin 19(IL19)	0.01	0	0	0	0	0.06	0	0.05	0	0	0	0	0	0.03	0	0	0	0	0	0	0	0.02	0	0	0	0	0
5539	PPY	pancreatic polypeptide(PPY)	0.07	0	0.27	0	0.1	0	0	0	0	0	0.08	0	0	0	0	0	0	0	0	0	0	0	0	0	0	0	0
1005	CDH7	cadherin 7(CDH7)	0	0	0	0.01	0	0.02	0	0.02	0.01	0	0.01	0	0	0	0	0.01	0	0	0	0	0	0	0	0.01	0	0	0.01
1437	CSF2	colony stimulating factor 2(CSF2)	0.04	15.65	8.22	0.12	2.6	1.72	2.49	3.68	0.05	0.15	0.19	0.1	0.07	0.18	0.88	0.7	0.18	0.31	0.4	0.78	0.48	0.08	0.66	0.64	0	0.18	0.06
2769	GNA15	G protein subunit alpha 15(GNA15)	0.02	0.11	0	0.04	0.02	0.04	0.05	0.12	0.04	0.03	0.05	0.05	0	0	0.05	0.08	0.07	0.11	0	0.04	0.06	0.06	0	0.09	0.11	0	0.02
165	AEBP1	AE binding protein 1(AEBP1)	0.01	0	0	0	0.01	0.02	0.02	0	0.01	0.01	0.01	0	0.02	0	0	0.01	0.03	0	0	0	0.02	0	0.01	0	0	0.01	0
728343	NXF2B	nuclear RNA export factor 2B(NXF2B)	0.01	0	0	0	0	0	0	0	0	0	0	0	0	0	0	0	0	0	0	0	0	0	0.02	0	0	0	0
3651	PDX1	pancreatic and duodenal homeobox 1(PDX1)	0.02	0	0.08	0.06	0	0.05	0.04	0	0.05	0.04	0	0.03	0.08	0	0.04	0.06	0.05	0	0.06	0	0.19	0.12	0	0.08	0.1	0.03	0.03
79919	C2ORF54	chromosome 2 open reading frame 54(C2orf54)	0.01	0.02	0.04	0.02	0.05	0.03	0.02	0.09	0.04	0.15	0.05	0.12	0.1	0.08	0	0	0.03	0	0.1	0.03	0	0.02	0.19	0.07	0	0	0.02
132141	IQCF1	IQ motif containing F1(IQCF1)	0.04	0	0	0	0	0	0	0	0	0	0	0	0	0.19	0	0	0	0	0.12	0	0.11	0.24	0.1	0	0	0	0
7512	XPNPEP2	X-prolyl aminopeptidase 2(XPNPEP2)	0.01	0	0	0	0	0.02	0	0	0.01	0.02	0.01	0.04	0.05	0.04	0	0	0.02	0	0	0	0.07	0	0	0	0	0	0
116512	MRGPRD	MAS related GPR family member D(MRGPRD)	0.03	0	0	0.05	0	0	0	0	0	0	0	0	0	0	0	0	0	0	0	0	0	0	0	0	0	0	0
11250	GPR45	G protein-coupled receptor 45(GPR45)	0.02	0	0.07	0.03	0.05	0.09	0.06	0.15	0.11	0.07	0	0.1	0	0.08	0.07	0.02	0.04	0	0.03	0	0.02	0.14	0.13	0.04	0.04	0.03	0.03
55363	HEMGN	hemogen(HEMGN)	0.01	0	0	0	0	0	0.05	0.05	0	0	0	0	0	0	0	0	0	0	0	0	0	0	0	0	0	0	0
3512	JCHAIN	joining chain of multimeric IgA and IgM(JCHAIN)	0.02	0.11	0.29	0.08	0.06	0	0.1	0	0.14	0.14	0.13	0.03	0	0.08	0.17	0.15	0	0	0.13	0.21	0.07	0.07	0.09	0.11	0.23	0.16	0.09
2331	FMOD	fibromodulin(FMOD)	0.01	0	0	0	0.01	0	0.02	0.04	0	0.02	0.02	0.02	0	0	0.02	0.01	0.02	0.07	0.01	0	0.01	0.09	0.02	0.02	0	0.01	0.04
5075	PAX1	paired box 1(PAX1)	0.01	0.01	0.04	0.01	0	0	0	0	0.02	0.02	0	0	0	0	0	0.01	0	0	0	0	0.01	0	0	0	0.05	0	0
374907	B3GNT8	UDP-GlcNAc:betaGal beta-1,3-N-acetylglucosaminyltransferase 8(B3GNT8)	0.02	0.02	0.06	0.07	0.07	0.12	0	0.13	0.02	0	0.02	0.11	0.03	0	0	0.05	0	0	0.1	0.05	0.02	0	0.04	0.1	0.08	0.05	0.03
126755	LRRC38	leucine rich repeat containing 38(LRRC38)	0.02	0	0	0	0	0	0	0	0	0	0.02	0.01	0.03	0.09	0.03	0	0.1	0.33	0	0	0.3	0.22	0	0	0	0	0
387763	c11orf96	chromosome 11 open reading frame 96(C11orf96)	0.03	0.45	0.37	0.07	0.04	0.06	0	0.1	0.03	0	0.03	0.27	0.62	0.59	0.04	0	0.82	1.29	0	0	1.53	1.23	0.06	0.05	0	0.04	0.04
51207	DUSP13	dual specificity phosphatase 13(DUSP13)	0.01	0.08	0.05	0.06	0.02	0.1	0.02	0	0.03	0.12	0.08	0.07	0.05	0.09	0.05	0.02	0.06	0	0.08	0.08	0.07	0	0	0.03	0	0	0.04
144448	TSPAN19	tetraspanin 19(TSPAN19)	0.04	0	0	0	0	0	0	0	0	0	0	0	0	0	0	0	0	0	0	0	0.06	0	0	0	0	0.06	0
143941	TTC36	tetratricopeptide repeat domain 36(TTC36)	0.04	0	0	0	0.05	0	0.06	0.14	0	0	0	0	0	0	0	0	0	0	0	0	0	0	0	0.07	0	0	0
4050	LTB	lymphotoxin beta(LTB)	0.02	0.33	0.16	0.09	0.51	0.29	0.22	0.16	0.42	0.26	0.17	0.15	0.53	0.09	0.34	0.33	0.7	0.16	0.15	0.17	0.65	0.66	0.14	0.2	0.05	0.12	0.03
6279	S100A8	S100 calcium binding protein A8(S100A8)	0.03	0.09	0.12	0.05	0.09	0	0	0.12	0	0	0	0	0.06	0	0	0	0	0	0	0	0.08	0	0	0	0	0	0.05
84911	ZNF382	zinc finger protein 382(ZNF382)	0.01	0.02	0	0	0.02	0.04	0.05	0.02	0	0.03	0.01	0	0	0	0	0.01	0.04	0	0.03	0.02	0.01	0	0	0.01	0	0	0
405753	DUOXA2	dual oxidase maturation factor 2(DUOXA2)	0.02	0.02	0	0.02	0	0.07	0.05	0	0	0	0.05	0.02	0.05	0	0	0	0.1	0	0	0.04	0.08	0.03	0.03	0	0.03	0.04	0.07
2259	FGF14	fibroblast growth factor 14(FGF14)	0.02	0	0	0	0	0	0	0	0	0	0	0.02	0	0	0	0	0	0	0	0	0	0	0	0	0	0	0
57191	VN1R1	vomeronasal 1 receptor 1(VN1R1)	0.03	0.07	0	0	0.07	0.06	0.04	0	0.03	0.04	0.03	0.02	0	0	0.13	0	0.05	0	0.24	0.07	0.1	0.14	0.11	0.1	0.17	0.04	0.04
353137	LCE1F	late cornified envelope 1F(LCE1F)	0.09	0	0	0	0	0	0	0	0	0	0	0	0	0	0	0	0	0	0	0	0	0.17	0	0	0	0.13	0
57110	HRASLS	HRAS like suppressor(HRASLS)	0.03	0.04	0.21	0.04	0.08	0.06	0.1	0.11	0.03	0.1	0.03	0	0	0	0	0	0.06	0	0.08	0	0.04	0	0.13	0.21	0.07	0.08	0
386618	KCTD4	potassium channel tetramerization domain containing 4(KCTD4)	0.02	0	0	0	0.02	0	0	0.06	0	0	0	0	0.03	0	0	0.02	0	0	0	0	0	0	0	0	0	0	0
176	ACAN	aggrecan(ACAN)	0	0.02	0.04	0.02	0.04	0.08	0.04	0.07	0	0	0.03	0	0.06	0.03	0.01	0.04	0.12	0.08	0.02	0.03	0.13	0.11	0.03	0.01	0.03	0	0.01
5454	POU3F2	POU class 3 homeobox 2(POU3F2)	0.01	0.01	0	0.01	0.01	0.04	0.04	0	0	0	0.02	0.03	0.01	0	0.01	0	0	0	0.02	0.02	0.01	0.01	0.02	0	0	0.02	0.01
155185	AMZ1	archaelysin family metallopeptidase 1(AMZ1)	0	0.01	0.02	0	0.02	0.01	0.02	0.02	0.01	0.01	0	0.01	0.01	0	0.01	0.01	0	0	0	0.01	0.01	0.01	0	0.02	0.01	0	0.01
92745	SLC38A5	solute carrier family 38 member 5(SLC38A5)	0.01	0.03	0.03	0.01	0.08	0.07	0.1	0.06	0.05	0.01	0.01	0.01	0.06	0.09	0.06	0.03	0.04	0	0.04	0.06	0.08	0.03	0.04	0.16	0.13	0.08	0.08
6582	SLC22A2	solute carrier family 22 member 2(SLC22A2)	0.01	0.01	0	0.01	0.02	0	0	0	0.01	0	0.02	0	0	0	0.01	0.01	0.01	0	0	0	0.02	0	0	0	0	0.01	0
100133093	FAM25G	family with sequence similarity 25 member G(FAM25G)	0.07	0.53	0.24	0.09	0.2	0.15	0.22	0.25	0.16	0.12	0.08	0.05	0.11	0.14	0.12	0.16	0.56	0	0.1	0.17	0.08	0.13	0.15	0.12	0.89	0.09	0.1
285533	RNF175	ring finger protein 175(RNF175)	0.01	0	0	0	0	0	0	0	0	0.01	0	0	0	0	0	0	0	0	0	0	0	0	0	0	0	0	0
59084	ENPP5	ectonucleotide pyrophosphatase/phosphodiesterase 5 (putative)(ENPP5)	0.01	0	0	0	0	0	0	0	0	0	0	0	0	0	0	0	0	0	0	0	0	0	0	0	0	0	0
285525	YIPF7	Yip1 domain family member 7(YIPF7)	0.01	0.02	0	0	0	0	0	0	0.02	0	0	0.02	0	0.03	0	0	0	0	0	0	0	0	0	0.03	0	0.02	0
768206	PRCD	progressive rod-cone degeneration(PRCD)	0.01	0	0.05	0	0	0	0	0.05	0.02	0	0	0.01	0	0	0.02	0	0	0	0.02	0.03	0	0	0	0	0.06	0	0.02
57830	KRTAP5-8	keratin associated protein 5-8(KRTAP5-8)	0.03	0	0	0	0.16	0.19	0.09	0	0	0	0	0	0	0	0	0	0	0	0.04	0	0	0	0.12	0	0	0	0
160140	c11orf65	chromosome 11 open reading frame 65(C11orf65)	0.03	0.04	0	0.15	0.15	0.12	0.05	0	0.22	0.09	0.24	0.17	0.28	0.06	0.14	0.17	0.12	0	0.11	0.07	0.41	0.29	0.06	0.1	0.06	0.15	0.12
117532	TMC2	transmembrane channel like 2(TMC2)	0.01	0.03	0	0	0.02	0.02	0.01	0.05	0.01	0.04	0.02	0.01	0	0	0	0.03	0.04	0	0	0.02	0.02	0	0.02	0	0	0.01	0.01
340543	TCEAL5	transcription elongation factor A like 5(TCEAL5)	0.03	0	0	0	0.04	0.06	0	0.11	0.07	0	0	0.02	0	0	0	0.04	0	0	0.04	0	0	0	0	0.05	0	0.04	0
133558	MROH2B	maestro heat like repeat family member 2B(MROH2B)	0.01	0	0	0	0	0	0	0	0	0	0	0	0	0	0	0.01	0	0	0	0	0	0	0	0	0	0	0
131873	COL6A6	collagen type VI alpha 6 chain(COL6A6)	0	0	0	0	0.01	0.01	0.01	0	0	0	0	0	0	0.01	0	0	0	0	0	0.01	0	0	0	0	0	0	0.01
7287	TULP1	tubby like protein 1(TULP1)	0.01	0.02	0	0	0	0	0	0	0	0	0.01	0	0	0	0	0	0	0	0	0	0	0	0	0.02	0	0	0
8785	MATN4	matrilin 4(MATN4)	0.01	0	0.05	0	0.14	0	0.16	0.11	0	0.02	0.03	0.01	0	0.03	0.05	0.04	0.06	0	0.04	0	0.04	0	0.09	0	0.03	0.04	0.02
51225	ABI3	ABI family member 3(ABI3)	0.02	0	0.06	0.02	0	0	0.03	0	0.04	0	0	0	0	0	0	0	0.07	0	0.02	0	0.04	0	0	0	0.04	0	0.02
285941	C7orf71	chromosome 7 open reading frame 71(C7orf71)	0.02	0	0	0	0	0	0	0	0	0	0.02	0	0	0	0	0	0	0	0	0	0.02	0.03	0	0	0	0	0
2899	GRIK3	glutamate ionotropic receptor kainate type subunit 3(GRIK3)	0	0	0	0	0.01	0	0	0	0	0.01	0	0.01	0	0	0	0	0.01	0	0	0	0	0	0	0	0	0	0
251	ALPPL2	alkaline phosphatase, placental like 2(ALPPL2)	0.01	0.02	0.05	0	0.04	0.09	0.02	0.1	0.03	0	0.03	0.02	0.05	0.03	0	0	0.06	0.1	0	0	0.45	0.53	0	0	0	0	0.02
94	ACVRL1	activin A receptor like type 1(ACVRL1)	0.01	0.01	0	0.01	0.03	0	0.06	0.03	0.03	0.03	0.07	0.07	0.04	0.06	0.03	0.05	0.11	0.05	0	0.02	0.12	0.05	0.02	0	0.03	0.02	0.07
389558	FAM180A	family with sequence similarity 180 member A(FAM180A)	0.01	0	0	0	0	0	0	0	0	0	0	0.01	0	0	0	0.03	0	0	0	0.04	0	0	0	0	0.03	0	0
55258	THNSL2	threonine synthase like 2(THNSL2)	0.01	0.01	0	0.01	0	0	0.01	0	0	0.01	0	0	0	0	0.01	0	0	0	0	0	0	0	0	0	0	0	0
63934	ZNF667	zinc finger protein 667(ZNF667)	0.01	0.01	0.03	0.01	0	0.02	0.02	0.07	0	0	0.01	0	0	0	0	0.01	0	0	0	0	0	0	0	0	0	0	0.01
444882	IGFL4	IGF like family member 4(IGFL4)	0.06	0.23	0.41	0.08	0.08	0	0.38	0	0	0	0	0.04	0.49	0.24	0.19	0.21	0.12	0.41	0.23	0	0.42	0.1	0.62	0	0.26	0.08	0.08
219770	GJD4	gap junction protein delta 4(GJD4)	0.02	0	0	0.03	0.06	0	0.04	0.16	0.02	0	0	0.03	0	0	0	0	0	0	0.03	0	0	0	0.05	0.08	0	0	0
53405	CLIC5	chloride intracellular channel 5(CLIC5)	0.01	0	0	0	0	0	0	0	0	0	0	0	0.01	0.01	0	0	0	0	0	0	0.03	0.01	0	0	0	0	0.01
80833	apol3	apolipoprotein L3(APOL3)	0.01	0	0	0.01	0.04	0.08	0.1	0.05	0.06	0.04	0.44	0.63	2.24	1.94	0	0	2.69	3.08	0	0.02	2.32	2.09	0	0.03	0	0	0
4284	MIP	major intrinsic protein of lens fiber(MIP)	0.02	0.02	0.12	0	0.05	0.07	0.08	0	0.06	0.06	0.02	0.08	0	0.03	0.06	0.02	0.04	0	0.02	0.04	0.1	0.06	0.04	0.06	0.04	0.05	0.07
121506	erp27	endoplasmic reticulum protein 27(ERP27)	0.02	0	0	0	0	0	0.04	0	0	0	0	0.05	0.04	0	0	0	0	0	0	0	0	0	0	0	0.05	0	0
820	CAMP	cathelicidin antimicrobial peptide(CAMP)	0.04	0.06	0	0.06	0.12	0	0	0	0	0.08	0	0.03	0	0	0.15	0.11	0.1	0	0	0	0.11	0	0	0	0.1	0	0
9228	DLGAP2	DLG associated protein 2(DLGAP2)	0	0	0	0	0	0	0	0.01	0	0	0	0	0	0	0	0	0	0	0	0	0	0	0.01	0	0	0	0
84109	QRFPR	pyroglutamylated RFamide peptide receptor(QRFPR)	0.02	0	0	0	0	0	0	0	0.04	0	0	0.01	0	0	0.03	0	0	0	0	0.04	0.02	0	0	0	0	0	0
80332	ADAM33	ADAM metallopeptidase domain 33(ADAM33)	0.01	0.02	0	0.02	0.01	0	0	0.02	0.01	0.01	0	0	0	0.01	0.01	0.01	0	0	0	0.02	0.01	0	0	0	0.01	0.02	0.03
608	TNFRSF17	TNF receptor superfamily member 17(TNFRSF17)	0.03	0	0	0	0.04	0	0	0	0	0	0.03	0	0	0	0	0	0	0.22	0	0	0	0	0	0	0	0	0
286046	XKR6	XK related 6(XKR6)	0.01	0	0	0	0	0	0	0	0	0	0	0.01	0	0	0	0	0	0	0	0	0.01	0	0	0	0	0	0
100129792	Ccdc152	coiled-coil domain containing 152(CCDC152)	0.01	0.03	0	0.03	0.03	0	0.02	0.07	0.01	0.03	0.03	0.01	0.05	0	0.05	0.02	0.08	0	0.03	0	0.02	0.02	0.02	0.04	0	0	0.01
26290	GALNT8	polypeptide N-acetylgalactosaminyltransferase 8(GALNT8)	0.02	0	0	0	0	0	0	0	0	0	0.02	0	0	0.03	0	0	0	0	0	0	0	0	0	0	0	0	0
2561	GABRB2	gamma-aminobutyric acid type A receptor beta2 subunit(GABRB2)	0	0	0	0	0	0	0	0	0	0	0	0	0	0	0	0	0	0.03	0.01	0	0	0	0	0	0	0.01	0
342574	KRT27	keratin 27(KRT27)	0.02	0.05	0	0	0.1	0.08	0.22	0.21	0.04	0.03	0.02	0.01	0.06	0	0	0	0	0.14	0	0	0	0	0.08	0.04	0	0	0.03
5294	PIK3CG	phosphatidylinositol-4,5-bisphosphate 3-kinase catalytic subunit gamma(PIK3CG)	0.01	0	0	0	0.15	0.05	0.07	0.13	0	0	0	0	0	0	0	0	0.01	0	0.01	0	0	0	0.04	0.07	0	0	0
388381	c17orf98	chromosome 17 open reading frame 98(C17orf98)	0.06	0	0	0	0.08	0	0	0	0	0	0	0	0	0	0.2	0	0	0	0	0	0	0	0	0	0	0	0
729993	SHISA9	shisa family member 9(SHISA9)	0.01	0	0	0	0.01	0	0.01	0.02	0.04	0.02	0	0	0	0	0.02	0.01	0.03	0	0.04	0	0.02	0	0	0.02	0	0	0
29935	RPA4	replication protein A4(RPA4)	0.02	0	0.08	0.03	0	0.05	0.12	0	0	0	0.08	0.07	0.08	0.1	0	0.09	0.05	0	0	0	0.12	0.12	0	0.04	0.11	0.03	0.03
2262	GPC5	glypican 5(GPC5)	0.01	0	0.04	0.02	0	0	0	0	0.01	0	0	0.03	0	0	0	0.01	0	0	0	0	0.01	0	0	0.02	0.03	0.03	0
79645	EFCAB1	EF-hand calcium binding domain 1(EFCAB1)	0.01	0.02	0.02	0	0	0.01	0	0	0	0	0	0	0	0	0	0	0	0	0	0	0	0	0	0	0	0.01	0
4306	NR3C2	nuclear receptor subfamily 3 group C member 2(NR3C2)	0.01	0.01	0.02	0.01	0	0.01	0.02	0.02	0.02	0.01	0.01	0.01	0.01	0	0	0.01	0.01	0.04	0.01	0.03	0.02	0	0.01	0	0.01	0.03	0.04
646799	ZAR1L	zygote arrest 1-like(ZAR1L)	0.03	0	0.1	0.04	0.04	0	0.09	0	0.03	0	0.06	0	0	0	0.05	0.04	0	0	0	0.15	0	0	0	0	0	0	0
646409	DGAT2L7P	diacylglycerol O-acyltransferase 2 like 7, pseudogene(DGAT2L7P)	0.04	0	0	0	0.12	0	0.07	0	0	0	0	0	0	0	0	0	0	0	0	0	0	0	0	0	0	0	0
8807	IL18RAP	interleukin 18 receptor accessory protein(IL18RAP)	0.01	0	0.04	0	0.02	0.05	0.04	0.17	0	0	0.01	0.02	0.02	0	0	0	0.12	0	0.02	0	0.03	0	0.02	0.02	0	0	0
58189	WFDC1	WAP four-disulfide core domain 1(WFDC1)	0.02	0	0.08	0	0	0	0	0	0	0.04	0	0	0	0	0	0	0	0	0	0	0	0	0	0.04	0.05	0.03	0
146861	SLC35G3	solute carrier family 35 member G3(SLC35G3)	0.02	0.02	0.07	0.02	0	0.08	0	0.07	0.02	0.06	0	0.04	0.03	0	0.03	0.05	0.04	0.13	0.07	0	0.05	0	0	0	0	0.03	0.08
6036	RNASE2	ribonuclease A family member 2(RNASE2)	0.04	0	0	0	0	0	0.07	0	0.05	0	0.19	0.1	0.08	0.09	0	0	0	0	0.06	0	0.11	0.08	0	0	0	0	0
117289	TAGAP	T-cell activation RhoGTPase activating protein(TAGAP)	0.01	0.01	0	0	0	0.02	0.01	0	0	0.01	0	0.01	0	0.02	0	0	0.02	0	0	0	0.01	0.01	0	0.02	0.02	0	0
29986	SLC39A2	solute carrier family 39 member 2(SLC39A2)	0.02	0	0	0	0.03	0.11	0.12	0.09	0.03	0	0	0.06	0	0	0	0	0	0	0.1	0	0	0	0.05	0	0	0	0
3071	NCKAP1L	NCK associated protein 1 like(NCKAP1L)	0.01	0	0	0	0.04	0.04	0.01	0.1	0.01	0	0.01	0	0.01	0	0.01	0.02	0.02	0	0	0.02	0	0	0	0	0	0	0
63970	TP53AIP1	tumor protein p53 regulated apoptosis inducing protein 1(TP53AIP1)	0.01	0.02	0	0	0	0	0	0	0	0	0.03	0	0.02	0	0.02	0.02	0.05	0.09	0.03	0.03	0	0.02	0	0	0	0	0
779	CACNA1S	calcium voltage-gated channel subunit alpha1 S(CACNA1S)	0.01	0.04	0.02	0.03	0.03	0.01	0.02	0	0.04	0.06	0.02	0.04	0.07	0.02	0.04	0.01	0.06	0.16	0.02	0	0.1	0.06	0	0.01	0	0.02	0.02
23166	STAB1	stabilin 1(STAB1)	0	0.01	0	0	0.04	0.01	0.03	0.04	0.02	0.02	0	0	0	0	0.01	0.01	0.01	0	0	0	0	0	0.03	0.01	0.01	0	0
51412	ACTL6B	actin like 6B(ACTL6B)	0.01	0	0	0	0	0	0	0	0	0	0	0	0	0	0	0	0	0	0	0	0	0	0	0	0	0	0
255762	PDZD9	PDZ domain containing 9(PDZD9)	0.03	0.03	0.09	0.03	0.03	0	0	0	0.03	0.13	0.08	0.02	0.04	0.1	0.09	0.03	0	0	0.07	0.07	0	0.04	0.11	0.05	0.29	0	0.04
148345	c1orf127	chromosome 1 open reading frame 127(C1orf127)	0.01	0	0	0	0	0	0	0	0	0	0.02	0.01	0	0.04	0	0.01	0	0	0	0	0	0	0	0	0	0.03	0
3557	IL1RN	interleukin 1 receptor antagonist(IL1RN)	0.01	0	0	0	0	0.02	0	0	0	0.02	0.02	0.04	0.07	0.02	0.02	0.05	0.02	0.07	0	0	0.04	0.05	0.09	0	0	0	0
374467	C12orf63	chromosome 12 open reading frame 63	0.01	0.02	0.03	0	0	0	0	0.03	0.01	0	0.02	0.05	0.06	0.04	0	0	0.08	0.2	0	0.02	0.2	0.29	0	0	0	0.01	0
120935	CCDC38	coiled-coil domain containing 38(CCDC38)	0.02	0	0	0.02	0.12	0.04	0.09	0	0	0	0.02	0	0	0	0	0	0	0	0	0	0.09	0	0	0	0	0	0
136991	ASZ1	ankyrin repeat, SAM and basic leucine zipper domain containing 1(ASZ1)	0.01	0	0	0.01	0	0	0	0	0	0	0	0.01	0	0	0	0	0	0	0	0	0	0	0	0	0	0	0
944	TNFSF8	tumor necrosis factor superfamily member 8(TNFSF8)	0.01	0.02	0.05	0.02	0.02	0.03	0	0	0	0.05	0	0.02	0	0	0	0.04	0	0.1	0	0	0.02	0.05	0	0	0	0	0
162282	ANKFN1	ankyrin repeat and fibronectin type III domain containing 1(ANKFN1)	0.01	0.04	0.05	0.02	0	0.03	0.02	0.05	0.06	0.05	0	0.03	0.02	0.09	0	0.02	0.06	0.2	0	0.04	0.33	0.1	0.09	0.03	0	0.02	0.06
3238	HOXD12	homeobox D12(HOXD12)	0.02	0.03	0	0	0	0	0	0	0	0	0	0	0	0	0	0	0	0	0	0	0.03	0	0.05	0	0	0	0
401827	MSLNL	mesothelin-like(MSLNL)	0.01	0.03	0	0.03	0.01	0.02	0.02	0	0.07	0	0.02	0.02	0.02	0.02	0	0.03	0	0	0.01	0	0	0	0.02	0	0	0.03	0.02
285335	SLC9C1	solute carrier family 9 member C1(SLC9C1)	0.01	0	0	0.02	0	0.02	0.01	0	0	0	0	0	0	0	0	0.02	0	0	0	0.02	0	0	0.03	0.01	0.02	0	0
729085	FAM198A	family with sequence similarity 198 member A(FAM198A)	0.01	0	0	0.03	0	0	0	0	0	0	0	0	0	0	0	0	0	0	0.01	0	0	0	0.02	0	0	0.01	0
345274	SLC10A6	solute carrier family 10 member 6(SLC10A6)	0.02	0	0	0	0.03	0	0	0.08	0	0	0.02	0	0.04	0	0	0	0	0	0	0.06	0.06	0.04	0.05	0.04	0	0	0
392309	OR13J1	olfactory receptor family 13 subfamily J member 1(OR13J1)	0.02	0	0	0	0	0	0	0	0	0.04	0	0	0	0	0	0	0	0	0.03	0	0	0	0	0	0	0	0
7535	ZAP70	zeta chain of T cell receptor associated protein kinase 70(ZAP70)	0.01	0.02	0	0.02	0	0	0.01	0.05	0	0.01	0	0.01	0.01	0	0.03	0	0.01	0.05	0	0.03	0.02	0	0	0.02	0	0.02	0.01
9576	SPAG6	sperm associated antigen 6(SPAG6)	0.01	0.01	0	0	0.11	0.04	0.06	0.1	0	0	0.01	0.01	0.05	0	0	0	0	0	0.01	0.02	0	0	0.04	0.02	0	0.01	0
100131378	C11orf91	chromosome 11 open reading frame 91(C11orf91)	0.05	0.07	0	0	0.14	0	0.08	0	0	0.09	0	0.08	0	0	0	0.06	0	0	0.07	0	0.06	0.09	0.11	0	0	0.14	0
4889	NPY5R	neuropeptide Y receptor Y5(NPY5R)	0.01	0	0	0.01	0	0.05	0	0	0.02	0	0	0	0	0	0	0	0	0	0	0.03	0	0	0	0	0	0.01	0
94086	HSPB9	heat shock protein family B (small) member 9(HSPB9)	0.06	0	0	0.09	0.26	0.7	0.42	0.93	0	0	0	0.05	0	0.13	0	0.08	0.13	0.45	0	0.49	0	0.11	0	0.12	0	0.09	0.09
260434	PYDC1	pyrin domain containing 1(PYDC1)	0.06	0	0	0	0	0	0	0	0	0	0	0	0	0	0	0	0	0	0	0	0	0	0	0	0	0	0
80108	ZFP2	ZFP2 zinc finger protein(ZFP2)	0.01	0.07	0	0.03	0.12	0.06	0.08	0.19	0	0.04	0.01	0.01	0	0	0.11	0.02	0.08	0	0.17	0.07	0.02	0.02	0.03	0.07	0	0.03	0.09
3849	KRT2	keratin 2(KRT2)	0.01	0.04	0	0	0	0	0	0	0	0	0.03	0.04	0.07	0.03	0	0	0	0	0.02	0.07	0.05	0.12	0	0	0	0.04	0.02
5669	PSG1	pregnancy specific beta-1-glycoprotein 1(PSG1)	0.01	0.01	0.03	0.01	0.01	0.04	0.01	0.03	0	0.05	0.02	0.01	0.03	0.02	0	0.02	0	0	0.01	0.05	0.02	0	0	0.05	0.04	0.01	0.05
66000	TMEM108	transmembrane protein 108(TMEM108)	0	0.04	0.01	0.01	0.02	0.01	0.02	0.01	0.01	0	0.01	0.01	0.02	0	0.02	0.01	0	0	0.01	0.02	0	0	0	0.01	0	0.02	0.01
6017	RLBP1	retinaldehyde binding protein 1(RLBP1)	0.02	0	0	0	0	0	0.03	0	0	0	0	0	0	0	0	0	0	0	0	0	0.02	0	0	0	0	0	0
57709	SLC7A14	solute carrier family 7 member 14(SLC7A14)	0.01	0	0	0	0.02	0	0.01	0	0	0	0	0	0	0.01	0	0	0	0.04	0	0	0	0	0	0	0	0	0
5801	PTPRR	protein tyrosine phosphatase, receptor type R(PTPRR)	0.01	0.01	0.06	0.01	0	0	0	0.03	0	0.01	0.03	0.01	0	0	0.03	0.02	0.04	0	0.09	0.02	0.1	0.06	0.06	0.03	0	0	0
150365	MEI1	meiotic double-stranded break formation protein 1(MEI1)	0.01	0.02	0.05	0.01	0.03	0	0	0	0.01	0.02	0.02	0.01	0.02	0	0	0.02	0.03	0	0.03	0.02	0.03	0.03	0.01	0.05	0.01	0.01	0.01
1280	COL2A1	collagen type II alpha 1 chain(COL2A1)	0.01	0	0	0	0.12	0.09	0.14	0.23	0.01	0.03	0.01	0	0.02	0.01	0.01	0.01	0.02	0	0.01	0.03	0.01	0	0.02	0.01	0	0	0.01
56475	RPRM	reprimo, TP53 dependent G2 arrest mediator candidate(RPRM)	0.02	0.03	0	0.03	0.06	0	0	0	0.05	0	0.05	0.03	0.04	0	0	0	0	0.16	0	0	0.09	0.04	0	0	0	0	0
83953	FCAMR	Fc fragment of IgA and IgM receptor(FCAMR)	0.01	0	0.03	0	0.01	0.02	0.04	0	0	0	0.01	0	0	0.02	0	0	0.02	0	0.01	0	0	0	0	0	0	0	0
9348	NDST3	N-deacetylase and N-sulfotransferase 3(NDST3)	0	0.01	0	0.01	0	0	0.02	0.02	0.02	0.01	0.02	0	0.04	0.01	0.02	0.01	0.01	0.03	0.01	0	0.02	0.01	0.01	0.01	0.01	0.03	0.01
7222	TRPC3	transient receptor potential cation channel subfamily C member 3(TRPC3)	0.01	0.02	0	0.01	0	0.02	0	0	0.02	0.03	0	0.02	0	0	0	0.02	0	0	0	0.04	0	0	0	0.01	0.07	0	0
2890	GRIA1	glutamate ionotropic receptor AMPA type subunit 1(GRIA1)	0	0	0	0	0	0.02	0	0	0	0	0	0	0	0	0	0	0	0	0	0	0	0	0	0	0	0	0
2066	ERBB4	erb-b2 receptor tyrosine kinase 4(ERBB4)	0	0	0	0	0	0	0	0	0	0	0	0	0	0	0	0	0.01	0	0	0	0	0	0	0	0.01	0.01	0
84203	TXNDC2	thioredoxin domain containing 2(TXNDC2)	0.02	0.02	0.06	0.09	0	0.04	0.05	0	0.04	0.06	0.05	0.06	0.11	0.13	0.03	0.08	0	0	0.02	0.04	0.08	0	0	0.03	0	0	0.02
353189	SLCO4C1	solute carrier organic anion transporter family member 4C1(SLCO4C1)	0.01	0.02	0.02	0.03	0.18	0.18	0.28	0.23	0.32	0.45	0.11	0.17	0.16	0.17	0.02	0.01	0.16	0.23	0.07	0.08	0.17	0.17	0.17	0.05	0	0.02	0.01
339479	BRINP3	BMP/retinoic acid inducible neural specific 3(BRINP3)	0.01	0	0	0	0	0	0	0	0.01	0	0	0	0.02	0	0	0	0	0	0	0	0	0	0	0	0	0	0
92736	OTOP2	otopetrin 2(OTOP2)	0.02	0.03	0	0.15	0.1	0.04	0.03	0.07	0.09	0.13	0.04	0.04	0	0.04	0.1	0.05	0.12	0	0.03	0.15	0.07	0.13	0.08	0.07	0.13	0.05	0.03
170487	ACTL10	actin like 10(ACTL10)	0.02	0	0	0	0	0.04	0.03	0.06	0.06	0.03	0	0.05	0.03	0.03	0.03	0.04	0.04	0	0.04	0.04	0	0.03	0	0.03	0	0.02	0.1
165140	OXER1	oxoeicosanoid receptor 1(OXER1)	0.02	0	0	0	0.03	0.04	0.03	0.07	0	0	0	0.01	0	0.04	0	0	0	0	0	0.1	0	0	0	0	0	0	0
89792	GAL3ST3	galactose-3-O-sulfotransferase 3(GAL3ST3)	0.01	0	0	0	0.01	0	0	0	0	0.03	0	0	0	0	0	0	0	0	0	0.05	0.01	0	0.02	0	0	0	0
23562	CLDN14	claudin 14(CLDN14)	0.01	0.03	0.09	0.08	0.02	0.03	0.08	0.09	0.05	0.06	0.08	0.05	0.04	0.05	0.06	0.07	0.05	0	0.06	0.12	0.01	0.02	0.05	0.02	0.03	0.1	0.05
3815	KIT	KIT proto-oncogene receptor tyrosine kinase(KIT)	0.01	0	0.02	0	0	0	0	0	0	0	0	0	0	0	0	0.01	0	0.04	0	0.02	0	0.01	0	0	0	0.01	0
360030	NANOGNB	NANOG neighbor homeobox(NANOGNB)	0.04	0	0	0	0	0	0	0	0	0	0	0	0	0	0	0	0	0	0	0	0	0	0	0	0.08	0.05	0
27190	IL17B	interleukin 17B(IL17B)	0.03	0	0	0.04	0.04	0.19	0.23	0	0.03	0.29	0.21	0.11	0.05	0	0.1	0.03	0	0	0.04	0.07	0.03	0.05	0.06	0.15	0	0	0.08
3283	hsd3b1	hydroxy-delta-5-steroid dehydrogenase, 3 beta- and steroid delta-isomerase 1(HSD3B1)	0.01	0.04	0	0.04	0	0.06	0.02	0	0	0	0	0.02	0	0.03	0.07	0.04	0.06	0	0.02	0.11	0	0	0	0	0.06	0.02	0.06
55816	DOK5	docking protein 5(DOK5)	0.01	0.02	0	0	0	0	0	0	0.03	0	0	0	0	0	0.02	0.02	0	0	0	0	0.02	0	0	0	0	0	0
93589	CACNA2D4	calcium voltage-gated channel auxiliary subunit alpha2delta 4(CACNA2D4)	0.01	0	0	0	0.02	0	0	0	0	0	0	0.01	0	0	0	0.01	0	0	0.01	0	0	0	0.01	0	0	0	0
645090	CXorf30	chromosome X open reading frame 30	0.01	0	0	0	0	0	0	0	0.01	0	0	0	0	0	0	0	0	0	0	0	0	0	0	0	0.02	0	0
390212	GPR152	G protein-coupled receptor 152(GPR152)	0.02	0	0.08	0.03	0.03	0	0	0.09	0	0	0	0	0.04	0	0	0	0	0	0.03	0.06	0.03	0	0	0	0	0	0
1562	CYP2C18	cytochrome P450 family 2 subfamily C member 18(CYP2C18)	0.01	0.03	0	0.04	0	0.12	0.04	0.05	0.03	0.02	0.01	0.05	0	0	0.04	0.05	0.03	0	0	0.1	0.03	0.05	0.03	0.02	0.03	0.05	0.04
133491	C5orf47	chromosome 5 open reading frame 47(C5orf47)	0.01	0	0	0	0	0	0.02	0	0.01	0	0.01	0	0	0	0.04	0	0	0	0	0	0	0.02	0.03	0.02	0.03	0	0.02
57495	NWD2	NACHT and WD repeat domain containing 2(NWD2)	0	0.01	0	0	0	0	0	0	0	0	0	0	0	0	0	0	0	0	0	0	0	0	0	0	0	0	0.01
79625	NDNF	neuron derived neurotrophic factor(NDNF)	0.01	0	0	0	0	0	0	0	0	0	0.01	0	0	0	0	0	0	0	0	0	0	0.02	0	0	0	0	0
51127	TRIM17	tripartite motif containing 17(TRIM17)	0.01	0.01	0	0.05	0.05	0.04	0.03	0	0.05	0.03	0.05	0.09	0.03	0	0.06	0.07	0.06	0	0.03	0.05	0.04	0.05	0	0.05	0.02	0.04	0.07
50945	TBX22	T-box 22(TBX22)	0.01	0	0	0.02	0	0	0	0	0	0	0.01	0	0	0	0	0	0	0	0	0	0	0	0	0	0	0.02	0
728858	C12orf71	chromosome 12 open reading frame 71(C12orf71)	0.03	0.04	0	0	0	0	0.05	0	0	0	0	0	0	0	0	0.04	0.07	0	0	0.08	0	0	0.07	0	0	0	0
53335	BCL11A	B-cell CLL/lymphoma 11A(BCL11A)	0	0.01	0	0.01	0	0	0	0	0.01	0	0	0	0	0	0.01	0.01	0	0	0	0	0.01	0.01	0	0	0.03	0.01	0
84570	COL25A1	collagen type XXV alpha 1 chain(COL25A1)	0.01	0	0	0	0	0	0.01	0	0	0	0	0	0	0	0	0	0	0	0	0	0	0	0	0	0	0	0
4593	MUSK	muscle associated receptor tyrosine kinase(MUSK)	0.01	0	0.06	0	0	0	0	0	0	0	0	0	0	0.02	0	0	0	0	0	0	0.01	0	0	0	0	0	0
150356	CHADL	chondroadherin like(CHADL)	0.01	0	0	0.04	0.02	0	0.02	0.1	0	0.04	0.04	0	0.02	0	0.07	0.02	0.03	0	0	0	0.02	0	0.09	0.02	0.06	0.04	0.02
5168	ENPP2	ectonucleotide pyrophosphatase/phosphodiesterase 2(ENPP2)	0	0.01	0.02	0	0.01	0	0.01	0	0.01	0.02	0.01	0.01	0.01	0	0	0.01	0	0	0.01	0	0.01	0	0	0	0	0	0.01
8530	CST7	cystatin F(CST7)	0.04	0	0	0.05	0	0.08	0	0	0.04	0.06	0	0.03	0	0	0	0	0	0	0.05	0.09	0.04	0	0	0.13	0.33	0.05	0.1
389206	BEND4	BEN domain containing 4(BEND4)	0	0	0	0	0.02	0.01	0	0.01	0	0	0	0	0	0	0	0	0	0	0.01	0	0	0	0	0	0	0	0
284612	SYPL2	synaptophysin like 2(SYPL2)	0.01	0.02	0.06	0.05	0.03	0.02	0.06	0	0.03	0.01	0.03	0.03	0	0.02	0.04	0.04	0.02	0	0.02	0.04	0.01	0.04	0.04	0.05	0.06	0.06	0.05
163747	LEXM	lymphocyte expansion molecule(LEXM)	0.02	0	0	0	0.03	0	0	0	0	0	0	0	0	0	0	0	0	0	0	0	0.07	0.03	0	0	0	0	0
378925	RNF148	ring finger protein 148(RNF148)	0.03	0	0.09	0.04	0	0	0	0	0.03	0	0	0	0	0	0	0.03	0	0	0	0.07	0	0	0.06	0	0	0	0
375686	SPATC1	spermatogenesis and centriole associated 1(SPATC1)	0.02	0.04	0	0	0	0	0	0	0	0	0	0.08	0.06	0	0	0	0	0	0.02	0.04	0.02	0	0	0	0	0	0
339145	FAM92B	family with sequence similarity 92 member B(FAM92B)	0.02	0	0	0	0	0	0	0	0	0	0	0	0.03	0	0.03	0	0	0	0	0	0	0	0	0	0	0.05	0
51050	PI15	peptidase inhibitor 15(PI15)	0	0	0	0	0	0	0	0.02	0.01	0.01	0	0	0	0.01	0	0	0	0	0	0.01	0.01	0.01	0	0	0.01	0.01	0
80122	MAP3K19	mitogen-activated protein kinase kinase kinase 19(MAP3K19)	0.01	0	0	0	0.01	0	0.04	0.02	0	0	0	0	0	0	0	0	0	0	0.01	0	0	0.01	0.01	0.01	0	0	0
100510268	LOC100510268	N/A	0.01	0	0	0	0	0	0	0	0	0	0	0.01	0	0.03	0	0	0	0	0	0	0	0	0	0	0	0.04	0
341208	HEPHL1	hephaestin like 1(HEPHL1)	0.01	0.02	0.04	0	0.01	0.03	0	0	0.01	0	0	0.01	0	0	0	0.01	0.01	0	0.02	0	0	0	0	0.02	0	0.02	0
5407	PNLIPRP1	pancreatic lipase related protein 1(PNLIPRP1)	0.01	0	0	0.02	0.06	0.02	0.02	0	0.01	0	0.02	0.01	0.02	0.05	0.04	0	0.02	0	0.06	0	0	0.02	0.02	0.02	0.03	0	0
100129885	SCXA	scleraxis homolog A (mouse)	0.06	0	0	0.15	0.08	0	0.09	0	0.19	0.1	0.06	0.04	0.1	0.46	0.1	0.21	0	0	0.07	0.14	0.14	0.1	0.12	0.1	0.38	0.15	0.16
128817	CSTL1	cystatin like 1(CSTL1)	0.03	0	0	0	0	0.07	0	0	0	0	0.03	0	0	0	0	0	0	0	0	0.16	0	0	0	0.06	0.07	0.04	0
219537	SMTNL1	smoothelin like 1(SMTNL1)	0.02	0	0	0.02	0.04	0	0.03	0	0.09	0.11	0.62	0.68	1.06	1.08	0.03	0	1.49	0.7	0	0	1.32	1.07	0	0.03	0	0.02	0.09
696	BTN1A1	butyrophilin subfamily 1 member A1(BTN1A1)	0.01	0	0	0	0.14	0.16	0.17	0.26	0.01	0	0.01	0	0	0	0	0.01	0	0	0.09	0.06	0	0	0.15	0.04	0	0	0.02
2042	EPHA3	EPH receptor A3(EPHA3)	0	0	0	0	0	0.01	0	0	0.01	0	0	0	0	0	0	0	0	0	0	0	0	0	0	0	0	0	0
10141	LINC01587	long intergenic non-protein coding RNA 1587(LINC01587)	0.03	0	0	0	0	0	0	0	0	0	0.06	0.02	0	0.06	0.05	0	0	0	0	0	0	0	0	0	0.07	0	0
8712	PAGE1	PAGE family member 1(PAGE1)	0.05	0.07	0	0	0	0	0	0	0.06	0.09	0.11	0.04	0.09	0.1	0.09	0.06	0.11	0	0	0.13	0.13	0.09	0	0	0	0.07	0.07
53942	CNTN5	contactin 5(CNTN5)	0.01	0	0	0.01	0	0	0	0.03	0	0	0	0.01	0.03	0.02	0	0	0	0	0	0	0	0	0	0	0	0	0
80740	LY6G6C	lymphocyte antigen 6 complex, locus G6C(LY6G6C)	0.03	0	0	0	0.5	0.47	0.25	0.79	0.07	0	0	0	0.05	0	0	0.08	0	0.22	0.2	0.32	0	0.05	0.13	0.23	0	0	0
23418	CRB1	crumbs 1, cell polarity complex component(CRB1)	0	0	0	0	0	0	0	0	0	0.01	0	0	0	0	0	0	0.02	0	0	0.01	0	0	0	0	0	0	0
131177	FAM3D	family with sequence similarity 3 member D(FAM3D)	0.02	0	0	0.03	0	0	0	0	0	0	0.02	0	0	0	0	0	0.04	0	0	0	0	0	0	0	0	0	0
30009	TBX21	T-box 21(TBX21)	0.01	0	0	0.02	0.05	0.03	0.07	0	0.03	0	0.03	0.03	0.02	0.05	0.02	0	0.03	0.09	0.03	0.03	0.06	0.05	0	0	0	0.02	0
8618	CADPS	calcium dependent secretion activator(CADPS)	0	0	0.01	0	0	0	0	0	0	0	0	0.01	0	0.01	0.01	0	0.01	0	0	0	0	0.01	0	0.01	0.02	0	0.01
4246	SCGB2A1	secretoglobin family 2A member 1(SCGB2A1)	0.06	0.17	0.23	0	0.18	0.14	0	0	0	0.11	0.14	0.15	0.22	0	0	0	0	0	0	0.17	0.16	0	0	0	0.15	0.27	0.09
27133	KCNH5	potassium voltage-gated channel subfamily H member 5(KCNH5)	0.01	0.01	0.09	0	0	0	0	0	0	0	0	0	0	0	0	0	0	0	0	0	0	0	0	0	0	0.01	0.02
84332	dydc2	DPY30 domain containing 2(DYDC2)	0.01	0	0.05	0.02	0.02	0	0.02	0	0.03	0	0	0.01	0.02	0.03	0.05	0.05	0	0	0.02	0	0.1	0.07	0.06	0.05	0	0.04	0.02
64333	ARHGAP9	Rho GTPase activating protein 9(ARHGAP9)	0.01	0.03	0	0.03	0.01	0	0.02	0	0.03	0	0.02	0.03	0	0	0.02	0	0	0	0.04	0.05	0.1	0.14	0	0.02	0.02	0.01	0.03
777	CACNA1E	calcium voltage-gated channel subunit alpha1 E(CACNA1E)	0	0	0.01	0	0	0	0.01	0	0.01	0	0	0	0.01	0	0.01	0	0	0	0	0	0.01	0.01	0	0.01	0.01	0	0
9154	SLC28A1	solute carrier family 28 member 1(SLC28A1)	0.01	0.03	0	0.07	0.03	0	0.03	0	0	0	0.01	0	0	0	0	0.04	0	0	0.01	0	0.01	0.02	0.02	0	0.02	0.03	0.06
286234	SPATA31E1	SPATA31 subfamily E member 1(SPATA31E1)	0.01	0	0	0	0.02	0.02	0.01	0.03	0	0	0	0.01	0.01	0	0	0.02	0	0	0.03	0	0	0.01	0.03	0	0	0.01	0.01
63036	CELA2A	chymotrypsin like elastase family member 2A(CELA2A)	0.02	0	0	0	0	0.09	0.03	0.08	0	0	0.02	0	0.04	0	0	0.03	0	0	0	0	0	0	0.05	0	0.05	0.03	0.03
100508421	LOC100508421	N/A	0.03	0	0	0	0	0	0.09	0	0.03	0	0	0.02	0.04	0	0	0	0.06	0	0	0.13	0.03	0	0	0	0	0	0.04
139599	MAGEE2	MAGE family member E2(MAGEE2)	0.01	0	0	0	0	0	0	0	0	0	0.02	0	0	0	0.08	0.06	0	0	0.04	0.04	0	0	0	0.03	0	0.02	0
138255	c9orf135	chromosome 9 open reading frame 135(C9orf135)	0.03	0	0	0	0.04	0	0.05	0.11	0	0	0.06	0.02	0	0	0	0	0	0	0.04	0.08	0.04	0	0	0	0	0	0
1370	CPN2	carboxypeptidase N subunit 2(CPN2)	0.01	0.01	0	0.05	0.05	0.07	0.06	0.17	0	0.02	0.01	0.03	0	0	0.02	0.01	0.05	0	0	0	0.01	0.02	0	0	0	0.03	0
58529	MYOZ1	myozenin 1(MYOZ1)	0.02	0	0	0	0.03	0	0.04	0.08	0	0	0	0	0	0	0	0	0	0	0	0	0	0	0.1	0.04	0	0	0
100169851	PATE3	prostate and testis expressed 3(PATE3)	0.02	0	0	0	0.03	0.06	0	0.09	0	0	0	0	0	0	0	0	0	0	0	0	0	0	0	0.05	0	0	0
6870	TACR3	tachykinin receptor 3(TACR3)	0.01	0	0	0	0	0	0	0	0	0	0	0	0	0	0	0	0	0	0	0	0	0	0	0	0	0	0
127665	ZNF648	zinc finger protein 648(ZNF648)	0.01	0	0	0	0	0	0	0	0	0	0	0	0	0	0.02	0	0	0	0	0	0	0	0.02	0	0	0	0
64101	LRRC4	leucine rich repeat containing 4(LRRC4)	0.01	0	0	0	0	0	0	0	0	0	0	0.01	0	0	0	0	0	0	0.01	0	0	0	0.02	0	0.02	0.01	0
5273	SERPINB10	serpin family B member 10(SERPINB10)	0.01	0	0	0	0	0	0	0	0	0	0	0	0	0	0	0	0	0	0.02	0	0	0.02	0	0.02	0	0.02	0
92292	GLYATL1	glycine-N-acyltransferase like 1(GLYATL1)	0.01	0.02	0	0	0.04	0.03	0.05	0.05	0	0	0	0	0	0.03	0	0	0.06	0	0.08	0	0	0.03	0.03	0.03	0	0.02	0
1521	CTSW	cathepsin W(CTSW)	0.03	0.11	0	0.11	0.07	0.06	0.04	0	0	0	0.03	0	0	0	0	0	0	0	0.07	0.07	0	0	0.06	0	0.06	0	0.07
285180	RUFY4	RUN and FYVE domain containing 4(RUFY4)	0.01	0	0	0.01	0.03	0	0.01	0.03	0.01	0.01	0.05	0.11	0.42	0.45	0	0	0.56	0.44	0	0.02	0.55	0.47	0	0	0	0.01	0
8789	FBP2	fructose-bisphosphatase 2(FBP2)	0.03	0	0.09	0.07	0.04	0.06	0.04	0.1	0.06	0.13	0.06	0	0	0.05	0.04	0	0.05	0	0.03	0	0.06	0	0	0	0	0	0.11
1641	DCX	doublecortin(DCX)	0	0	0.01	0.02	0.01	0.01	0.01	0.01	0.01	0.02	0.03	0.01	0.02	0.01	0.01	0.01	0	0	0	0.01	0	0.01	0	0	0.01	0.01	0.01
171482	FAM9A	family with sequence similarity 9 member A(FAM9A)	0.02	0	0	0	0	0	0	0	0	0	0	0	0	0	0.04	0	0.05	0	0	0	0	0	0	0	0	0	0
8854	ALDH1A2	aldehyde dehydrogenase 1 family member A2(ALDH1A2)	0.01	0.01	0.03	0.02	0	0	0	0	0	0	0	0	0	0	0.01	0.01	0.02	0	0.01	0	0.02	0	0	0.02	0	0	0
653361	NCF1	neutrophil cytosolic factor 1(NCF1)	0.01	0	0	0	0.05	0.04	0.05	0.14	0	0.02	0.01	0.01	0.02	0.02	0.02	0	0	0	0.01	0	0.02	0	0	0.02	0	0.01	0.01
80243	PREX2	phosphatidylinositol-3,4,5-trisphosphate dependent Rac exchange factor 2(PREX2)	0	0	0	0	0	0	0	0	0.01	0	0.01	0	0	0.01	0	0.01	0	0	0	0	0.01	0	0	0.01	0	0.01	0
100132858	LOC100132858	N/A	0.03	0	0	0	0	0	0.05	0	0.03	0	0	0.02	0	0	0.05	0	0	0	0	0	0.04	0	0	0	0	0.04	0.04
27019	DNAI1	dynein axonemal intermediate chain 1(DNAI1)	0.01	0	0	0.03	0	0	0	0	0.01	0	0	0	0	0	0.02	0.01	0	0	0.01	0	0.01	0	0.02	0	0.02	0	0
55511	SAGE1	sarcoma antigen 1(SAGE1)	0.01	0	0	0.02	0	0	0.02	0	0	0.02	0	0	0	0	0	0	0	0	0.02	0	0	0	0	0	0.03	0.02	0
55576	STAB2	stabilin 2(STAB2)	0	0	0	0	0	0	0.01	0	0.01	0.02	0	0	0.01	0	0.01	0	0	0	0	0	0.01	0.01	0.01	0.01	0.01	0	0
653275	CFC1B	cripto, FRL-1, cryptic family 1B(CFC1B)	0.03	0.04	0	0	0	0	0	0	0	0	0	0	0	0	0	0	0	0	0	0	0	0	0	0	0	0	0
83889	WDR87	WD repeat domain 87(WDR87)	0	0	0.01	0	0	0	0	0	0	0	0	0	0	0	0	0	0	0	0	0	0	0	0	0	0	0.01	0
27012	KCNV1	potassium voltage-gated channel modifier subfamily V member 1(KCNV1)	0.01	0.06	0.04	0.05	0.02	0.03	0	0	0	0.02	0.05	0.05	0.14	0.1	0.04	0.01	0.12	0.08	0	0	0.36	0.18	0.03	0.02	0	0.03	0.02
257194	NEGR1	neuronal growth regulator 1(NEGR1)	0.01	0.01	0.02	0	0	0	0.02	0	0	0	0.01	0	0	0.01	0	0.01	0	0	0	0.01	0	0.01	0	0	0	0.01	0.01
128344	PIFO	primary cilia formation(PIFO)	0.01	0	0	0.02	0.04	0.02	0.05	0	0.03	0.03	0.03	0.03	0.03	0	0.03	0.01	0.05	0	0.03	0.04	0.02	0.01	0.07	0.03	0	0.02	0.03
65997	RASL11B	RAS like family 11 member B(RASL11B)	0.01	0	0	0.04	0.02	0.03	0	0	0.03	0	0.04	0.01	0.02	0.06	0	0.03	0	0.1	0.02	0.07	0.05	0	0.03	0	0.03	0.04	0.08
55908	Angptl8	angiopoietin like 8(ANGPTL8)	0.03	0	0.1	0	0	0	0.05	0	0.03	0.05	0	0	0	0	0	0.03	0	0.2	0.04	0	0.1	0.05	0.06	0	0	0	0.04
2209	FCGR1A	Fc fragment of IgG receptor Ia(FCGR1A)	0.01	0	0.04	0	0.06	0.05	0.04	0.04	0.05	0.06	0.04	0.02	0.02	0.07	0.04	0.01	0	0.08	0.02	0.06	0.08	0.06	0	0.02	0.03	0.02	0.05
440050	KRTAP5-7	keratin associated protein 5-7(KRTAP5-7)	0.02	0	0	0	0.03	0.11	0.08	0	0	0	0.03	0.02	0	0	0	0	0	0	0.03	0	0	0	0	0	0	0	0
2041	EPHA1	EPH receptor A1(EPHA1)	0.01	0.03	0.03	0.03	0.05	0.02	0.02	0.08	0.04	0.05	0.04	0.03	0.06	0.03	0.07	0.07	0.02	0	0.02	0.06	0.04	0.04	0.05	0.01	0	0.05	0.02
9365	KL	klotho(KL)	0.01	0.04	0	0.01	0	0	0.01	0	0.01	0	0.01	0	0.05	0.03	0.01	0.03	0	0	0.02	0.05	0.02	0.02	0.01	0.01	0.02	0	0.01
2294	FOXF1	forkhead box F1(FOXF1)	0.01	0	0	0	0.02	0	0	0	0.03	0	0.01	0.07	0.14	0.05	0.02	0	0.03	0	0	0	0.03	0.05	0	0.02	0	0	0
340654	LIPM	lipase family member M(LIPM)	0.03	0.11	0.1	0.04	0.04	0.06	0	0	0.06	0	0	0.06	0.09	0	0.27	0.07	0	0	0.21	0	0.03	0.05	0.17	0.15	0.06	0.04	0.08
55130	ARMC4	armadillo repeat containing 4(ARMC4)	0.01	0.01	0	0.03	0.01	0	0.01	0	0	0.01	0.02	0.01	0	0	0.04	0.01	0.08	0	0.04	0	0.01	0	0	0	0	0.01	0
729587	FAM231C	family with sequence similarity 231 member C(FAM231C)	0.05	0.07	0	0	0.15	0.12	0	0	0	0	0	0	0	0	0	0	0	0	0	0	0	0	0	0.3	0	0	0
3814	KISS1	KiSS-1 metastasis-suppressor(KISS1)	0.05	0	0	0.06	0.13	0.1	0.31	0.17	0.11	0	0.05	0.14	0.24	0.38	0.16	0.12	0.3	0	0	0	0.06	0.5	0.1	0	0.11	0.06	0.07
4818	NKG7	natural killer cell granule protein 7(NKG7)	0.04	0	0.15	0	0.06	0.09	0	0	0.05	0	0	0	0.07	0	0	0.05	0	0	0	0	0	0.14	0	0.08	0.09	0.06	0.18
84077	C3orf20	chromosome 3 open reading frame 20(C3orf20)	0.01	0	0	0	0.04	0.06	0.02	0.04	0.01	0.02	0	0.01	0	0.02	0.03	0.02	0	0	0	0.07	0	0	0	0	0	0.04	0.03
1001	CDH3	cadherin 3(CDH3)	0.01	0.08	0.06	0.03	0.02	0.09	0.03	0.06	0.01	0.01	0.01	0.01	0.01	0.06	0.04	0.03	0.02	0	0.07	0.02	0.02	0.03	0.02	0.01	0.02	0.07	0.08
55786	ZNF415	zinc finger protein 415(ZNF415)	0.01	0	0	0	0	0	0	0	0	0	0	0	0	0	0	0	0	0	0	0	0	0	0	0	0	0	0
317772	HIST2H2AB	histone cluster 2 H2A family member b(HIST2H2AB)	0.07	0.1	0	0	0.1	0.17	0.5	0	0.17	0	0	0	0.52	0.47	0	0.09	0	0.54	0.2	0	0.09	0.13	0.16	0.14	0	0.21	0.11
594855	CPLX3	complexin 3(CPLX3)	0.02	0.04	0	0.02	0.02	0	0.03	0.06	0	0	0	0.01	0	0	0.03	0	0	0	0.04	0	0	0	0	0.03	0	0.02	0.02
54729	NKX1-1	NK1 homeobox 1(NKX1-1)	0.03	0	0	0	0	0	0	0	0	0	0	0	0	0	0	0	0	0	0	0	0	0	0	0	0	0	0
10218	ANGPTL7	angiopoietin like 7(ANGPTL7)	0.01	0	0	0	0	0	0	0	0	0	0	0	0	0	0	0	0	0	0	0	0	0	0	0.06	0	0	0
460	ASTN1	astrotactin 1(ASTN1)	0	0	0	0	0	0	0	0	0	0	0	0	0	0	0	0	0	0	0	0	0	0	0	0	0.01	0.02	0.02
440503	PLIN5	perilipin 5(PLIN5)	0.01	0	0	0.02	0.02	0	0.04	0	0.03	0.07	0.09	0.04	0.02	0	0.02	0.03	0	0	0	0	0.02	0	0	0.05	0	0.02	0
22953	P2RX2	purinergic receptor P2X 2(P2RX2)	0.02	0	0	0	0.02	0	0	0.07	0	0.03	0	0	0	0.04	0	0	0	0	0	0	0.04	0	0	0.03	0	0	0
4481	MSR1	macrophage scavenger receptor 1(MSR1)	0	0	0.02	0.01	0.01	0	0	0	0.01	0	0	0	0	0	0	0	0	0	0	0	0.01	0	0	0	0	0.01	0
2207	FCER1G	Fc fragment of IgE receptor Ig(FCER1G)	0.03	0.14	0.13	0.14	0.19	0.08	0.06	0	0.04	0.12	0.11	0.03	0.06	0	0.12	0.04	0.07	0	0.19	0.18	0.04	0.12	0.08	0.13	0	0.1	0.05
6953	TCP10	t-complex 10(TCP10)	0	0.01	0.02	0	0.01	0.01	0	0	0	0.01	0.01	0.01	0	0	0	0	0	0.03	0	0	0	0	0	0	0	0	0.01
123876	ACSM2A	acyl-CoA synthetase medium-chain family member 2A(ACSM2A)	0.01	0.02	0	0.06	0	0	0	0	0.01	0.02	0	0	0	0	0	0	0	0	0	0	0	0	0	0	0.03	0.02	0.07
132724	TMPRSS11B	transmembrane protease, serine 11B(TMPRSS11B)	0.01	0.01	0.04	0.01	0.01	0	0.07	0.04	0.01	0	0	0.02	0	0	0	0.01	0	0	0.01	0	0	0	0	0.04	0.02	0	0
7124	TNF	tumor necrosis factor(TNF)	0.02	3.16	2.51	0	0.43	0.39	0.96	1.3	0.02	0.03	0.02	0.03	0.3	0.08	0.03	0.05	1.28	0.14	0.05	0	0.36	0.38	0.17	0.32	0	0	0
56673	C11ORF16	chromosome 11 open reading frame 16(C11orf16)	0.02	0.09	0.06	0	0.1	0.12	0	0	0.04	0.06	0.04	0.01	0.03	0	0.03	0	0	0.13	0	0.05	0.04	0.03	0	0.06	0.12	0	0.03
3048	HBG2	hemoglobin subunit gamma 2(HBG2)	0.02	0.04	0.06	0.05	0.07	0	0.11	0	0.04	0.03	0.02	0	0.03	0	0.03	0	0.04	0.12	0	0.04	0	0.03	0	0.03	0.04	0	0
56	ACRV1	acrosomal vesicle protein 1(ACRV1)	0.03	0.14	0.09	0.21	0.21	0.06	0	0.09	0.03	0.22	0.11	0.08	0.17	0.11	0.17	0.06	0.05	0.18	0.14	0	0	0.05	0	0.09	0.17	0.07	0.18
7941	PLA2G7	phospholipase A2 group VII(PLA2G7)	0.02	0.02	0	0.07	0	0.04	0	0	0	0	0	0	0	0	0.03	0.04	0	0	0.05	0	0	0	0.04	0.07	0	0.05	0
254050	LRRC43	leucine rich repeat containing 43(LRRC43)	0.02	0.06	0.11	0.02	0.02	0.1	0.05	0.06	0.02	0	0	0	0.03	0	0.03	0	0	0	0.04	0	0	0.03	0.03	0	0.03	0.04	0.04
84873	ADGRG7	adhesion G protein-coupled receptor G7(ADGRG7)	0.01	0.07	0	0	0.01	0	0.01	0	0.01	0	0.01	0	0	0	0	0	0	0	0	0	0	0	0.02	0	0.02	0.01	0.01
57497	LRFN2	leucine rich repeat and fibronectin type III domain containing 2(LRFN2)	0.01	0	0	0	0	0	0	0	0	0	0	0.01	0	0	0	0.01	0	0	0	0.03	0.01	0.04	0.02	0.04	0	0.01	0
146279	TEKT5	tektin 5(TEKT5)	0.02	0.03	0	0.03	0.03	0	0	0.08	0.02	0	0	0.03	0	0	0	0	0.04	0	0	0	0.03	0	0	0.08	0	0.03	0.09
9390	slc22a13	solute carrier family 22 member 13(SLC22A13)	0.01	0	0.05	0.04	0	0	0.04	0	0	0	0.03	0.02	0.05	0.03	0.02	0	0.03	0	0.02	0.1	0.02	0	0	0.02	0	0.02	0.04
81031	SLC2A10	solute carrier family 2 member 10(SLC2A10)	0.01	0.01	0	0	0	0.02	0	0	0	0	0	0	0	0	0	0	0	0	0	0	0.01	0	0.02	0	0	0	0
548313	SSX4B	SSX family member 4B(SSX4B)	0.03	0.04	0	0	0.04	0	0	0	0.03	0.04	0.03	0.08	0	0.05	0.05	0	0.05	0	0.04	0	0.1	0.05	0.12	0.05	0	0.03	0
197135	PATL2	PAT1 homolog 2(PATL2)	0.02	0	0.06	0	0.02	0	0.11	0.13	0.04	0.03	0.15	0.18	0.41	0.25	0.03	0	0.33	0.25	0	0.04	0.47	0.43	0.04	0	0	0.05	0.02
114900	C1QTNF4	C1q and tumor necrosis factor related protein 4(C1QTNF4)	0.02	0.1	0	0.06	0.03	0.05	0.04	0	0	0	0	0.05	0.04	0	0.12	0.12	0	0.17	0.06	0.06	0.03	0.04	0	0.04	0	0.2	0.07
131450	CD200R1	CD200 receptor 1(CD200R1)	0.01	0.01	0.06	0	0.18	0.02	0.1	0.06	0	0.01	0	0.01	0	0	0	0.01	0	0	0.06	0.04	0.01	0	0.02	0.08	0	0	0
49	ACR	acrosin(ACR)	0.02	0	0	0	0	0.05	0.04	0	0.03	0.04	0	0.02	0	0.05	0	0	0	0	0	0	0	0.08	0.15	0.04	0	0	0.07
85480	TSLP	thymic stromal lymphopoietin(TSLP)	0.01	0	0	0	0	0	0	0	0	0	0.01	0.01	0	0	0	0	0	0	0.01	0	0	0.01	0	0	0.02	0	0.01
254973	or1l4	olfactory receptor family 1 subfamily L member 4(OR1L4)	0.04	0	0	0	0	0	0	0	0	0	0.04	0	0	0	0	0	0	0	0	0	0	0	0	0	0	0	0
5764	PTN	pleiotrophin(PTN)	0.02	0	0	0.03	0	0	0	0	0.02	0	0	0	0.13	0.04	0	0	0.04	0	0	0.05	0.02	0.03	0	0	0	0	0
8302	KLRC4	killer cell lectin like receptor C4(KLRC4)	0.04	0	0	0.05	0	0	0.06	0	0	0	0	0	0	0	0	0	0	0	0.05	0	0	0	0	0	0	0	0
653643	GOLGA6D	golgin A6 family member D(GOLGA6D)	0.01	0	0.03	0.01	0.09	0.02	0.06	0	0.03	0	0	0.01	0	0.04	0.03	0.02	0	0	0.03	0	0	0.02	0.1	0	0.02	0.03	0.01
7447	VSNL1	visinin like 1(VSNL1)	0.01	0.05	0.06	0.04	0.06	0.02	0.04	0.1	0.02	0.09	0.06	0.05	0.03	0.02	0.03	0.01	0.06	0	0.02	0.07	0.04	0.05	0.04	0.03	0.04	0.02	0.06
146378	C16orf92	chromosome 16 open reading frame 92(C16orf92)	0.04	0	0	0	0	0	0.06	0	0.04	0	0	0.03	0	0	0	0.09	0	0	0	0.1	0	0	0	0	0.09	0	0
282618	IFNL1	interferon lambda 1(IFNL1)	0.04	0	0	0.05	2.11	1.57	9.83	7.61	0.76	0.67	11.95	15.36	74.73	51.86	0.2	0.05	162.44	107.32	0.32	0.2	139.03	123.83	0.17	0.29	0	0.05	0
440107	PLEKHG7	pleckstrin homology and RhoGEF domain containing G7(PLEKHG7)	0.01	0.01	0	0.03	0.01	0.02	0.03	0.08	0.01	0	0.08	0.1	0.27	0.17	0	0	0.26	0.22	0	0.03	0.15	0.24	0.02	0.02	0	0	0.01
341019	DCDC1	doublecortin domain containing 1(DCDC1)	0.01	0	0	0.01	0.03	0	0	0	0.01	0	0	0.01	0.02	0.03	0.01	0	0	0.05	0.01	0	0.01	0	0.02	0.03	0	0.01	0.01
1610	DAO	D-amino acid oxidase(DAO)	0.02	0	0	0	0	0	0	0	0	0	0	0	0	0	0	0	0.04	0	0	0	0	0	0.05	0	0	0	0
56287	GKN1	gastrokine 1(GKN1)	0.03	0	0.11	0.16	0.16	0.26	0	0	0.1	0.05	0.03	0.04	0.05	0.06	0.05	0.04	0	0	0.12	0	0	0	0	0.05	0	0.04	0
474382	H2AFB1	H2A histone family member B1(H2AFB1)	0.06	0	0	0	0	0.14	0	0.24	0.07	0	0	0.05	0.22	0	0	0.16	0	0	0	0	0.08	0	0.14	0.12	0	0	0
729648	ZNF812P	zinc finger protein 812, pseudogene(ZNF812P)	0.02	0.1	0	0.02	0	0.04	0.03	0	0.02	0	0.02	0	0	0	0	0.02	0	0	0	0.05	0.04	0.03	0.04	0.03	0.08	0.02	0.05
11081	KERA	keratocan(KERA)	0.01	0	0	0	0	0.03	0	0	0	0	0	0	0	0	0	0	0	0	0	0	0	0	0	0	0	0	0
1160	CKMT2	creatine kinase, mitochondrial 2(CKMT2)	0.01	0	0	0.02	0	0.03	0	0	0.01	0	0	0.04	0.02	0	0	0.02	0	0	0.02	0	0.02	0	0	0	0.03	0	0.04
100288801	FRG2C	FSHD region gene 2 family member C(FRG2C)	0.02	0	0.06	0	0	0.04	0	0	0	0	0	0	0	0	0	0	0	0	0.02	0	0.02	0	0.04	0	0	0	0
434	ASIP	agouti signaling protein(ASIP)	0.06	0	0.41	0.08	0.16	0	0	0.21	0	0.1	0.06	0	0.1	0	0.1	0.07	0	0	0.15	0.15	0	0	0.13	0	0	0.08	0.41
2949	GSTM5	glutathione S-transferase mu 5(GSTM5)	0.01	0	0	0	0.01	0.01	0.04	0.02	0.02	0.02	0	0.01	0.02	0	0.01	0	0.01	0	0.01	0.02	0.01	0	0	0.01	0.03	0	0.01
80177	MYCT1	myc target 1(MYCT1)	0.01	0	0	0	0.01	0	0	0	0	0	0	0	0	0	0.02	0.03	0	0	0.01	0	0	0.02	0	0	0	0	0
56934	CA10	carbonic anhydrase 10(CA10)	0.01	0	0	0	0	0	0	0	0	0	0	0.01	0	0	0	0	0	0	0.01	0	0	0	0	0	0	0	0
79652	TMEM204	transmembrane protein 204(TMEM204)	0.02	0	0	0	0	0.08	0	0.07	0.02	0	0.02	0.04	0.03	0	0.03	0.07	0	0	0.07	0.05	0.02	0	0.04	0.03	0	0	0.03
56158	TEX12	testis expressed 12(TEX12)	0.03	0.08	0.11	0.04	0	0	0.05	0	0	0	0	0.02	0	0	0	0	0	0	0	0	0.04	0	0.06	0.16	0.07	0	0
644524	NKX2-4	NK2 homeobox 4(NKX2-4)	0.02	0.03	0	0.06	0	0	0	0	0	0	0	0	0	0	0	0	0	0	0	0	0.03	0	0	0.04	0	0.09	0
7373	COL14A1	collagen type XIV alpha 1 chain(COL14A1)	0	0.02	0	0.01	0.01	0.01	0	0	0	0	0	0	0.01	0.01	0	0.01	0	0	0.01	0.01	0	0.01	0	0.01	0.01	0	0
54328	GPR173	G protein-coupled receptor 173(GPR173)	0.01	0	0	0	0	0.02	0.01	0	0	0	0	0.01	0	0.02	0	0	0	0	0.01	0	0.01	0	0	0	0	0	0
4885	NPTX2	neuronal pentraxin 2(NPTX2)	0.01	0	0	0	0	0	0	0	0	0	0.01	0	0.04	0.05	0	0	0	0	0	0	0.01	0	0	0	0	0	0
165904	XIRP1	xin actin binding repeat containing 1(XIRP1)	0.01	0.01	0.04	0.01	0.01	0	0.02	0.08	0.01	0	0.01	0	0.03	0.03	0.01	0	0.1	0	0	0	0.06	0.06	0	0	0.01	0	0
338328	GPIHBP1	glycosylphosphatidylinositol anchored high density lipoprotein binding protein 1(GPIHBP1)	0.01	0	0	0.02	0	0	0	0.05	0.05	0.03	0	0.02	0	0.03	0	0.04	0.03	0	0.02	0.04	0.04	0.03	0.03	0	0.03	0	0.02
84898	plxdc2	plexin domain containing 2(PLXDC2)	0.01	0.03	0.04	0.06	0.05	0.1	0.02	0.04	0	0.04	0	0.03	0.02	0.05	0.09	0	0.02	0	0	0.06	0.03	0	0.02	0.02	0.02	0.08	0.06
57113	TRPC7	transient receptor potential cation channel subfamily C member 7(TRPC7)	0.01	0.01	0.04	0	0	0	0.02	0	0	0.02	0	0	0.02	0	0	0	0	0	0	0	0.01	0	0	0	0	0.01	0
9595	CYTIP	cytohesin 1 interacting protein(CYTIP)	0.01	0.01	0	0.01	0.04	0.02	0.03	0.04	0.01	0.03	0.03	0.04	0.07	0.18	0	0.01	0.23	0.07	0	0	0.26	0.33	0.02	0.05	0.02	0	0.01
133688	UGT3A1	UDP glycosyltransferase family 3 member A1(UGT3A1)	0	0	0	0.01	0.01	0	0	0	0	0	0	0	0	0	0	0	0	0	0.01	0	0	0	0.01	0	0	0	0
54112	gpr88	G protein-coupled receptor 88(GPR88)	0.01	0.03	0	0	0.01	0.04	0.02	0.04	0.01	0	0	0	0	0	0	0	0	0	0	0.02	0	0	0.02	0	0	0.03	0.06
148979	GLIS1	GLIS family zinc finger 1(GLIS1)	0.01	0	0	0	0	0	0.04	0	0.01	0	0	0	0	0	0	0.01	0	0	0.03	0	0	0.02	0.03	0	0	0.02	0.02
7033	TFF3	trefoil factor 3(TFF3)	0.03	0.04	0	0	0.04	0.06	0	0.11	0.16	0.05	0.09	0.15	0.1	0.06	0	0	0.12	0.21	0.04	0.15	0.07	0.15	0	0.11	0	0.04	0
54967	CT55	cancer/testis antigen 55(CT55)	0.02	0	0	0	0	0	0	0	0	0	0	0	0.03	0.04	0	0	0.04	0	0.03	0.1	0	0.03	0.04	0.04	0	0	0.03
5961	PRPH2	peripherin 2(PRPH2)	0.01	0.02	0	0	0	0	0.02	0	0	0	0.02	0	0	0	0.02	0.01	0	0	0	0	0	0	0.02	0	0.03	0	0.02
10874	NMU	neuromedin U(NMU)	0.03	0.05	0	0.14	0.24	0.15	0	0	0.27	0.24	0.37	0.24	0.18	0.14	0	0	0.15	0	0.05	0.45	0.09	0.24	0.08	0.32	0	0.05	0.1
50964	sost	sclerostin(SOST)	0.01	0	0	0	0.08	0.13	0.02	0.05	0	0	0.02	0	0	0	0	0	0	0	0.04	0	0	0	0.06	0.03	0	0	0
6997	TDGF1	teratocarcinoma-derived growth factor 1(TDGF1)	0.01	0.05	0	0.03	0.03	0.03	0.02	0	0.01	0.02	0	0.01	0	0	0.08	0.01	0	0	0	0.03	0.03	0.02	0.07	0	0	0	0
389799	CFAP77	cilia and flagella associated protein 77(CFAP77)	0.02	0	0	0.02	0	0	0.03	0	0	0	0.02	0	0	0	0	0.02	0	0.11	0	0	0	0	0.03	0.03	0	0.02	0
220107	DLEU7	deleted in lymphocytic leukemia, 7(DLEU7)	0.01	0.04	0.03	0	0	0	0.02	0	0.02	0	0.01	0.03	0.05	0	0.03	0.01	0.02	0.07	0	0	0.02	0.02	0	0	0.04	0.01	0.05
6703	SPRR2D	small proline rich protein 2D(SPRR2D)	0.03	0	0	0	0	0	0	0	0.04	0.05	0.03	0	0	0	0	0	0	0	0	0	0	0.06	0	0	0	0	0
6000	RGS7	regulator of G-protein signaling 7(RGS7)	0.01	0.03	0	0.05	0.02	0.06	0.02	0	0	0	0	0	0.02	0	0	0.02	0	0	0.03	0	0.02	0.05	0	0	0	0.04	0.02
26212	OR2B6	olfactory receptor family 2 subfamily B member 6(OR2B6)	0.04	0	0	0	0.15	0.16	0.12	0.13	0.04	0.06	0.08	0.03	0	0.07	0	0	0	0	0	0	0.04	0	0	0.07	0	0	0.05
2538	G6PC	glucose-6-phosphatase catalytic subunit(G6PC)	0.01	0.03	0	0	0	0.02	0.04	0	0.01	0.02	0.01	0	0	0.02	0.02	0	0	0	0.04	0	0	0	0.02	0	0.02	0	0
2078	ERG	ERG, ETS transcription factor(ERG)	0	0.01	0.02	0.01	0.01	0	0.01	0.02	0	0	0	0	0	0	0.02	0.02	0	0	0.01	0.02	0	0	0	0.02	0	0.01	0
100506736	SLFN12L	schlafen family member 12 like(SLFN12L)	0.01	0	0	0	0	0	0	0	0	0	0.01	0	0.04	0	0	0	0.03	0	0.02	0	0	0.04	0	0.02	0.03	0	0
91851	CHRDL1	chordin like 1(CHRDL1)	0.01	0.01	0	0.02	0.01	0.02	0.01	0.03	0	0.01	0.02	0	0.06	0.02	0	0.02	0.03	0.06	0	0	0.06	0.09	0	0	0.02	0.01	0
212	alas2	5'-aminolevulinate synthase 2(ALAS2)	0.02	0.02	0	0	0.02	0	0	0.06	0.02	0	0	0	0	0.03	0	0	0	0.11	0	0	0	0	0	0	0	0.02	0
140458	ASB5	ankyrin repeat and SOCS box containing 5(ASB5)	0.01	0.01	0	0	0.02	0.06	0.05	0.09	0.02	0	0.02	0	0.01	0	0	0	0	0	0	0	0.01	0.01	0	0.02	0	0	0.01
7125	TNNC2	troponin C2, fast skeletal type(TNNC2)	0.04	0.1	0	0.1	0	0.17	0	0	0	0	0.04	0.06	0	0.08	0.07	0.05	0.08	0.28	0.05	0.1	0	0	0.25	0.07	0	0	0.06
124626	ZPBP2	zona pellucida binding protein 2(ZPBP2)	0.01	0	0	0	0.04	0	0	0	0	0	0	0	0	0	0	0	0	0	0	0	0	0	0	0	0	0	0
342096	GOLGA6A	golgin A6 family member A(GOLGA6A)	0.01	0	0	0.01	0.03	0.07	0.03	0.04	0	0	0	0.01	0.02	0	0.02	0.04	0	0	0.07	0	0	0	0.02	0.02	0.02	0.01	0
8631	SKAP1	src kinase associated phosphoprotein 1(SKAP1)	0.02	0.06	0	0.03	0	0.05	0.11	0	0.02	0.11	0.07	0.06	0.15	0.26	0	0.05	0.09	0.15	0.03	0.17	0.19	0.23	0.09	0.12	0.05	0.06	0.06
440955	TMEM89	transmembrane protein 89(TMEM89)	0.05	0.07	0	0	0.07	0	0.17	0	0.06	0.17	0	0.08	0.09	0	0.17	0.06	0	0	0.07	0.13	0	0.09	0.11	0.09	0	0.07	0
7499	XG	Xg blood group(XG)	0.01	0	0	0.01	0.01	0.02	0.08	0	0.02	0.02	0.02	0.01	0	0	0	0.01	0	0	0	0.03	0	0	0	0	0	0.01	0.01
10663	Cxcr6	C-X-C motif chemokine receptor 6(CXCR6)	0.01	0	0	0	0	0.04	0	0	0	0	0.01	0.01	0.02	0	0	0.01	0	0	0	0	0	0	0	0	0.02	0	0
1346	Cox7a1	cytochrome c oxidase subunit 7A1(COX7A1)	0.03	0.09	0	0	0	0.15	0.06	0.13	0.12	0	0	0.13	0.12	0.07	0	0	0.07	0	0.09	0	0.13	0.06	0	0.06	0.15	0.09	0.05
3574	IL7	interleukin 7(IL7)	0.01	0.07	0.11	0.01	0.04	0.04	0.08	0.04	0.03	0.09	0.12	0.09	0.29	0.41	0.07	0.02	0.38	0.5	0.01	0	0.22	0.28	0.09	0.11	0.02	0	0.01
3386	ICAM4	intercellular adhesion molecule 4 (Landsteiner-Wiener blood group)(ICAM4)	0.02	0.35	0.17	0.03	0.1	0.16	0.27	0.18	0	0	0	0.02	0.04	0	0	0.03	0.15	0.17	0.1	0	0.12	0.08	0	0.04	0	0	0
2848	GPR25	G protein-coupled receptor 25(GPR25)	0.03	0	0	0	0.04	0	0	0	0	0	0	0.02	0	0	0	0	0	0	0.04	0	0	0	0	0.05	0	0	0
55510	Ddx43	DEAD-box helicase 43(DDX43)	0.01	0.02	0	0.03	0	0	0	0	0	0	0	0.02	0	0.02	0.04	0.02	0	0	0	0	0.01	0	0.03	0	0	0.02	0
131368	ZPLD1	zona pellucida like domain containing 1(ZPLD1)	0.01	0	0	0.02	0.01	0	0	0.02	0	0.01	0.01	0	0	0.01	0.01	0	0	0	0.01	0.05	0	0	0	0.02	0.03	0.02	0.02
1417	CRYBB3	crystallin beta B3(CRYBB3)	0.04	0	0	0	0	0	0	0	0	0.07	0	0.06	0	0	0	0.05	0	0	0	0	0	0	0	0	0	0	0
7044	LEFTY2	left-right determination factor 2(LEFTY2)	0.01	0.04	0.1	0.02	0.04	0.09	0	0	0.03	0	0.02	0.01	0.05	0	0.02	0.05	0	0.2	0	0.07	0.02	0	0	0.05	0	0	0.04
375519	GJB7	gap junction protein beta 7(GJB7)	0.02	0	0	0	0.02	0	0.03	0	0	0	0	0	0	0.03	0	0	0	0	0	0	0	0	0	0	0	0.02	0
374768	SPEM1	spermatid maturation 1(SPEM1)	0.03	0	0	0	0	0	0	0	0	0	0	0	0	0	0	0	0	0	0	0	0	0	0	0	0.07	0	0.04
924	CD7	CD7 molecule(CD7)	0.03	0	0	0	0.04	0	0.04	0.1	0.09	0	0.03	0.04	0	0.05	0	0	0.11	0.19	0	0	0.07	0	0	0.1	0	0.04	0
150280	HORMAD2	HORMA domain containing 2(HORMAD2)	0.01	0	0	0.02	0.02	0.03	0	0.04	0	0	0	0	0.04	0	0	0	0	0.08	0	0	0	0	0.03	0	0	0	0
27151	CPAMD8	C3 and PZP like, alpha-2-macroglobulin domain containing 8(CPAMD8)	0.01	0.02	0.02	0	0	0.01	0.01	0.02	0.01	0.02	0.01	0	0.01	0	0	0.01	0.01	0.04	0.02	0	0.03	0.05	0	0	0	0.01	0.02
222659	PXT1	peroxisomal, testis specific 1(PXT1)	0.02	0	0	0	0.04	0.04	0	0	0.02	0	0.02	0	0	0	0	0.02	0	0.11	0.04	0	0.02	0	0	0.06	0	0	0
6756	SSX1	SSX family member 1(SSX1)	0.03	0	0	0	0.07	0	0.17	0	0.09	0.09	0.03	0.06	0.09	0	0.04	0	0	0	0	0	0.06	0.05	0.06	0.05	0	0	0
2636	GBX1	gastrulation brain homeobox 1(GBX1)	0.02	0	0	0	0	0.05	0	0	0	0	0	0	0	0	0.04	0.03	0	0	0	0	0	0	0	0.04	0	0	0.03
91543	RSAD2	radical S-adenosyl methionine domain containing 2(RSAD2)	0.01	0.01	0	0.02	0.41	0.4	1.88	1.09	0.28	0.55	3.8	4.45	11.38	8.61	0.05	0.04	15.73	13.67	0.08	0.14	15.7	15.41	0.15	0.19	0.02	0.03	0.03
89780	WNT3A	Wnt family member 3A(WNT3A)	0.01	0.03	0	0.06	0.03	0	0.02	0	0.03	0	0.02	0.01	0.04	0	0	0.07	0	0	0.02	0	0	0.02	0	0.04	0.03	0.03	0.02
163115	ZNF781	zinc finger protein 781(ZNF781)	0.01	0	0	0	0.01	0.05	0	0	0	0	0	0	0	0	0	0	0	0	0	0	0	0	0.02	0	0	0	0
3680	ITGA9	integrin subunit alpha 9(ITGA9)	0	0.02	0.04	0.01	0.03	0.02	0.02	0.02	0	0.01	0.02	0.02	0.01	0.01	0.01	0.02	0.03	0.03	0.03	0.02	0.02	0.01	0.04	0.02	0.03	0.03	0.01
10164	CHST4	carbohydrate sulfotransferase 4(CHST4)	0.02	0.04	0	0	0.07	0	0.05	0	0.02	0.05	0.02	0.01	0	0	0	0.04	0	0	0	0.04	0	0	0	0.03	0.04	0.07	0.07
54937	SOHLH2	spermatogenesis and oogenesis specific basic helix-loop-helix 2(SOHLH2)	0.01	0.01	0.03	0.02	0.03	0.04	0.06	0.03	0.05	0.02	0.01	0	0.05	0.06	0.03	0.02	0	0.07	0.02	0	0	0.03	0.04	0.02	0.02	0	0.01
4917	NTN3	netrin 3(NTN3)	0.02	0.02	0.12	0.02	0.07	0	0	0	0.02	0.09	0	0.01	0.03	0	0	0	0	0	0.02	0	0.02	0	0	0.06	0.04	0.07	0.05
2915	GRM5	glutamate metabotropic receptor 5(GRM5)	0	0.02	0.01	0	0	0	0.01	0	0	0.01	0	0	0	0	0	0	0	0	0	0	0	0	0	0	0	0.01	0
7472	WNT2	Wnt family member 2(WNT2)	0.01	0	0	0	0.02	0	0	0	0.01	0	0	0	0	0.02	0	0	0	0	0	0	0	0	0	0	0	0	0
5241	PGR	progesterone receptor(PGR)	0	0	0	0	0	0.01	0	0	0	0	0	0	0	0.01	0	0	0	0	0	0	0	0	0	0	0	0	0
155051	CRYGN	crystallin gamma N(CRYGN)	0.01	0	0	0	0	0	0	0	0	0.02	0	0.01	0	0	0	0	0	0	0	0	0	0	0	0	0	0	0
80835	TAS1R1	taste 1 receptor member 1(TAS1R1)	0.01	0.02	0	0	0	0	0.02	0	0	0	0	0	0	0	0	0.01	0	0	0.02	0	0	0	0	0	0	0.02	0
342510	CD300E	CD300e molecule(CD300E)	0.01	0.01	0	0.01	0	0	0	0	0.02	0	0	0.01	0.03	0.02	0.02	0	0	0	0	0.02	0.01	0.03	0	0.05	0.02	0.04	0.03
649330	HNRNPCL3	heterogeneous nuclear ribonucleoprotein C-like 3(HNRNPCL3)	0.03	0.08	0.11	0.04	0	0	0.05	0	0.14	0.05	0	0.12	0.1	0	0	0.04	0.13	0.22	0	0.08	0.04	0.05	0	0.23	0.21	0.08	0.04
10964	IFI44L	interferon induced protein 44 like(IFI44L)	0	0	0	0	0.03	0.09	0.32	0.15	0.15	0.25	1.54	1.57	3.87	3.65	0.01	0	5.52	4.83	0.01	0.01	6.38	6.93	0	0.01	0.01	0.01	0
55001	TTC22	tetratricopeptide repeat domain 22(TTC22)	0.01	0	0	0	0.02	0	0	0	0.01	0.01	0.01	0	0	0.01	0.01	0	0	0	0	0	0	0	0.02	0.01	0	0.01	0.02
55237	VRTN	vertebrae development associated(VRTN)	0.01	0	0	0	0	0	0	0	0	0	0	0.01	0	0	0	0	0	0	0	0	0	0	0	0	0.02	0	0
3617	IMPG1	interphotoreceptor matrix proteoglycan 1(IMPG1)	0.01	0	0.03	0	0	0	0.03	0	0.01	0	0.01	0.01	0.02	0.02	0	0	0	0	0	0	0	0	0.02	0	0	0	0
285126	DNAJC5G	DnaJ heat shock protein family (Hsp40) member C5 gamma(DNAJC5G)	0.01	0	0	0	0	0	0.05	0	0	0.02	0.02	0.02	0	0	0.02	0.04	0	0	0.02	0.04	0	0	0.06	0	0.07	0.02	0
7136	TNNI2	troponin I2, fast skeletal type(TNNI2)	0.03	0	0	0	0	0	0	0	0	0	0	0.05	0	0	0	0.08	0	0	0.04	0	0	0	0	0	0	0.09	0
6913	TBX15	T-box 15(TBX15)	0.01	0.02	0.06	0.04	0.01	0.04	0.03	0	0.01	0.03	0.07	0.03	0.03	0	0	0.02	0.02	0	0.02	0.02	0.05	0.09	0.02	0.03	0	0.01	0.01
100287362	PRSS46	protease, serine 46(PRSS46)	0.01	0	0	0	0	0.02	0	0	0.01	0	0	0	0	0	0	0	0	0	0	0	0	0	0	0	0	0	0
56163	RNF17	ring finger protein 17(RNF17)	0.01	0	0	0	0	0.01	0.01	0.04	0	0.01	0.01	0	0	0	0	0	0	0	0.01	0	0	0	0	0	0	0	0
112714	TUBA3E	tubulin alpha 3e(TUBA3E)	0.02	0	0.08	0.03	0.03	0	0.04	0.08	0.02	0	0.02	0.02	0	0	0	0.05	0	0	0.06	0.06	0	0.04	0	0	0.1	0.03	0.03
27071	DAPP1	dual adaptor of phosphotyrosine and 3-phosphoinositides 1(DAPP1)	0.01	0.01	0	0.01	0.05	0.07	0.04	0.11	0.03	0.01	0.1	0.08	0.17	0.11	0.08	0.05	0.39	0.21	0	0.04	0.23	0.21	0.06	0.08	0.03	0.05	0.04
8022	LHX3	LIM homeobox 3(LHX3)	0.01	0.04	0	0.12	0.07	0.03	0.22	0	0	0.02	0.01	0	0	0	0.02	0.03	0.03	0.09	0.02	0.03	0.02	0	0.06	0.02	0.03	0.02	0.04
676	BRDT	bromodomain testis associated(BRDT)	0.01	0.02	0	0.01	0.01	0	0.01	0.03	0.03	0.07	0.02	0.02	0.05	0.02	0.01	0.01	0	0	0.02	0	0.01	0	0	0	0	0.03	0.04
56156	TEX13B	testis expressed 13B(TEX13B)	0.03	0	0	0	0	0	0	0	0.06	0	0.03	0	0	0	0	0	0	0	0	0	0.03	0	0	0	0	0	0
4237	MFAP2	microfibrillar associated protein 2(MFAP2)	0.01	0	0.04	0.05	0.06	0.05	0	0	0.04	0.02	0.02	0.04	0	0.02	0.04	0.04	0	0.08	0.06	0	0	0	0.05	0.04	0	0.03	0
8471	IRS4	insulin receptor substrate 4(IRS4)	0.01	0.01	0	0.01	0	0	0.03	0	0.01	0	0	0.01	0.01	0	0	0	0	0	0.07	0	0.02	0.02	0	0	0.02	0	0.01
84684	INSM2	INSM transcriptional repressor 2(INSM2)	0.01	0	0	0	0	0.05	0	0	0	0	0.01	0.02	0	0	0	0	0.02	0	0	0	0.01	0	0	0	0	0	0.02
399967	PATE2	prostate and testis expressed 2(PATE2)	0.02	0	0	0	0.03	0	0	0	0.02	0.04	0.02	0	0	0.04	0	0	0	0.15	0.03	0	0	0	0	0	0.05	0	0.06
10361	NPM2	nucleophosmin/nucleoplasmin 2(NPM2)	0.02	0.04	0	0.04	0	0.04	0.03	0	0.02	0	0.04	0	0.03	0	0	0.08	0	0	0.07	0.08	0.04	0	0	0.03	0.19	0.04	0.07
5650	KLK7	kallikrein related peptidase 7(KLK7)	0.02	0.02	0	0.04	0	0	0.03	0	0.02	0.03	0.02	0.02	0	0	0.03	0.02	0.03	0	0	0.08	0.04	0.03	0.07	0	0.04	0	0
56547	MMP26	matrix metallopeptidase 26(MMP26)	0.03	0.1	0	0	0.07	0.06	0.09	0.19	0.09	0	0.03	0.02	0	0	0	0.03	0	0	0	0.13	0	0	0.23	0.1	0.18	0.04	0.04
256979	SUN3	Sad1 and UNC84 domain containing 3(SUN3)	0.02	0	0	0.03	0	0.04	0	0	0	0	0	0	0	0	0	0	0.04	0	0	0	0	0	0	0	0	0.05	0
1311	COMP	cartilage oligomeric matrix protein(COMP)	0.01	0	0	0	0	0	0	0	0	0	0	0	0	0	0	0	0	0	0.02	0	0	0	0.03	0	0	0.04	0
340419	RSPO2	R-spondin 2(RSPO2)	0.01	0	0	0	0.01	0.05	0	0.06	0	0	0	0.01	0.01	0	0	0	0	0	0	0	0.01	0.01	0	0	0	0	0
63910	SLC17A9	solute carrier family 17 member 9(SLC17A9)	0.01	0	0	0	0.14	0.12	0.07	0.06	0	0	0.01	0.01	0.01	0	0	0	0.03	0	0.02	0	0.03	0.04	0.05	0.04	0	0	0
8707	B3GALT2	beta-1,3-galactosyltransferase 2(B3GALT2)	0.01	0.01	0	0.04	0.01	0.02	0.05	0.08	0.01	0	0	0.03	0	0.02	0.04	0.03	0	0	0.01	0	0.03	0.05	0	0.02	0.02	0.03	0.04
644538	SMIM10	small integral membrane protein 10(SMIM10)	0.07	0	0	0	0	0	0	0	0	0	0.07	0	0	0	0	0	0	0	0	0	0	0	0	0	0.16	0	0
27240	SIT1	signaling threshold regulating transmembrane adaptor 1(SIT1)	0.03	0	0	0	0.04	0.12	0.17	0.1	0	0	0	0	0	0	0	0	0	0	0	0	0	0	0	0	0	0	0
1571	CYP2E1	cytochrome P450 family 2 subfamily E member 1(CYP2E1)	0	0.01	0.03	0.02	0	0.03	0.01	0.01	0.01	0.01	0	0.01	0.01	0.01	0.01	0	0.01	0	0.01	0.06	0.01	0.01	0	0	0.02	0.01	0.02
145814	PGPEP1L	pyroglutamyl-peptidase I-like(PGPEP1L)	0.03	0	0	0	0.05	0	0	0.13	0	0	0	0.03	0	0	0	0	0	0	0	0	0	0	0	0	0	0	0
4608	MYBPH	myosin binding protein H(MYBPH)	0.02	0	0.07	0	0	0	0.03	0	0	0	0.02	0.01	0.03	0	0	0.02	0	0	0.07	0.05	0	0.03	0	0	0	0	0
7032	TFF2	trefoil factor 2(TFF2)	0.04	0	0	0	0	0.09	0.13	0	0	0	0	0.03	0	0.08	0.07	0	0	0	0	0	0	0.07	0	0	0	0.06	0
222584	FAM83B	family with sequence similarity 83 member B(FAM83B)	0.01	0.03	0	0.03	0.12	0	0.02	0.08	0.01	0.07	0.13	0.06	0.11	0.15	0.05	0.01	0.11	0.15	0.1	0.05	0.16	0.15	0.07	0.06	0.07	0.03	0.02
50856	CLEC4A	C-type lectin domain family 4 member A(CLEC4A)	0.03	0.04	0.09	0.04	0.14	0.17	0.13	0.1	0.15	0.04	0.03	0.06	0.04	0.05	0	0.16	0.06	0.19	0.18	0.07	0.1	0.19	0	0.05	0	0.11	0
6887	TAL2	TAL bHLH transcription factor 2(TAL2)	0.09	0	0	0	0.36	0	0.72	0.32	0	0	0	0	0.15	0	0.15	0.43	0.18	0	0.12	0.22	0.11	0.15	0.19	0.16	0.2	0.12	0.12
5972	REn	renin(REN)	0.02	0	0	0	0	0	0.04	0	0	0	0	0	0	0	0	0.03	0	0	0	0	0	0	0	0	0	0	0
390245	KDM4E	lysine demethylase 4E(KDM4E)	0.02	0	0	0	0	0	0	0	0	0	0.02	0	0	0	0	0	0	0	0	0	0	0	0	0	0	0.03	0
100533183	ZNF664-FAM101A	filamin-interacting protein FAM101A(ZNF664-FAM101A)	0.01	0.02	0	0.04	0	0.1	0.07	0	0.02	0	0	0	0.02	0.03	0	0	0	0	0.02	0	0	0	0.03	0.05	0	0	0.02
6003	RGS13	regulator of G-protein signaling 13(RGS13)	0.01	0.01	0.02	0	0.01	0.01	0	0	0	0.03	0	0	0	0	0.01	0.01	0.01	0	0	0.01	0	0	0	0	0	0	0.02
387082	SUMO4	small ubiquitin-like modifier 4(SUMO4)	0.05	0	0	0.07	0	0	0	0	0.06	0	0.05	0.07	0	0.1	0	0	0	0	0	0	0.12	0	0	0.09	0	0	0
284340	CXCL17	C-X-C motif chemokine ligand 17(CXCL17)	0.03	0	0	0.04	0.04	0	0	0	0	0.05	0	0.02	0.2	0.12	0	0.04	0.12	0	0	0.07	0.14	0.15	0.06	0	0	0	0
50832	TAS2R4	taste 2 receptor member 4(TAS2R4)	0.03	0	0	0.23	0	0.15	0.17	0	0.04	0	0.04	0.1	0.06	0	0.17	0.21	0.07	0	0.14	0.18	0	0	0.07	0.13	0.46	0.14	0.15
146556	C16orf89	chromosome 16 open reading frame 89(C16orf89)	0.02	0.02	0	0.02	0.05	0	0	0	0.06	0.03	0	0.01	0.03	0.07	0	0.04	0	0	0.02	0.04	0	0	0	0	0	0.02	0
170063	CXorf22	chromosome X open reading frame 22	0.01	0.01	0	0	0.01	0	0	0	0	0	0	0	0	0	0	0	0	0	0.01	0.02	0.01	0	0.02	0	0	0	0.04
494551	WEE2	WEE1 homolog 2(WEE2)	0.01	0.04	0.04	0	0.05	0	0.02	0.04	0.05	0.06	0.01	0.02	0	0	0.02	0	0	0	0.03	0	0	0	0.05	0.04	0	0.02	0.02
135927	C7orf34	chromosome 7 open reading frame 34(C7orf34)	0.04	0	0	0	0	0	0.06	0	0	0	0	0	0	0	0	0	0	0	0	0	0	0	0	0	0	0	0
5275	SERPINB13	serpin family B member 13(SERPINB13)	0.01	0	0	0	0.01	0	0	0	0	0	0	0	0	0	0	0.01	0	0	0	0	0	0	0	0	0	0.01	0
57091	cass4	Cas scaffolding protein family member 4(CASS4)	0.01	0.03	0.03	0.01	0.21	0.13	0.3	0.28	0.01	0.01	0	0	0	0	0.01	0.04	0	0	0.12	0.13	0	0	0.15	0.11	0.02	0.03	0
134391	GPR151	G protein-coupled receptor 151(GPR151)	0.01	0	0	0	0.03	0.02	0	0	0	0	0.01	0	0	0	0.02	0.03	0	0.08	0	0.03	0	0	0.02	0.02	0	0	0
84221	SPATC1L	spermatogenesis and centriole associated 1-like(SPATC1L)	0.01	0	0	0.02	0.06	0	0	0.05	0.02	0.05	0	0.01	0	0	0	0	0	0	0	0	0.02	0	0	0	0	0	0
64641	EBF2	early B-cell factor 2(EBF2)	0	0	0	0.01	0	0	0	0.02	0.01	0	0	0	0	0	0	0.01	0.01	0	0	0.01	0.02	0	0.03	0	0	0.02	0.01
100132463	Cldn24	claudin 24(CLDN24)	0.05	0.07	0	0.07	0.08	0	0.09	0.41	0	0	0	0	0	0.11	0	0	0.23	0	0	0	0	0	0	0	0	0.15	0.08
146167	SLC38A8	solute carrier family 38 member 8(SLC38A8)	0.03	0	0	0	0	0.06	0	0	0	0	0	0	0	0	0	0	0	0	0	0	0	0	0	0	0.06	0	0
285601	GPR150	G protein-coupled receptor 150(GPR150)	0.02	0.03	0	0	0	0.05	0.03	0	0	0.04	0	0.06	0.04	0.04	0.04	0.03	0.04	0	0.06	0.11	0	0	0.05	0.08	0	0.03	0.03
81832	NETO1	neuropilin and tolloid like 1(NETO1)	0	0	0	0	0	0	0	0	0	0	0	0	0	0.01	0	0	0	0	0	0.01	0	0	0.01	0	0.01	0	0
27290	spink4	serine peptidase inhibitor, Kazal type 4(SPINK4)	0.05	0	0.19	0.07	0	0	0.09	0	0.17	0.18	0.06	0.2	0.09	0	0.18	0.13	0.22	0.37	0.07	0	0.19	0.37	0	0.1	0	0.07	0
390928	ACP7	acid phosphatase 7, tartrate resistant (putative)(ACP7)	0.01	0.04	0	0.02	0	0	0.02	0	0.03	0.02	0.02	0.04	0.05	0.09	0.02	0	0.03	0	0.04	0	0.13	0.18	0	0.05	0.03	0.02	0
256309	CCDC110	coiled-coil domain containing 110(CCDC110)	0.01	0.03	0.07	0.01	0	0	0.02	0.04	0.01	0.02	0.03	0.02	0.02	0	0.03	0.04	0	0.07	0	0.03	0.01	0	0.07	0.02	0.02	0.03	0.04
2984	GUCY2C	guanylate cyclase 2C(GUCY2C)	0.01	0	0	0.04	0.13	0.08	0.12	0.07	0.01	0.02	0.01	0.01	0	0.02	0.06	0.01	0.07	0.13	0.01	0.02	0.03	0.02	0.02	0.02	0	0.01	0.03
5957	RCVRN	recoverin(RCVRN)	0.01	0	0	0	0.02	0	0.02	0	0	0.05	0	0.01	0.02	0	0	0	0	0	0.05	0.03	0	0	0	0	0	0	0
92949	ADAMTSL1	ADAMTS like 1(ADAMTSL1)	0	0	0	0.01	0	0	0.01	0	0.01	0	0.01	0	0	0	0	0	0.01	0	0	0.01	0	0	0	0.01	0.01	0	0.02
84867	PTPN5	protein tyrosine phosphatase, non-receptor type 5(PTPN5)	0.01	0.02	0	0.02	0.01	0	0	0	0.01	0	0.01	0	0	0	0	0.01	0	0	0.01	0.02	0	0	0	0	0	0	0
57111	RAB25	RAB25, member RAS oncogene family(RAB25)	0.02	0	0.07	0	0.11	0.13	0.03	0.15	0	0	0	0	0.03	0	0	0	0.04	0	0.05	0	0	0	0	0	0	0	0
79747	ADGB	androglobin(ADGB)	0	0	0	0	0	0.01	0	0	0	0.01	0	0	0	0	0	0.01	0	0	0.01	0	0	0	0	0	0	0	0
285973	ATG9B	autophagy related 9B(ATG9B)	0.01	0	0	0.08	0.04	0.03	0.02	0	0.03	0	0.03	0.01	0	0	0	0.04	0	0	0.04	0.04	0.02	0	0	0.03	0.03	0.02	0.04
405754	ERVFRD-1	endogenous retrovirus group FRD member 1(ERVFRD-1)	0.01	0	0	0.01	0.06	0.05	0.03	0.04	0.01	0	0.01	0.01	0	0.02	0	0	0	0	0	0.03	0	0.02	0.02	0.06	0	0	0
27181	SIGLEC8	sialic acid binding Ig like lectin 8(SIGLEC8)	0.01	0.01	0	0.07	0.03	0	0.02	0	0.04	0.02	0.05	0.02	0	0.04	0.04	0.04	0	0	0.04	0	0	0.02	0	0.02	0.02	0.03	0.03
30820	KCNIP1	potassium voltage-gated channel interacting protein 1(KCNIP1)	0.01	0	0	0	0.03	0.02	0	0	0	0.02	0.01	0.01	0.02	0	0	0	0	0	0	0	0	0	0	0	0.02	0	0
2516	NR5A1	nuclear receptor subfamily 5 group A member 1(NR5A1)	0.01	0	0	0	0.01	0	0.02	0.04	0	0	0.01	0.01	0	0.02	0.03	0	0	0	0.01	0.03	0	0	0	0	0	0.03	0
1412	CRYBA2	crystallin beta A2(CRYBA2)	0.02	0	0	0	0.06	0	0.23	0	0	0	0	0	0	0	0	0	0	0	0	0	0	0	0	0	0	0	0.03
4988	OPRM1	opioid receptor mu 1(OPRM1)	0	0	0	0	0	0	0	0	0	0	0	0	0	0	0	0	0	0	0.01	0	0	0	0	0	0	0	0
51764	GNG13	G protein subunit gamma 13(GNG13)	0.03	0.19	0	0.05	0.14	0	0.06	0	0	0.06	0.04	0.03	0	0	0.06	0.13	0	0	0	0.36	0.04	0	0.08	0.06	0.08	0.05	0
342933	ZSCAN5B	zinc finger and SCAN domain containing 5B(ZSCAN5B)	0.02	0.06	0.15	0.06	0	0	0	0.15	0	0	0.04	0	0.11	0.04	0.04	0.05	0.04	0	0.06	0	0.05	0.07	0.05	0.04	0	0.03	0.06
11283	CYP4F8	cytochrome P450 family 4 subfamily F member 8(CYP4F8)	0.02	0	0	0	0	0	0	0.06	0.02	0.03	0.02	0.01	0	0	0.03	0.02	0.07	0	0	0	0.02	0.03	0	0.03	0	0.04	0.02
124857	WFIKKN2	WAP, follistatin/kazal, immunoglobulin, kunitz and netrin domain containing 2(WFIKKN2)	0.01	0	0	0	0.14	0.21	0.07	0.22	0	0	0	0	0	0	0	0	0.02	0	0.03	0	0	0.02	0	0	0.02	0	0.01
163479	FNDC7	fibronectin type III domain containing 7(FNDC7)	0.01	0	0.04	0	0.15	0.26	0.29	0.12	0	0	0	0	0	0	0	0	0	0	0.01	0.06	0	0	0.07	0.04	0	0.01	0.02
29951	PDZRN4	PDZ domain containing ring finger 4(PDZRN4)	0.01	0.01	0	0.01	0.01	0	0.01	0	0.01	0	0	0	0	0	0.08	0.01	0	0	0.04	0.04	0	0	0.02	0	0	0.02	0.02
5334	PLCL1	phospholipase C like 1(PLCL1)	0	0	0	0.01	0	0.01	0.01	0	0	0	0	0	0	0	0	0	0.01	0	0	0	0.01	0.02	0	0	0	0.01	0.01
1084	CEACAM3	carcinoembryonic antigen related cell adhesion molecule 3(CEACAM3)	0.02	0.02	0	0.05	0.05	0	0	0	0	0.06	0.06	0.03	0.13	0	0.06	0.02	0.04	0	0.05	0	0.09	0.03	0.04	0.03	0.04	0	0.03
388633	LDLRAD1	low density lipoprotein receptor class A domain containing 1(LDLRAD1)	0.04	0	0	0.05	0	0	0	0	0	0	0	0	0	0	0	0	0	0	0	0	0	0	0	0	0	0	0
7066	THPO	thrombopoietin(THPO)	0.02	0	0	0.02	0	0	0.03	0.07	0.02	0.03	0.04	0.01	0	0	0.03	0.02	0	0	0.02	0	0.04	0	0	0	0	0	0
654502	IQCJ	IQ motif containing J(IQCJ)	0.01	0	0	0	0	0	0	0	0.01	0	0	0	0	0	0	0	0	0	0	0	0.03	0	0.02	0	0	0.03	0
3560	IL2RB	interleukin 2 receptor subunit beta(IL2RB)	0.01	0.03	0	0.01	0	0.06	0.07	0	0.03	0	0.02	0.01	0	0	0	0	0.02	0	0.01	0.02	0.01	0	0.03	0.03	0.02	0	0
353145	LCE3E	late cornified envelope 3E(LCE3E)	0.05	0	0	0	0	0.12	0.18	0	0	0.19	0.12	0.04	0.09	0.11	0.09	0	0.12	1.18	0.07	0.28	0.07	0	0	0.1	0	0	0.08
3820	Klrb1	killer cell lectin like receptor B1(KLRB1)	0.02	0	0	0	0	0	0	0	0	0	0.03	0	0	0	0	0	0	0	0	0	0	0	0	0	0	0	0
126306	JSRP1	junctional sarcoplasmic reticulum protein 1(JSRP1)	0.03	0	0	0	0	0	0	0	0.07	0.05	0	0.02	0.05	0	0	0.04	0	0	0.04	0	0	0.05	0	0	0.07	0.08	0.04
84891	ZSCAN10	zinc finger and SCAN domain containing 10(ZSCAN10)	0.01	0	0	0.02	0.02	0.03	0.02	0	0	0	0	0	0.02	0	0	0	0	0	0	0	0.07	0.02	0	0	0	0	0
140886	PABPC5	poly(A) binding protein cytoplasmic 5(PABPC5)	0.01	0.03	0.07	0.03	0.04	0	0.02	0	0.03	0	0.02	0.01	0	0.02	0	0	0.02	0	0.05	0.05	0	0	0.02	0	0	0	0.01
5880	RAC2	ras-related C3 botulinum toxin substrate 2 (rho family, small GTP binding protein Rac2)(RAC2)	0.01	0.04	0.05	0.05	0.04	0.06	0.02	0	0.02	0.02	0.04	0.04	0.11	0	0.05	0.02	0.06	0	0	0	0.03	0.19	0	0.05	0	0	0.02
729528	PRAMEF14	PRAME family member 14(PRAMEF14)	0.01	0	0	0	0	0	0	0	0	0	0	0	0	0	0	0	0	0	0	0	0	0	0	0	0	0	0
163255	ZNF540	zinc finger protein 540(ZNF540)	0.01	0	0	0.04	0.01	0	0.02	0.04	0.01	0.03	0	0.02	0.03	0.02	0.03	0	0	0	0.03	0	0	0	0	0	0.02	0	0.04
4499	Mt1m	metallothionein 1M(MT1M)	0.08	0	0	0	0	0.51	0.25	0.57	0	0	0.08	0	0	0	0.39	0	0.16	0	0	0	0	0	0	0	0	0.11	0.11
51617	HMP19	HMP19 protein(HMP19)	0.01	0	0.03	0	0.02	0.02	0.01	0	0	0	0.01	0.01	0	0.02	0	0.01	0	0	0	0	0.02	0	0	0	0	0.01	0
8993	PGLYRP1	peptidoglycan recognition protein 1(PGLYRP1)	0.05	0.07	0	0.07	0	0.21	0	0	0	0.08	0.05	0.11	0	0	0	0.18	0.1	0	0.06	0	0	0	0.21	0	0.22	0.13	0.14
2900	GRIK4	glutamate ionotropic receptor kainate type subunit 4(GRIK4)	0.01	0	0	0.03	0	0.02	0.05	0.08	0.02	0.04	0.05	0.01	0.06	0.02	0.02	0	0	0	0.03	0	0.07	0	0.05	0.06	0	0	0.03
11131	CAPN11	calpain 11(CAPN11)	0.01	0	0	0.02	0.02	0.03	0.02	0.05	0.01	0	0.01	0	0	0	0	0.03	0	0	0.02	0.03	0	0	0	0	0	0.03	0.02
114801	TMEM200A	transmembrane protein 200A(TMEM200A)	0.01	0.02	0	0	0.01	0.05	0.02	0.04	0	0	0	0	0.02	0.01	0.05	0.01	0	0	0.04	0	0.04	0.01	0.04	0.02	0	0	0.01
653247	PRB2	proline rich protein BstNI subfamily 2(PRB2)	0.02	0	0	0	0	0	0	0	0	0.04	0	0	0	0.05	0	0.03	0	0	0.03	0	0	0	0	0	0	0.03	0
201305	SPNS3	sphingolipid transporter 3 (putative)(SPNS3)	0.02	0.05	0	0	0.12	0	0	0.13	0.06	0.06	0.04	0.03	0.03	0	0.03	0.02	0	0	0.07	0.05	0.04	0	0.04	0.1	0	0	0.05
80326	WNT10A	Wnt family member 10A(WNT10A)	0.01	0.01	0.04	0	0.01	0.02	0.02	0	0.01	0	0	0.01	0.02	0.02	0	0	0	0	0.03	0.03	0	0.02	0.02	0	0	0	0
1842	ECM2	extracellular matrix protein 2(ECM2)	0.01	0.1	0.06	0	0.04	0.05	0.05	0.09	0.01	0.03	0.02	0.03	0.01	0.03	0.01	0.02	0.05	0	0.05	0.06	0.07	0.06	0.05	0.1	0.05	0.06	0.02
100287284	MANSC4	MANSC domain containing 4(MANSC4)	0.03	0.04	0.12	0.09	0.05	0.07	0.16	0.37	0	0	0	0	0	0	0.17	0.17	0	0	0.04	0	0	0	0	0	0.15	0	0.05
353088	ZNF429	zinc finger protein 429(ZNF429)	0.01	0.12	0	0.06	0.08	0.06	0.02	0.05	0.02	0.02	0.08	0.11	0.05	0.06	0.05	0.11	0	0	0.1	0.07	0.05	0.05	0.03	0.11	0.13	0.08	0.12
433	ASGR2	asialoglycoprotein receptor 2(ASGR2)	0.02	0	0	0.03	0.03	0.1	0.07	0	0.12	0.04	0.07	0.08	0.07	0.13	0.04	0.05	0.09	0.15	0.03	0	0.03	0.04	0	0	0	0.03	0.09
10538	BATF	basic leucine zipper ATF-like transcription factor(BATF)	0.04	0	0	0.05	0	0	0	0	0.04	0	0	0	0	0	0.06	0	0	0.26	0	0	0	0.06	0	0	0	0	0
3294	HSD17B2	hydroxysteroid 17-beta dehydrogenase 2(HSD17B2)	0.02	0	0	0.06	0.03	0	0	0.18	0	0	0	0.05	0.16	0.1	0.04	0.06	0.05	0	0.03	0	0.26	0.08	0.05	0	0	0	0.03
3270	HRC	histidine rich calcium binding protein(HRC)	0.01	0.06	0	0.02	0	0	0.07	0.11	0	0.02	0.02	0.02	0.02	0	0.05	0.02	0.06	0	0.06	0	0	0	0.03	0.03	0.06	0	0.02
93650	ACPT	acid phosphatase, testicular(ACPT)	0.02	0	0.09	0.07	0.03	0	0	0	0	0	0.03	0	0	0	0	0	0	0	0	0	0.06	0	0	0	0	0	0
10562	OLFM4	olfactomedin 4(OLFM4)	0.01	0	0	0	0	0	0	0	0	0	0	0	0	0	0	0	0	0	0	0.03	0	0	0	0	0.03	0	0
4852	NPY	neuropeptide Y(NPY)	0.04	0	0	0	0	0	0	0	0	0	0	0	0	0	0	0	0	0	0	0	0	0	0	0	0	0	0
2321	FLT1	fms related tyrosine kinase 1(FLT1)	0	0	0	0	0	0	0.01	0.02	0.01	0	0.01	0	0.01	0.04	0	0	0	0	0	0	0	0.02	0	0	0	0	0
27087	B3GAT1	beta-1,3-glucuronyltransferase 1(B3GAT1)	0.01	0	0	0.01	0	0.04	0	0.03	0.01	0.02	0.02	0	0	0	0	0.02	0	0	0	0	0	0	0	0	0	0	0.01
643854	CTAGE9	CTAGE family member 9(CTAGE9)	0.01	0	0.05	0.02	0	0	0	0	0.06	0.02	0.02	0.01	0	0.03	0.02	0.04	0.03	0	0.02	0	0.02	0.05	0.03	0	0	0	0.08
10044	SH2D3C	SH2 domain containing 3C(SH2D3C)	0.01	0.05	0	0.01	0	0.03	0.01	0	0.01	0	0.01	0.01	0.03	0	0.01	0	0.02	0	0	0.02	0.02	0	0.05	0.01	0	0.01	0.01
6900	CNTN2	contactin 2(CNTN2)	0	0	0	0	0.01	0	0	0	0	0.01	0.01	0.01	0	0	0.01	0.01	0.02	0	0	0	0	0	0	0	0.01	0.01	0.01
8876	VNN1	vanin 1(VNN1)	0.01	0.06	0.16	0.04	0	0.05	0	0.08	0	0	0.02	0.01	0	0	0.06	0.08	0.02	0	0.06	0.06	0.07	0.08	0	0.08	0.02	0.04	0.06
285220	epha6	EPH receptor A6(EPHA6)	0.01	0.02	0	0	0.01	0	0.01	0	0	0.01	0.01	0	0	0	0	0	0	0	0.01	0	0.02	0	0	0.02	0	0.01	0.02
283152	CCDC153	coiled-coil domain containing 153(CCDC153)	0.05	0.29	0.19	0.14	0.15	0.35	0	0	0	0.27	0.29	0.12	0.18	0.33	0	0.13	0	0	0.28	0.14	0.07	0	0	0.39	0	0.07	0
144568	A2ML1	alpha-2-macroglobulin like 1(A2ML1)	0.01	0.01	0	0	0	0	0.03	0	0.01	0.02	0.01	0.02	0.01	0	0	0.02	0.01	0	0.01	0	0	0.01	0.03	0	0	0.02	0.01
83888	FGFBP2	fibroblast growth factor binding protein 2(FGFBP2)	0.03	0	0	0	0.07	0.12	0.04	0.1	0.12	0.05	0.12	0.04	0	0	0	0.03	0.06	0	0	0.14	0	0	0	0.05	0	0.04	0.08
7399	USH2A	usherin(USH2A)	0	0	0.01	0	0	0	0	0.01	0	0	0	0	0	0	0	0	0	0	0	0.01	0	0	0	0	0	0	0
260293	CYP4X1	cytochrome P450 family 4 subfamily X member 1(CYP4X1)	0.01	0.02	0	0	0	0	0	0	0	0	0	0	0.02	0	0.05	0.02	0.06	0	0.02	0	0.02	0.02	0.03	0	0	0	0.04
2124	EVI2B	ecotropic viral integration site 2B(EVI2B)	0.02	0	0	0	0	0	0.06	0	0.02	0	0	0.04	0.03	0.04	0	0.04	0	0	0.02	0.04	0.06	0	0	0	0	0	0
132946	ARL9	ADP ribosylation factor like GTPase 9(ARL9)	0.04	0	0	0	0.06	0	0.13	0.15	0.09	0	0.04	0	0.07	0	0	0	0	0	0.05	0	0	0	0	0.07	0	0.11	0.06
23026	MYO16	myosin XVI(MYO16)	0	0.01	0	0.02	0.01	0.01	0.02	0	0.01	0.02	0.01	0.01	0	0.01	0.01	0.02	0.01	0	0.02	0.01	0.01	0.01	0.01	0.01	0.01	0.02	0.01
57481	KIAA1210	KIAA1210(KIAA1210)	0	0	0.02	0.01	0.01	0.01	0	0	0.01	0	0	0	0.01	0	0.01	0	0	0	0	0	0.01	0	0	0.01	0	0.01	0.01
8456	FOXN1	forkhead box N1(FOXN1)	0.01	0.01	0.04	0.03	0	0	0.02	0.04	0	0	0	0	0	0	0	0	0	0	0	0	0.01	0	0	0	0	0.01	0
64127	NOD2	nucleotide binding oligomerization domain containing 2(NOD2)	0.01	0	0.03	0.01	0	0.02	0.01	0	0	0	0.06	0.05	0.1	0.14	0	0	0.14	0.16	0.01	0.02	0.28	0.24	0.03	0.01	0.02	0.01	0.02
3626	INHBC	inhibin beta C subunit(INHBC)	0.02	0.02	0.06	0.02	0	0.08	0.06	0.13	0.06	0.03	0	0.01	0.09	0.03	0.06	0.02	0	0	0.09	0.09	0.02	0.03	0	0.03	0.04	0.02	0
139212	PIH1D3	PIH1 domain containing 3(PIH1D3)	0.02	0	0	0.05	0	0.04	0	0.06	0.1	0	0.02	0	0	0.04	0.06	0	0.04	0	0.02	0	0.02	0.03	0	0	0	0.02	0.02
285555	STPG2	sperm tail PG-rich repeat containing 2(STPG2)	0.01	0.01	0	0.01	0	0	0.03	0	0.01	0	0	0	0	0.01	0.02	0.01	0	0	0	0	0	0	0	0	0	0.01	0
164592	CCDC116	coiled-coil domain containing 116(CCDC116)	0.01	0.02	0	0.02	0.04	0.03	0.14	0	0	0.05	0.02	0.01	0	0	0	0.02	0	0	0.04	0.14	0	0	0.06	0.08	0	0.02	0.02
653	BMP5	bone morphogenetic protein 5(BMP5)	0.01	0.01	0.03	0	0.01	0.02	0.01	0	0.02	0.04	0.04	0.04	0	0.05	0.01	0	0	0	0	0	0.01	0.02	0.04	0	0.02	0.02	0
158835	AWAT2	acyl-CoA wax alcohol acyltransferase 2(AWAT2)	0.01	0	0	0	0	0	0	0	0	0	0	0	0	0	0	0	0	0	0	0	0	0	0	0	0	0	0
8685	MARCO	macrophage receptor with collagenous structure(MARCO)	0.02	0.02	0	0.02	0	0	0.03	0	0	0	0.02	0	0	0	0.03	0.04	0	0	0.02	0.04	0	0	0	0	0.04	0.02	0.02
100132396	ZNF705B	zinc finger protein 705B(ZNF705B)	0.01	0	0	0.01	0	0	0	0	0	0	0	0.01	0	0.02	0	0	0	0	0	0	0	0	0	0	0	0	0
3972	LHB	luteinizing hormone beta polypeptide(LHB)	0.06	0	0	0.26	0	0	0	0.48	0	0.22	0.14	0.05	0.11	0	0.11	0.16	0	0	0	0.17	0	0	0.14	0.12	0	0.44	0
388533	KRTDAP	keratinocyte differentiation associated protein(KRTDAP)	0.05	0	0	0	0	0	0.08	0	0	0	0	0	0	0	0	0	0	0	0	0	0	0	0	0	0	0	0
653604	hist2h3d	histone cluster 2 H3 family member d(HIST2H3D)	0.08	0.3	0.22	0.22	0.23	0.18	0.14	0.3	0.46	0.28	0.71	0.25	0.42	0.46	0.31	0.15	0.52	1.02	0.11	0.21	0.41	0.68	0.22	0.15	0.46	0.11	0.47
3316	HSPB2	heat shock protein family B (small) member 2(HSPB2)	0.02	0.03	0	0.03	0	0	0.04	0	0.03	0	0.05	0.06	0	0	0	0.03	0	0	0.03	0	0.03	0.04	0	0	0	0.07	0.07
27006	fgf22	fibroblast growth factor 22(FGF22)	0.05	0	0	0.25	0.25	0.1	0.15	0	0.05	0	0.05	0.03	0	0.09	0.08	0.46	0.1	0	0.06	0.36	0.06	0.08	0.1	0.43	0	0.38	0.13
9823	ARMCX2	armadillo repeat containing, X-linked 2(ARMCX2)	0.01	0.04	0	0.01	0	0.02	0.03	0	0.01	0.03	0.01	0.01	0.02	0	0.03	0.01	0	0.2	0.01	0	0	0	0.02	0.02	0.02	0.01	0.01
761	CA3	carbonic anhydrase 3(CA3)	0.01	0	0	0	0	0	0	0	0	0	0	0	0.02	0	0	0	0	0	0	0	0.02	0	0	0	0	0	0
7122	CLDN5	claudin 5(CLDN5)	0.01	0.05	0	0.01	0	0.02	0.02	0	0.01	0	0.03	0.05	0	0.02	0	0.01	0.06	0	0.04	0.08	0	0.03	0	0.02	0.02	0.05	0.07
116729	PPP1R27	protein phosphatase 1 regulatory subunit 27(PPP1R27)	0.08	0	0	0	0.46	0.37	0.77	0.63	0.05	0	0	0	0	0	0	0.05	0	0	0.17	0.33	0.05	0	0.18	0	0	0	0
139728	PNCK	pregnancy up-regulated nonubiquitous CaM kinase(PNCK)	0.01	0.03	0.05	0.01	0.03	0.03	0.03	0.07	0.02	0	0	0.01	0	0	0.03	0.04	0	0	0.04	0	0.01	0.01	0.04	0.01	0.03	0.03	0.03
9353	SLIT2	slit guidance ligand 2(SLIT2)	0.01	0	0	0.01	0	0	0.01	0.01	0	0	0	0.01	0.01	0	0.01	0	0.01	0	0.03	0	0.01	0.01	0.01	0.01	0.05	0.01	0.02
130120	REG3G	regenerating family member 3 gamma(REG3G)	0.04	0	0	0	0	0	0	0.07	0	0	0	0	0	0	0	0	0	0	0	0	0	0	0	0	0	0	0
51761	ATP8A2	ATPase phospholipid transporting 8A2(ATP8A2)	0.01	0.01	0	0	0.01	0	0.01	0	0.01	0.01	0	0	0	0	0	0	0	0	0	0.02	0	0	0	0	0.02	0.01	0.01
122011	CSNK1A1L	casein kinase 1 alpha 1 like(CSNK1A1L)	0.03	0	0	0	0	0	0	0	0	0	0	0	0	0	0	0	0	0	0	0	0	0	0	0	0	0	0
220164	DOK6	docking protein 6(DOK6)	0.01	0.01	0.01	0.02	0.01	0	0	0	0.01	0	0	0	0.01	0.01	0	0	0.01	0	0.01	0	0	0	0	0.01	0	0.01	0.01
148014	TTC9B	tetratricopeptide repeat domain 9B(TTC9B)	0.08	0	0	0	0.16	0	0.13	0.15	0	0	0.13	0.09	0.41	0.33	0.14	0.05	0.17	0.29	0.05	0.21	0.2	0.14	0	0	0	0	0.06
135656	DPCR1	diffuse panbronchiolitis critical region 1(DPCR1)	0.01	0.01	0	0.01	0.03	0.07	0.05	0.05	0.01	0.04	0.01	0.03	0	0.01	0.03	0.05	0.03	0	0.04	0.08	0.02	0.02	0.13	0.02	0	0.02	0.01
6622	snca	synuclein alpha(SNCA)	0.03	0.05	0.05	0.05	0.02	0.09	0.13	0.1	0.01	0.11	0	0.05	0.09	0	0.09	0.02	0.08	0	0.04	0.1	0.08	0.05	0.03	0.05	0.03	0.05	0.19
9508	ADAMTS3	ADAM metallopeptidase with thrombospondin type 1 motif 3(ADAMTS3)	0.01	0.01	0.02	0	0.01	0	0	0	0.01	0	0	0	0.02	0.01	0.01	0.01	0	0	0	0.01	0.01	0	0	0	0.05	0.01	0
348980	HCN1	hyperpolarization activated cyclic nucleotide gated potassium channel 1(HCN1)	0.01	0	0	0	0	0	0	0	0	0	0	0	0	0	0	0	0	0	0	0	0	0	0.01	0	0	0.01	0
125	ADH1B	alcohol dehydrogenase 1B (class I), beta polypeptide(ADH1B)	0.01	0	0	0.01	0.01	0.01	0.02	0	0.01	0	0.01	0.02	0.02	0	0	0	0.02	0	0.01	0.01	0.01	0	0.01	0.01	0.02	0.01	0.01
3266	ERAS	ES cell expressed Ras(ERAS)	0.05	0.04	0	0.04	0.18	0.3	0.44	0.79	0.03	0.05	0.03	0.06	0.14	0.05	0	0.1	0.06	0	0.25	0.07	0	0	0.23	0.1	0.06	0.04	0.04
374860	ANKRD30B	ankyrin repeat domain 30B(ANKRD30B)	0.01	0.02	0	0	0.02	0	0	0	0	0	0	0.02	0	0	0	0	0	0	0.01	0	0	0	0	0	0	0	0
5005	ORM2	orosomucoid 2(ORM2)	0.06	0.08	0	0	0.04	0.06	0.05	0.21	0	0	0.09	0.09	0.1	0.06	0	0	0.18	0	0.11	0.07	0.14	0.15	0.13	0	0.07	0.12	0.12
90019	syt8	synaptotagmin 8(SYT8)	0.01	0	0	0	0	0	0.01	0	0.02	0.01	0.01	0	0	0.01	0	0	0	0	0.02	0	0	0.01	0	0	0	0	0.01
116535	MRGPRF	MAS related GPR family member F(MRGPRF)	0.03	0.02	0	0.02	0.04	0.03	0.02	0	0.02	0.03	0.03	0.01	0.03	0.03	0	0	0.03	0	0.06	0.04	0	0.03	0	0.03	0.03	0.06	0.06
65999	LRRC61	leucine rich repeat containing 61(LRRC61)	0.02	0.02	0	0	0.02	0	0	0.05	0	0	0.01	0.03	0	0.03	0	0.02	0.03	0	0.02	0	0.05	0.11	0	0.05	0.03	0.05	0.04
59341	TRPV4	transient receptor potential cation channel subfamily V member 4(TRPV4)	0.02	0.06	0	0.03	0.03	0.02	0.03	0.08	0.04	0.04	0.04	0.03	0.02	0	0.04	0.05	0.02	0.15	0.04	0	0	0.02	0.02	0	0.05	0.04	0.04
6540	SLC6A13	solute carrier family 6 member 13(SLC6A13)	0.02	0.04	0.04	0	0.09	0.07	0.06	0.08	0.03	0.04	0.01	0.04	0.02	0.02	0	0	0.07	0	0.04	0	0.03	0	0.05	0.06	0.1	0.03	0.02
171483	Fam9b	family with sequence similarity 9 member B(FAM9B)	0.01	0.01	0	0.01	0.01	0.01	0.02	0.04	0.02	0.02	0	0.01	0	0	0.01	0	0.01	0	0.01	0.01	0	0.01	0.01	0.04	0.02	0.01	0.01
728656	DMRTC1B	DMRT like family C1B(DMRTC1B)	0.04	0	0.07	0	0.05	0.12	0.03	0.07	0.02	0	0.02	0.01	0	0	0.03	0.02	0	0.13	0.02	0.05	0.02	0	0	0.03	0.04	0	0
50939	IMPG2	interphotoreceptor matrix proteoglycan 2(IMPG2)	0.02	0.03	0	0.01	0.08	0.04	0.01	0.03	0.02	0	0.01	0.01	0	0	0.01	0	0	0	0.04	0.04	0.01	0.01	0.02	0	0.04	0.01	0.03
374403	TBC1D10C	TBC1 domain family member 10C(TBC1D10C)	0.04	0.03	0	0.05	0.08	0.13	0	0	0.07	0	0	0.02	0.07	0.08	0.03	0.02	0	0	0	0	0.07	0.04	0	0.04	0	0.03	0.06
10	NAT2	N-acetyltransferase 2(NAT2)	0.05	0	0	0.03	0.04	0	0.08	0	0	0	0	0	0	0.05	0.04	0	0	0	0	0	0	0.05	0	0	0.12	0	0
85443	DCLK3	doublecortin like kinase 3(DCLK3)	0.01	0.02	0	0	0.09	0.03	0.03	0.02	0	0	0	0	0.02	0.04	0.06	0.02	0.08	0	0.02	0.02	0.06	0.06	0.07	0.01	0	0.01	0.01
644186	SYCE3	synaptonemal complex central element protein 3(SYCE3)	0.14	0.1	0	0.1	0	0.16	0.7	0	0.08	0.12	0	0.16	0.24	0	0	0	0.3	1.02	0.09	0.18	0.09	0	0	0	0	0.1	0.1
552	AVPR1A	arginine vasopressin receptor 1A(AVPR1A)	0.02	0	0	0	0	0	0	0	0	0.01	0	0	0	0.03	0	0	0	0.06	0.01	0	0.02	0.01	0.02	0	0	0	0
4160	MC4R	melanocortin 4 receptor(MC4R)	0.05	0.03	0	0	0	0	0	0	0	0	0.03	0.04	0	0.05	0	0	0	0	0	0	0	0.04	0	0	0	0	0
343	AQP8	aquaporin 8(AQP8)	0.05	0.03	0	0	0.03	0.11	0	0	0	0	0	0	0.04	0	0.08	0	0.05	0	0	0.06	0	0	0.05	0.05	0	0.14	0.14
83416	FCRL5	Fc receptor like 5(FCRL5)	0.01	0.01	0.02	0.01	0.01	0.02	0.01	0.01	0	0	0.01	0.01	0	0	0	0.01	0.01	0	0.01	0	0	0	0.01	0.02	0.01	0	0.01
400935	IL17REL	interleukin 17 receptor E like(IL17REL)	0.02	0.04	0	0.02	0	0.02	0.06	0	0.03	0	0.01	0.01	0.03	0	0	0.02	0	0	0.01	0.02	0	0.03	0	0	0	0.02	0
64699	TMPRSS3	transmembrane protease, serine 3(TMPRSS3)	0.01	0.01	0.09	0.01	0	0.03	0.04	0.04	0.03	0.01	0.04	0.02	0.08	0.06	0.09	0.04	0.05	0.09	0.02	0.03	0.23	0.19	0.07	0.01	0.08	0.02	0.01
148198	ZNF98	zinc finger protein 98(ZNF98)	0.03	0.04	0.05	0	0	0	0	0	0.02	0	0	0.01	0	0	0.03	0	0	0	0.02	0	0	0	0	0.03	0	0	0.02
1003	CDH5	cadherin 5(CDH5)	0.02	0.01	0	0	0	0	0	0	0	0.01	0	0.01	0	0	0	0.01	0	0	0	0	0	0.01	0.04	0.02	0	0	0
91977	MYOZ3	myozenin 3(MYOZ3)	0.01	0	0.02	0.01	0.13	0.09	0.07	0.05	0.01	0.03	0.01	0.02	0.05	0.01	0.02	0.03	0	0	0.02	0.03	0.02	0.02	0	0.03	0.03	0.04	0.04
347736	NME9	NME/NM23 family member 9(NME9)	0.02	0.04	0.03	0.06	0.04	0	0.03	0.03	0.04	0.06	0.01	0.04	0.02	0.02	0.08	0.01	0	0	0.06	0.05	0.01	0.03	0.04	0.03	0.04	0	0.03
60437	CDH26	cadherin 26(CDH26)	0.01	0.02	0.02	0.03	0.03	0	0.06	0.04	0.06	0.06	0.06	0.07	0.05	0.06	0.02	0.02	0	0	0.02	0.09	0.03	0.06	0.06	0.03	0.08	0.05	0.01
84660	CCDC62	coiled-coil domain containing 62(CCDC62)	0.02	0.04	0.08	0.04	0.2	0.07	0.14	0.2	0.08	0.04	0.06	0.06	0.04	0.04	0	0.03	0.07	0	0.07	0.05	0.03	0.04	0.07	0.06	0.02	0.09	0.08
9104	RGN	regucalcin(RGN)	0.02	0.02	0.04	0	0.02	0.08	0.06	0.04	0.03	0	0.01	0.05	0.02	0.02	0	0.05	0.03	0	0	0	0.04	0	0.05	0	0.03	0.02	0.03
245806	VGLL2	vestigial like family member 2(VGLL2)	0.03	0	0	0	0.02	0	0	0	0	0	0	0	0	0.03	0.03	0.02	0	0	0	0	0	0.03	0	0	0	0	0.02
7101	NR2E1	nuclear receptor subfamily 2 group E member 1(NR2E1)	0.02	0.01	0	0	0.02	0	0.04	0	0.01	0	0	0.01	0	0	0.02	0.01	0.02	0	0.01	0	0.01	0.02	0.02	0	0.08	0.01	0
220979	C10orf25	chromosome 10 open reading frame 25(C10orf25)	0.02	0.01	0.08	0.03	0.05	0	0.02	0	0	0.02	0.01	0.01	0.02	0.02	0.04	0	0	0	0.01	0.03	0.03	0.02	0.02	0.04	0	0	0.02
1264	CNN1	calponin 1(CNN1)	0.04	0.09	0.08	0.03	0.32	0.24	0.25	0.08	0.07	0	0.05	0.08	0.04	0.13	0.11	0.13	0.05	0	0.26	0.38	0.11	0.19	0.14	0.2	0.05	0	0
55365	TMEM176A	transmembrane protein 176A(TMEM176A)	0.02	0	0	0	0	0	0	0	0	0.02	0.01	0.02	0	0.04	0.02	0	0.04	0	0	0	0	0.03	0	0	0.02	0	0
644378	GCNT6	glucosaminyl (N-acetyl) transferase 6(GCNT6)	0.06	0	0	0.08	0	0.06	0	0.11	0.03	0.05	0.06	0.02	0	0	0	0	0	0	0.04	0.07	0.07	0.05	0	0.05	0	0.08	0
164127	CCDC185	coiled-coil domain containing 185(CCDC185)	0.03	0.02	0.06	0.02	0.04	0	0	0.06	0.02	0.08	0.07	0.04	0.06	0.1	0.05	0.14	0.07	0	0.04	0.04	0.02	0.03	0	0	0.11	0.04	0.05
283807	FBXL22	F-box and leucine rich repeat protein 22(FBXL22)	0.04	0.03	0.08	0.03	0.06	0.2	0.11	0	0.07	0.04	0.14	0.03	0.04	0.05	0.15	0.17	0	0.16	0.06	0.11	0.03	0.04	0.1	0.16	0.1	0.06	0.16
146177	VWA3A	von Willebrand factor A domain containing 3A(VWA3A)	0.01	0	0	0.01	0.02	0.05	0.02	0	0.01	0	0.01	0.01	0	0.01	0	0	0	0	0.01	0.02	0	0.03	0.03	0	0.02	0.01	0.01
84871	AGBL4	ATP/GTP binding protein like 4(AGBL4)	0.01	0.01	0	0.07	0.02	0.02	0.01	0.03	0.04	0.02	0	0.03	0.02	0.01	0.03	0.03	0.01	0	0.02	0	0.01	0.01	0	0	0	0	0.01
283129	MAJIN	membrane anchored junction protein(MAJIN)	0.05	0.04	0	0	0	0	0.04	0	0.09	0	0.09	0.06	0.05	0	0	0	0.11	0	0	0	0	0.09	0	0	0	0.04	0.04
8858	PROZ	protein Z, vitamin K dependent plasma glycoprotein(PROZ)	0.04	0.11	0	0.08	0.14	0.13	0.13	0.15	0.09	0.07	0.02	0.05	0.03	0	0.07	0.05	0.09	0.14	0.03	0.05	0.05	0	0.13	0.11	0.09	0.14	0.17
5949	RBP3	retinol binding protein 3(RBP3)	0.02	0.02	0	0.02	0.03	0	0.05	0.06	0.01	0	0	0	0	0	0.05	0.03	0	0	0.06	0.02	0	0	0.03	0.03	0.02	0.01	0.02
8288	EPX	eosinophil peroxidase(EPX)	0.02	0.02	0	0.02	0.07	0	0	0.05	0.03	0	0	0.01	0	0	0.02	0.02	0	0	0.02	0.03	0	0.02	0.06	0	0	0	0.02
283777	FAM169B	family with sequence similarity 169 member B(FAM169B)	0.02	0	0	0	0.03	0	0	0	0	0	0	0.01	0	0	0.02	0.03	0	0	0	0	0.01	0.02	0	0.02	0.02	0	0
54544	CRCT1	cysteine rich C-terminal 1(CRCT1)	0.09	0.06	0	0.07	0	0	0	0	0.05	0.08	0	0.07	0	0.1	0.08	0	0	0	0.06	0	0.18	0	0	0.09	0	0.07	0.07
158800	RHOXF1	Rhox homeobox family member 1(RHOXF1)	0.09	0.06	0	0.06	0.12	0	0.07	0	0	0.08	0.05	0.07	0	0	0.08	0.06	0	0	0.06	0	0.06	0.08	0	0.08	0	0.06	0
4100	MAGEA1	MAGE family member A1(MAGEA1)	0.04	0	0	0.13	0.05	0.13	0.07	0	0.09	0	0.02	0.01	0.03	0.08	0	0.05	0.13	0	0.13	0	0.12	0.03	0.09	0	0.09	0.03	0.06
4693	ndp	NDP, norrin cystine knot growth factor(NDP)	0.04	0	0	0	0	0	0	0	0	0	0	0	0	0	0	0	0	0	0	0	0	0	0	0	0	0	0.03
161357	MDGA2	MAM domain containing glycosylphosphatidylinositol anchor 2(MDGA2)	0.01	0.03	0.02	0.01	0.01	0	0.01	0	0.01	0.03	0.01	0	0.01	0	0	0	0	0	0.01	0	0.01	0	0	0.01	0.01	0.01	0.01
54900	LAX1	lymphocyte transmembrane adaptor 1(LAX1)	0.02	0	0	0	0.04	0	0.05	0	0.01	0	0.01	0.02	0.03	0.04	0.03	0.03	0	0	0.01	0.03	0.05	0.04	0	0	0	0.03	0.01
126259	TMIGD2	transmembrane and immunoglobulin domain containing 2(TMIGD2)	0.05	0.04	0	0	0.04	0	0	0	0.06	0.05	0.06	0	0	0	0	0	0.06	0	0	0	0	0.05	0	0.05	0	0	0.04
72	ACTG2	actin, gamma 2, smooth muscle, enteric(ACTG2)	0.02	0.01	0	0.05	0.1	0	0.07	0.1	0.03	0.09	0.05	0.04	0.03	0.04	0.04	0.03	0.02	0	0.06	0.02	0.02	0.02	0.04	0.03	0	0.02	0.01
25833	POU2F3	POU class 2 homeobox 3(POU2F3)	0.02	0.02	0	0.02	0.02	0	0.02	0	0	0.06	0.01	0.02	0.02	0.02	0.02	0.01	0.05	0	0.05	0.03	0.04	0.1	0.02	0	0	0.03	0
23533	PIK3R5	phosphoinositide-3-kinase regulatory subunit 5(PIK3R5)	0.01	0.02	0	0	0.02	0.03	0	0	0.03	0	0	0.01	0.05	0	0	0.01	0.03	0	0.01	0.08	0.04	0.04	0.06	0.01	0	0	0.02
83895	Krtap1-5	keratin associated protein 1-5(KRTAP1-5)	0.06	0	0	0	0	0	0	0	0	0	0	0	0	0	0.1	0	0	0	0	0	0	0	0	0	0	0.04	0
100131539	ZNF705E	zinc finger protein 705E(ZNF705E)	0.02	0.05	0	0	0.01	0	0.05	0	0	0.03	0	0.01	0	0	0	0	0	0	0	0	0	0	0.02	0.04	0.02	0.01	0.01
3950	LECT2	leukocyte cell derived chemotaxin 2(LECT2)	0.03	0.08	0.06	0.02	0.06	0	0.03	0	0.02	0	0.02	0	0	0	0.05	0.02	0	0	0.04	0.04	0	0	0	0.03	0.07	0.04	0.04
374308	PTCHD3	patched domain containing 3(PTCHD3)	0.02	0.04	0.03	0.01	0.01	0.04	0.02	0	0.04	0.02	0.03	0.01	0.02	0.06	0.03	0.01	0.02	0	0.04	0	0.01	0.03	0	0.02	0	0	0
5644	prss1	protease, serine 1(PRSS1)	0.02	0.05	0	0.03	0.02	0.03	0	0.04	0.01	0	0.01	0.01	0.02	0	0.02	0	0	0	0.02	0	0	0	0.03	0.02	0.05	0	0.05
64098	PARVG	parvin gamma(PARVG)	0.01	0	0	0.01	0.01	0.01	0	0	0	0	0	0	0	0	0	0.01	0	0	0	0	0	0	0	0.01	0	0	0
284422	Smim24	small integral membrane protein 24(SMIM24)	0.07	0	0	0.05	0.15	0	0.12	0	0.04	0.25	0.12	0.37	0.32	0.38	0.13	0.09	0.39	0	0.1	0	0.32	0.13	0.16	0	0	0.05	0.27
462	SERPINC1	serpin family C member 1(SERPINC1)	0.04	0.03	0	0.03	0.16	0.17	0.09	0.07	0.09	0.03	0.06	0	0.03	0.08	0	0	0.08	0	0	0	0.02	0	0.13	0.11	0.04	0.08	0.08
57393	TMEM27	transmembrane protein 27(TMEM27)	0.04	0.2	0	0.26	0.06	0.24	0.11	0.32	0.29	0.4	0.46	0.5	1.1	0.79	0.11	0.13	0.77	1.22	0.11	0.33	0.42	0.95	0.09	0.2	0.24	0.09	0.06
3952	LEP	leptin(LEP)	0.02	0	0	0.01	0	0.02	0.02	0	0.03	0	0	0.01	0	0.04	0	0.02	0.02	0	0.01	0.03	0.02	0	0	0.04	0.02	0.04	0
1369	CPN1	carboxypeptidase N subunit 1(CPN1)	0.04	0	0	0.05	0.12	0.08	0.09	0.07	0.36	0.37	0.71	0.73	0.92	0.74	0	0	0.68	0.77	0.12	0	0.62	0.7	0.12	0	0.04	0.05	0.13
388849	CCDC188	coiled-coil domain containing 188(CCDC188)	0.05	0	0	0.16	0.07	0	0.08	0.09	0	0.08	0.03	0.02	0.08	0.05	0.04	0.06	0	0	0.03	0.25	0	0.17	0.05	0.04	0.17	0.07	0.1
283726	SAXO2	stabilizer of axonemal microtubules 2(SAXO2)	0.02	0.04	0.04	0.01	0.24	0.26	0.28	0.2	0.01	0	0	0.02	0.04	0.02	0.09	0.03	0.02	0	0.07	0.08	0.01	0.04	0.16	0.18	0.07	0.06	0.06
6456	SH3GL2	SH3 domain containing GRB2 like 2, endophilin A1(SH3GL2)	0.02	0.02	0	0.03	0.05	0.03	0	0	0	0	0.01	0.03	0.02	0.02	0.04	0.01	0	0	0.03	0.03	0.03	0.02	0.03	0.02	0.03	0.03	0
266675	BEST4	bestrophin 4(BEST4)	0.03	0.04	0	0.09	0	0.15	0.03	0	0.09	0	0.04	0.05	0	0.03	0.06	0	0	0	0.04	0.09	0.06	0	0.18	0.06	0.07	0.02	0.05
9955	HS3ST3A1	heparan sulfate-glucosamine 3-sulfotransferase 3A1(HS3ST3A1)	0.03	0.07	0	0.04	0	0	0	0	0	0	0	0	0	0	0.02	0	0.03	0	0.02	0	0	0.02	0.06	0	0.03	0	0
440023	KRTAP5-6	keratin associated protein 5-6(KRTAP5-6)	0.12	0	0	0	0	0	0	0	0	0	0	0.05	0	0	0	0	0	0	0	0	0	0	0	0	0	0	0
326340	ZAR1	zygote arrest 1(ZAR1)	0.03	0.02	0	0.02	0.02	0.04	0.03	0	0	0	0	0.01	0.03	0	0.03	0.02	0	0	0	0.04	0.02	0.03	0	0.03	0	0.05	0
100287898	TTC34	tetratricopeptide repeat domain 34(TTC34)	0.03	0.02	0	0.04	0.02	0	0	0.1	0	0	0.01	0.02	0.02	0.03	0.07	0.05	0	0.1	0	0	0.02	0.05	0	0.02	0.06	0.04	0.08
100505591	LRRC3C	leucine rich repeat containing 3C(LRRC3C)	0.07	0	0	0	0	0	0	0	0	0	0	0	0	0	0.06	0	0	0	0	0	0.04	0	0	0	0	0	0
130013	ACMSD	aminocarboxymuconate semialdehyde decarboxylase(ACMSD)	0.02	0	0	0.05	0.03	0.03	0.04	0.09	0.05	0.12	0.05	0.14	0.02	0.17	0.02	0.06	0.05	0.09	0.11	0	0.16	0.09	0.03	0.04	0.05	0.05	0.07
3004	GZMM	granzyme M(GZMM)	0.07	0.05	0.13	0.24	0.15	0.16	0.12	0.13	0.04	0	0	0.08	0	0.07	0.12	0	0.15	0	0.05	0	0.09	0.13	0.16	0	0.16	0.15	0.1
285051	c2orf61	chromosome 2 open reading frame 61(C2orf61)	0.03	0	0	0	0.02	0.07	0	0.23	0.02	0	0.02	0	0.03	0	0.03	0	0.03	0	0.04	0	0.02	0	0.03	0.09	0.1	0.02	0
158038	LINGO2	leucine rich repeat and Ig domain containing 2(LINGO2)	0.02	0.03	0	0.05	0.01	0	0.02	0	0	0.02	0	0.01	0.02	0	0	0	0	0	0	0	0.04	0.02	0	0	0.02	0	0.03
9890	PLPPR4	phospholipid phosphatase related 4(PLPPR4)	0.01	0	0.04	0.02	0	0.04	0	0.02	0.01	0	0.01	0.02	0.02	0.03	0.03	0.02	0.01	0	0.01	0	0.01	0	0	0	0.03	0.04	0.03
391123	VSIG8	V-set and immunoglobulin domain containing 8(VSIG8)	0.04	0.02	0	0	0.1	0.12	0.09	0.07	0	0.03	0.02	0	0.1	0.04	0	0.05	0	0.13	0.1	0	0.09	0.03	0	0.03	0.08	0.03	0
7103	TSPAN8	tetraspanin 8(TSPAN8)	0.04	0.06	0	0.12	0.06	0.09	0.07	0.16	0.02	0	0.05	0.02	0.11	0.09	0.11	0.16	0.18	0.46	0.23	0	0.08	0.08	0.14	0.12	0.29	0.06	0.03
94025	MUC16	mucin 16, cell surface associated(MUC16)	0	0	0	0	0	0	0	0	0	0	0	0	0	0.01	0	0	0.01	0.01	0	0	0.01	0.01	0	0	0	0	0
387755	INSC	inscuteable homolog (Drosophila)(INSC)	0.02	0.01	0	0.01	0	0.07	0	0	0	0	0	0.02	0.05	0	0.02	0.01	0	0	0.04	0	0.03	0	0.02	0	0.02	0.01	0.06
151306	GPBAR1	G protein-coupled bile acid receptor 1(GPBAR1)	0.02	0.07	0.05	0.02	0.46	0.31	0.25	0.51	0.04	0.02	0.04	0.03	0.09	0.08	0.06	0.05	0.08	0.09	0.15	0.19	0.26	0.24	0.16	0.12	0	0.05	0.05
729627	PRR23A	proline rich 23A(PRR23A)	0.03	0.04	0.05	0.02	0.04	0.03	0.07	0.05	0.05	0	0.05	0.01	0.05	0	0.07	0.02	0.09	0	0	0.08	0.07	0	0.03	0.03	0	0	0.02
387914	SHISA2	shisa family member 2(SHISA2)	0.02	0	0	0.03	0.03	0.03	0.08	0.04	0	0.02	0.01	0.01	0.02	0.02	0.04	0	0	0	0.03	0.03	0.03	0.04	0.05	0.04	0	0	0.1
206338	LVRN	laeverin(LVRN)	0.01	0	0	0.01	0.02	0.02	0.03	0.04	0.01	0	0.01	0.01	0.01	0	0.01	0.01	0.01	0	0	0.01	0	0.03	0.02	0.03	0.02	0.01	0.03
4143	MAT1A	methionine adenosyltransferase 1A(MAT1A)	0.02	0.02	0.07	0.04	0	0	0	0	0.08	0.17	0.16	0.21	0.09	0.19	0	0.02	0.14	0.13	0.01	0	0.11	0.05	0.02	0.02	0.02	0.03	0.07
2840	gpr17	G protein-coupled receptor 17(GPR17)	0.02	0.02	0	0.02	0	0.05	0	0	0.06	0	0	0.07	0	0.03	0.04	0.06	0	0	0.03	0	0.08	0.07	0.03	0	0.06	0.02	0.04
83539	CHST9	carbohydrate sulfotransferase 9(CHST9)	0.01	0.02	0	0.01	0.01	0	0	0	0	0	0.01	0.01	0.02	0.01	0.01	0.01	0	0	0	0	0	0.01	0.01	0	0.02	0.01	0
4064	CD180	CD180 molecule(CD180)	0.02	0.08	0.08	0.08	0	0.02	0.07	0	0	0	0	0	0	0	0.04	0.08	0	0	0.03	0.03	0	0	0.1	0.1	0.05	0.03	0.03
5153	pde1b	phosphodiesterase 1B(PDE1B)	0.02	0.01	0	0.03	0.04	0	0.02	0	0	0.02	0.01	0.02	0.02	0	0	0.01	0	0	0	0	0	0	0.02	0.02	0	0.03	0
3000	GUCY2D	guanylate cyclase 2D, retinal(GUCY2D)	0.02	0.01	0	0.01	0	0	0	0	0.01	0	0	0.01	0	0.02	0	0.01	0	0	0.04	0	0	0	0.02	0	0	0.01	0.04
117166	WFIKKN1	WAP, follistatin/kazal, immunoglobulin, kunitz and netrin domain containing 1(WFIKKN1)	0.03	0	0	0.02	0.05	0.04	0.08	0	0.06	0.06	0.04	0.01	0.06	0	0.09	0	0.04	0	0.02	0.04	0.04	0.06	0.07	0.03	0	0	0.02
199964	TMEM61	transmembrane protein 61(TMEM61)	0.06	0.04	0	0	0.13	0.07	0	0.11	0.03	0	0.13	0.02	0.05	0	0.05	0.04	0	0	0	0.16	0.11	0.11	0	0	0	0.04	0.04
53841	CDHR5	cadherin related family member 5(CDHR5)	0.02	0.04	0.07	0.03	0.05	0.1	0.03	0.14	0.03	0.1	0.04	0.08	0.1	0.1	0.02	0.03	0.1	0	0.09	0.05	0.07	0.18	0.06	0.07	0.04	0.03	0.03
64518	TEKT3	tektin 3(TEKT3)	0.03	0.04	0	0	0	0.03	0.03	0.06	0	0	0.03	0.04	0	0	0	0	0.03	0	0.04	0	0.04	0	0	0	0	0	0
56604	TUBB7P	tubulin beta 7 pseudogene(TUBB7P)	0.05	0.03	0	0.07	0.07	0	0.04	0.09	0.03	0.09	0.03	0.02	0	0	0.04	0	0	0.18	0	0.13	0	0	0	0.05	0	0	0
83890	SPATA9	spermatogenesis associated 9(SPATA9)	0.02	0.08	0.09	0.05	0.03	0.08	0	0.04	0.01	0.04	0.05	0.04	0.02	0.07	0.02	0.04	0	0	0.03	0.09	0.03	0.04	0	0.04	0	0.02	0.03
81553	FAM49A	family with sequence similarity 49 member A(FAM49A)	0.01	0.02	0.02	0.04	0.04	0	0	0	0.01	0.02	0.03	0.03	0.02	0.04	0.03	0.03	0.03	0	0.02	0.02	0.01	0.02	0.03	0.03	0.01	0.03	0.06
401145	CCSER1	coiled-coil serine rich protein 1(CCSER1)	0.01	0	0.01	0	0	0	0	0	0	0.01	0	0	0	0.01	0	0	0.01	0	0	0	0	0	0	0	0.01	0	0.01
219970	GLYATL2	glycine-N-acyltransferase like 2(GLYATL2)	0.04	0.03	0	0.06	0	0	0	0	0.05	0	0.02	0.05	0.04	0	0.14	0	0	0	0.03	0	0	0	0.05	0	0	0	0.03
4607	MYBPC3	myosin binding protein C, cardiac(MYBPC3)	0.02	0.01	0	0.07	0.01	0.11	0.04	0	0.06	0.04	0.07	0.04	0	0.02	0.01	0.03	0.05	0.06	0.03	0	0.06	0.01	0.02	0.09	0.07	0.03	0.07
387707	CC2D2B	coiled-coil and C2 domain containing 2B(CC2D2B)	0.01	0.02	0	0	0.01	0	0	0	0	0	0	0	0.01	0	0	0	0	0	0.01	0	0	0	0	0	0	0.02	0
8778	SIGLEC5	sialic acid binding Ig like lectin 5(SIGLEC5)	0.01	0.03	0	0	0.02	0.02	0.01	0	0.01	0.01	0.02	0.01	0.01	0.02	0	0.01	0	0	0.01	0.04	0.01	0.04	0	0.03	0.03	0.03	0.02
246	ALOX15	arachidonate 15-lipoxygenase(ALOX15)	0.02	0.03	0	0.03	0.02	0.11	0	0.14	0	0.04	0	0.01	0	0.05	0	0.03	0.03	0.09	0.03	0.06	0	0	0	0.07	0	0.05	0.09
10630	PDPN	podoplanin(PDPN)	0.02	0.01	0	0.01	0	0	0	0.03	0	0.02	0.01	0.01	0.02	0	0	0.06	0.02	0	0	0	0	0.03	0	0.03	0.02	0.01	0.03
164312	LRRN4	leucine rich repeat neuronal 4(LRRN4)	0.02	0	0.09	0.03	0.03	0.06	0.02	0	0.03	0	0.01	0	0.02	0	0.02	0	0	0	0.02	0	0.05	0	0	0.02	0.2	0.02	0.07
149499	LRRC71	leucine rich repeat containing 71(LRRC71)	0.03	0.02	0	0.02	0.05	0.03	0	0	0.03	0.02	0.04	0.01	0	0	0.04	0.05	0.03	0	0.02	0.03	0	0	0.03	0.02	0.06	0.02	0.05
6569	SLC34A1	solute carrier family 34 member 1(SLC34A1)	0.01	0	0	0	0.01	0.03	0	0	0.02	0	0	0.02	0	0	0	0	0.03	0	0	0	0	0.01	0	0.04	0.02	0.02	0.02
3818	KLKB1	kallikrein B1(KLKB1)	0.02	0.08	0	0.03	0.06	0.05	0.02	0	0.03	0.04	0.07	0.02	0.06	0.07	0	0	0	0	0.08	0.12	0.03	0.06	0.05	0.04	0	0.05	0.08
10858	cyp46a1	cytochrome P450 family 46 subfamily A member 1(CYP46A1)	0.03	0.08	0.16	0.06	0.02	0.1	0.02	0.11	0.1	0.05	0.11	0.13	0.08	0	0	0.08	0	0.11	0.02	0	0	0.03	0.03	0.03	0	0.08	0
10320	IKZF1	IKAROS family zinc finger 1(IKZF1)	0.01	0.01	0	0	0	0	0	0	0	0	0	0	0	0.01	0	0.01	0.01	0	0	0	0	0	0.01	0	0	0.02	0
3670	ISL1	ISL LIM homeobox 1(ISL1)	0.02	0.03	0.04	0.02	0.05	0.05	0.04	0	0	0.02	0.01	0.02	0.02	0.05	0.02	0	0.02	0	0.05	0	0.03	0	0.03	0.04	0.08	0.05	0.05
79748	LMAN1L	lectin, mannose binding 1 like(LMAN1L)	0.01	0.01	0	0.03	0.02	0.02	0.01	0.03	0	0	0	0	0	0	0.02	0.03	0.03	0	0.02	0	0	0	0	0.01	0.02	0	0.02
440021	KRTAP5-2	keratin associated protein 5-2(KRTAP5-2)	0.06	0.12	0.11	0.08	0.04	0	0.05	0	0.07	0.05	0.03	0.07	0.1	0	0.05	0	0.06	0	0	0.08	0.22	0.16	0	0	0	0	0.09
2837	UTS2R	urotensin 2 receptor(UTS2R)	0.05	0	0.09	0	0	0	0	0	0	0	0	0	0	0	0	0	0	0	0	0	0	0	0.06	0	0	0	0
5207	PFKFB1	6-phosphofructo-2-kinase/fructose-2,6-biphosphatase 1(PFKFB1)	0.03	0.09	0.06	0.09	0.12	0.12	0.17	0.19	0.12	0.06	0.02	0.04	0.12	0.11	0.06	0.09	0	0	0.09	0.18	0.04	0.09	0.31	0.23	0.08	0.12	0.17
56000	NXF3	nuclear RNA export factor 3(NXF3)	0.02	0.03	0	0.01	0.01	0	0	0	0	0	0	0	0	0	0	0	0	0	0.03	0	0	0	0	0	0	0	0
3758	KCNJ1	potassium voltage-gated channel subfamily J member 1(KCNJ1)	0.02	0.02	0.04	0.02	0.02	0	0.02	0	0	0	0	0.01	0	0	0.02	0	0.03	0	0.02	0.06	0	0	0.03	0	0	0	0
11006	LILRB4	leukocyte immunoglobulin like receptor B4(LILRB4)	0.01	0	0	0.01	0.01	0	0.01	0	0.02	0	0	0.01	0.01	0.01	0	0	0.01	0	0	0	0.02	0.01	0.01	0	0	0	0
55911	APOBR	apolipoprotein B receptor(APOBR)	0.02	0.01	0	0.03	0.04	0	0.02	0	0.02	0	0.01	0.01	0.02	0.02	0	0.01	0.02	0	0.01	0.02	0.04	0	0	0	0.07	0.01	0.03
51151	SLC45A2	solute carrier family 45 member 2(SLC45A2)	0.02	0	0	0.01	0.09	0.09	0.05	0.11	0	0	0	0.01	0.04	0	0	0	0	0	0.03	0.03	0.01	0	0.05	0.02	0	0	0
84467	FBN3	fibrillin 3(FBN3)	0.01	0	0.01	0	0.01	0	0	0	0	0	0	0	0	0.01	0.01	0	0	0	0	0.01	0	0.01	0.01	0	0	0.01	0
54848	ARHGEF38	Rho guanine nucleotide exchange factor 38(ARHGEF38)	0.01	0.04	0.04	0.02	0.02	0.01	0	0	0.01	0.01	0.04	0.01	0.02	0	0.02	0.02	0.05	0.03	0.03	0.01	0.03	0.03	0.04	0.04	0.04	0.03	0.01
64094	SMOC2	SPARC related modular calcium binding 2(SMOC2)	0.02	0	0	0	0	0	0	0	0	0	0	0	0	0	0	0	0	0	0	0	0	0	0	0	0	0	0
389114	ZNF662	zinc finger protein 662(ZNF662)	0.01	0.02	0	0.05	0.04	0.01	0.03	0.02	0.02	0.01	0.01	0.04	0.03	0.03	0.01	0.07	0.01	0	0.01	0	0.02	0.01	0	0.02	0	0.04	0.02
150	ADRA2A	adrenoceptor alpha 2A(ADRA2A)	0.02	0.01	0.06	0.04	0.07	0	0.03	0	0.01	0	0	0.01	0.03	0	0	0.03	0	0	0	0	0.02	0.05	0.02	0.02	0	0.05	0.01
4880	NPPC	natriuretic peptide C(NPPC)	0.06	0.08	0	0	0	0	0.26	0.47	0.07	0.05	0.07	0.02	0.11	0	0	0.08	0.07	0	0.08	0	0.08	0.06	0	0.06	0	0.13	0
3766	KCNJ10	potassium voltage-gated channel subfamily J member 10(KCNJ10)	0.01	0	0.02	0.01	0.03	0.03	0.01	0	0	0.01	0.01	0	0	0.01	0.02	0.01	0	0	0	0.02	0	0.01	0.03	0	0	0	0.02
79998	ANKRD53	ankyrin repeat domain 53(ANKRD53)	0.03	0.02	0	0.02	0.06	0.09	0.02	0.1	0.03	0	0.06	0.01	0.02	0.03	0	0.03	0.03	0	0.05	0	0.07	0.07	0.03	0.07	0	0.05	0.04
480	ATP1A4	ATPase Na+/K+ transporting subunit alpha 4(ATP1A4)	0.01	0.01	0.02	0.01	0.01	0	0.02	0.04	0.01	0.03	0.02	0.01	0	0.01	0.03	0.01	0.02	0	0.01	0.04	0.02	0.01	0.02	0.03	0.01	0.01	0.03
7001	PRDX2	peroxiredoxin 2(PRDX2)	0.03	0.02	0	0.04	0.02	0.28	0.08	0	0.13	0.19	0.14	0.1	0.3	0.2	0	0	0.1	0.34	0.06	0.04	0.1	0.23	0.07	0.09	0	0	0.05
2918	GRM8	glutamate metabotropic receptor 8(GRM8)	0.01	0.03	0.04	0.02	0	0	0	0	0	0.01	0.01	0	0	0	0	0	0.01	0	0	0.03	0	0	0.04	0	0	0.01	0.01
50805	IRX4	iroquois homeobox 4(IRX4)	0.02	0.06	0.17	0.02	0	0	0.04	0	0.01	0.02	0.03	0.02	0.04	0.02	0.1	0.02	0.08	0	0.03	0	0.13	0.06	0.03	0.02	0.03	0.05	0.03
7802	DNALI1	dynein axonemal light intermediate chain 1(DNALI1)	0.01	0	0	0	0.03	0.07	0.05	0.08	0.01	0.01	0.01	0	0	0.03	0	0	0.03	0	0.05	0	0.02	0	0	0.01	0.02	0.01	0.01
10234	LRRC17	leucine rich repeat containing 17(LRRC17)	0.02	0.08	0.05	0.05	0.07	0.11	0.13	0.14	0.11	0.09	0.03	0.06	0.02	0.05	0.13	0.06	0.08	0.09	0.12	0.07	0.02	0.04	0.08	0.05	0.09	0	0.09
249	ALPL	alkaline phosphatase, liver/bone/kidney(ALPL)	0.02	0.14	0	0.05	0.08	0.12	0.11	0.04	0.1	0.12	0.05	0.11	0.13	0	0.15	0.14	0.02	0.08	0.12	0.09	0.03	0.12	0.1	0.12	0.1	0.12	0.06
10004	NAALADL1	N-acetylated alpha-linked acidic dipeptidase like 1(NAALADL1)	0.02	0	0	0	0.11	0.08	0.08	0.04	0	0	0.01	0.01	0.02	0	0.02	0.01	0	0	0	0	0	0	0.1	0	0	0	0.02
33	ACADL	acyl-CoA dehydrogenase, long chain(ACADL)	0.02	0.02	0.03	0.03	0.02	0	0	0	0.02	0.01	0	0.02	0	0	0	0	0	0	0.01	0.04	0	0	0	0.01	0	0.02	0.02
956	entpd3	ectonucleoside triphosphate diphosphohydrolase 3(ENTPD3)	0.02	0	0	0.01	0	0.02	0	0	0.02	0	0.01	0.01	0	0.02	0	0	0	0	0	0.03	0.01	0	0	0	0.02	0.01	0.01
84935	MEDAG	mesenteric estrogen dependent adipogenesis(MEDAG)	0.03	0.02	0.1	0.02	0	0	0.02	0	0	0	0	0.01	0.02	0	0.05	0.02	0	0	0	0	0	0	0	0.05	0.06	0.04	0.02
390667	ptx4	pentraxin 4(PTX4)	0.05	0	0	0	0.07	0	0.04	0.09	0.03	0.08	0	0	0	0	0	0	0	0	0.06	0	0	0	0.05	0	0.05	0.03	0
124925	SEZ6	seizure related 6 homolog(SEZ6)	0.02	0.02	0	0	0.03	0.02	0	0.03	0.01	0	0.02	0.01	0	0	0	0.01	0.02	0.06	0	0	0	0	0	0.03	0	0	0
3788	KCNS2	potassium voltage-gated channel modifier subfamily S member 2(KCNS2)	0.01	0	0	0	0	0	0.01	0.02	0.02	0	0	0.01	0	0.01	0.02	0.01	0.01	0	0	0.02	0.02	0.01	0	0.01	0	0.02	0
57633	LRRN1	leucine rich repeat neuronal 1(LRRN1)	0.02	0	0	0	0	0	0	0	0	0	0	0	0	0.02	0	0	0	0	0	0	0.01	0.01	0	0	0	0	0.01
147685	C19orf18	chromosome 19 open reading frame 18(C19orf18)	0.07	0.05	0	0	0	0	0.3	0	0.08	0.13	0	0	0	0	0	0.05	0.16	0	0.1	0	0.05	0.07	0	0.2	0.08	0.1	0
339453	TMEM240	transmembrane protein 240(TMEM240)	0.09	0.12	0	0	0.18	0	0.07	0	0	0.15	0.05	0.07	0.15	0.09	0.08	0.11	0.1	0	0	0.12	0.06	0.08	0.1	0.08	0	0	0.06
30062	RAX	retina and anterior neural fold homeobox(RAX)	0.02	0	0	0.04	0	0.02	0	0	0	0	0	0	0	0	0	0	0	0	0.01	0	0	0	0	0	0	0	0.02
5396	PRRX1	paired related homeobox 1(PRRX1)	0.01	0	0	0	0.02	0.03	0.01	0.02	0.02	0.01	0	0	0	0	0	0.01	0	0	0.01	0.02	0	0	0.05	0.02	0	0.02	0
51314	nme8	NME/NM23 family member 8(NME8)	0.03	0	0	0.04	0	0	0	0	0	0	0	0.01	0	0	0	0	0	0	0	0	0	0	0	0	0.03	0	0
348158	ACSM2B	acyl-CoA synthetase medium-chain family member 2B(ACSM2B)	0.02	0	0	0.02	0.02	0	0	0	0.01	0.02	0	0.02	0	0	0	0.01	0	0	0	0	0	0	0	0.02	0	0	0
143162	FRMPD2	FERM and PDZ domain containing 2(FRMPD2)	0.01	0.01	0.03	0.05	0.03	0.01	0.01	0.03	0.02	0.04	0	0.04	0.02	0.02	0.03	0.04	0.02	0.03	0.01	0.01	0.02	0.04	0.04	0.07	0.07	0.03	0.06
9363	RAB33A	RAB33A, member RAS oncogene family(RAB33A)	0.05	0.04	0	0.18	0.81	0.77	0.66	1.1	0.91	0.73	0.35	0.41	0.23	0.28	0.09	0.2	0.17	0.19	0.36	0.42	0.13	0.24	0.65	0.6	0.06	0.07	0.04
84765	ZNF577	zinc finger protein 577(ZNF577)	0.01	0.01	0	0.01	0	0.02	0.01	0.02	0	0	0.02	0.01	0.01	0	0	0.02	0	0	0.02	0	0	0	0.01	0	0	0.02	0.03
58475	MS4A7	membrane spanning 4-domains A7(MS4A7)	0.02	0.02	0	0.03	0.03	0.07	0.07	0	0	0	0	0.03	0.06	0.02	0	0.04	0.02	0	0.01	0.03	0.01	0	0	0.02	0.03	0	0.1
81033	KCNH6	potassium voltage-gated channel subfamily H member 6(KCNH6)	0.02	0	0.03	0.03	0.01	0.02	0.02	0	0	0	0	0.01	0	0	0	0.01	0	0	0.04	0	0.01	0	0	0.04	0.02	0	0.03
10738	RFPL3	ret finger protein like 3(RFPL3)	0.04	0.03	0	0.03	0.12	0.3	0.19	0.33	0.03	0.04	0	0	0.04	0	0.04	0	0	0	0.03	0.06	0.03	0	0.05	0.04	0	0	0
79927	FAM110D	family with sequence similarity 110 member D(FAM110D)	0.04	0	0	0.06	0.09	0	0.04	0.08	0.1	0	0.1	0.08	0	0	0	0	0	0.16	0	0	0	0	0	0	0	0	0.03
116154	PHACTR3	phosphatase and actin regulator 3(PHACTR3)	0.01	0	0	0	0	0	0	0	0.01	0	0.01	0.01	0	0	0	0	0	0	0	0	0	0	0.01	0	0	0	0
728712	SPANXA2	SPANX family member A2(SPANXA2)	0.09	0	0	0.13	0.07	0.11	0.08	0.18	0.05	0.08	0.15	0.07	0.08	0.1	0.08	0.06	0.1	0	0.06	0	0.06	0.08	0.1	0	0.11	0	0.07
222611	ADGRF2	adhesion G protein-coupled receptor F2(ADGRF2)	0.01	0.01	0	0	0.04	0.04	0.03	0.04	0.02	0.01	0.01	0	0	0	0.04	0.03	0.03	0	0.01	0.04	0	0	0.02	0.01	0	0.01	0.04
3882	KRT32	keratin 32(KRT32)	0.04	0	0	0.03	0	0.09	0	0.07	0.11	0	0	0	0	0.04	0	0.05	0	0	0.03	0	0	0	0.08	0	0	0.03	0
401137	PRR27	proline rich 27(PRR27)	0.01	0.01	0	0.03	0.01	0.03	0.03	0.02	0.01	0.02	0.01	0.02	0.01	0.01	0.02	0.05	0.03	0.05	0.01	0.02	0.02	0	0.01	0.01	0	0.04	0
4477	MSMB	microseminoprotein beta(MSMB)	0.04	0.05	0	0	0.02	0	0	0	0	0.06	0.08	0.06	0.06	0.11	0	0.05	0.35	0.13	0.02	0	0.79	0.64	0.04	0.03	0	0	0.03
83445	GSG1	germ cell associated 1(GSG1)	0.03	0.02	0	0	0.02	0.03	0	0.05	0.05	0.07	0.05	0.03	0.05	0	0.05	0	0	0	0.02	0	0.03	0	0.03	0.03	0	0.02	0
80975	TMPRSS5	transmembrane protease, serine 5(TMPRSS5)	0.03	0.08	0.05	0.02	0.06	0	0.1	0.11	0.02	0.05	0.15	0.09	0.03	0.09	0	0.02	0.03	0.32	0.06	0.04	0.09	0	0	0.2	0.07	0.04	0.11
100287164	LOC100287164	N/A	0.14	0.09	0.25	0.38	0.1	0	0.12	0	0.16	0.24	0.15	0.05	0.12	0	0.24	0.17	0.15	0	0.19	0.18	0.09	0	0	0.39	0.16	0.1	0.1
100510435	LOC100510435	N/A	0.24	0.33	0	0.17	0	0.55	0.2	0	0	0.21	0	0.37	0	0	0.42	0.62	0.26	0.88	0	0.32	0.31	0.44	0.27	0.46	0.56	0.17	0.53
2737	GLI3	GLI family zinc finger 3(GLI3)	0.01	0.02	0.01	0.01	0.03	0.01	0.01	0.03	0.02	0.02	0.05	0.06	0.13	0.12	0.02	0	0.09	0.13	0.03	0.01	0.03	0.01	0	0	0.02	0.01	0.02
131831	ERICH6	glutamate rich 6(ERICH6)	0.03	0.07	0	0.04	0.04	0.04	0.08	0	0.04	0.11	0.05	0.06	0	0.03	0	0.1	0.07	0	0.04	0.04	0.02	0	0.04	0.03	0.11	0	0.07
257240	KLHL34	kelch like family member 34(KLHL34)	0.02	0.02	0.09	0.03	0.05	0.03	0.06	0.04	0.01	0	0.03	0.03	0.06	0	0.02	0.07	0	0	0.03	0	0	0.02	0.03	0.02	0	0.07	0.05
133060	OTOP1	otopetrin 1(OTOP1)	0.04	0	0	0	0.02	0.04	0	0.07	0.02	0	0	0.01	0	0	0.03	0	0.04	0	0.02	0.05	0	0	0	0	0	0	0.03
84502	JPH4	junctophilin 4(JPH4)	0.02	0.02	0	0.01	0.02	0	0	0	0.01	0.04	0	0	0	0	0.01	0.01	0.02	0	0.01	0.02	0.03	0.01	0	0	0.03	0	0
56244	BTNL2	butyrophilin like 2(BTNL2)	0.02	0.04	0.04	0.03	0	0	0.03	0.04	0.05	0	0.02	0.02	0	0.02	0.04	0.03	0.04	0	0.03	0.03	0	0	0.02	0.06	0	0	0.02
495	ATP4A	ATPase H+/K+ transporting alpha subunit(ATP4A)	0.02	0	0	0	0.07	0.04	0.03	0	0.02	0	0.06	0.09	0.26	0.29	0	0.01	0.4	0.2	0.03	0.02	0.5	0.34	0.02	0	0	0.01	0
339403	RXFP4	relaxin/insulin like family peptide receptor 4(RXFP4)	0.05	0.07	0.1	0.18	0.07	0.24	0.23	0.3	0.19	0.05	0.12	0.29	0.23	0.28	0.09	0	0.06	0	0.15	0.14	0.03	0.24	0.18	0	0	0.11	0
9256	TSPOAP1	TSPO associated protein 1(TSPOAP1)	0.01	0	0	0	0.07	0.02	0.09	0.05	0	0	0	0	0.02	0	0	0	0.01	0	0	0	0.01	0.01	0.05	0.02	0	0	0
6330	SCN4B	sodium voltage-gated channel beta subunit 4(SCN4B)	0.01	0.04	0.08	0.03	0.01	0.05	0	0	0.02	0	0.01	0.02	0	0	0.01	0.02	0	0	0.01	0	0.01	0	0	0	0.08	0.02	0.04
389658	FAM150A	family with sequence similarity 150 member A(FAM150A)	0.05	0.22	0.1	0.11	0	0	0	0	0.03	0.09	0	0.04	0.09	0	0.14	0.03	0	0	0.11	0.07	0.03	0.05	0	0.05	0.13	0.15	0.16
338785	KRT79	keratin 79(KRT79)	0.03	0.02	0.06	0.02	0.13	0.11	0.32	0.18	0.02	0	0.02	0.02	0	0	0.08	0.02	0.03	0	0.09	0	0.06	0.03	0.04	0.12	0.04	0.02	0.07
266629	sec14l3	SEC14 like lipid binding 3(SEC14L3)	0.02	0.02	0	0.01	0.01	0.02	0.02	0.03	0	0	0	0.01	0	0	0.02	0.01	0	0	0.01	0.02	0	0	0	0.02	0.04	0.01	0.04
253935	ANGPTL5	angiopoietin like 5(ANGPTL5)	0.03	0	0	0	0	0.03	0	0	0.03	0.05	0	0	0.05	0	0	0.04	0	0.1	0	0.04	0	0	0	0.03	0	0	0
100128553	CTAGE4	CTAGE family member 4(CTAGE4)	0.03	0.02	0	0.07	0.04	0	0.02	0	0.01	0.02	0.03	0.02	0	0.08	0.02	0.02	0.03	0.19	0.03	0	0.03	0	0.03	0.02	0	0.02	0
146183	OTOA	otoancorin(OTOA)	0.02	0.01	0	0.01	0.11	0	0.06	0.1	0.04	0.01	0.06	0.04	0.01	0.04	0.03	0.04	0.11	0.19	0.02	0.02	0.04	0.02	0.02	0.02	0	0.02	0.01
54810	GIPC2	GIPC PDZ domain containing family member 2(GIPC2)	0.02	0.02	0.09	0.02	0.06	0.04	0.07	0.16	0.03	0.07	0.03	0.03	0.03	0.02	0.06	0.01	0.04	0	0.06	0.09	0	0.03	0.04	0.02	0.02	0.01	0.01
55106	SLFN12	schlafen family member 12(SLFN12)	0.02	0.01	0	0.03	0	0.02	0	0	0.02	0.02	0.01	0.04	0	0.06	0	0.01	0.07	0.07	0.04	0.03	0	0.04	0.04	0.08	0.02	0.04	0.04
387758	FIBIN	fin bud initiation factor homolog (zebrafish)(FIBIN)	0.02	0	0	0	0	0	0	0	0	0	0.01	0	0	0.02	0	0	0	0	0	0	0.04	0	0	0	0	0	0
844	CASQ1	calsequestrin 1(CASQ1)	0.03	0	0	0.06	0	0.03	0.03	0.06	0.02	0.05	0	0.02	0	0.06	0.03	0.02	0.03	0	0.02	0	0	0	0	0.06	0.04	0	0.07
388701	C1orf189	chromosome 1 open reading frame 189(C1orf189)	0.17	0.12	0	0	0	0	0	0	0	0.15	0	0	0	0	0	0.22	0	0	0	0	0	0	0	0.16	0	0	0.25
284958	NT5DC4	5'-nucleotidase domain containing 4(NT5DC4)	0.02	0.02	0	0.01	0.03	0.02	0.03	0.06	0.05	0.01	0.03	0.02	0.03	0	0.01	0.02	0.1	0	0.02	0.04	0.04	0.04	0.03	0.01	0	0.01	0.01
894	CCND2	cyclin D2(CCND2)	0.01	0.01	0.04	0.05	0.01	0	0.01	0	0.02	0	0.02	0.01	0.02	0	0	0	0	0	0.01	0.01	0.03	0.04	0.01	0	0.02	0.06	0.02
3040	HBA2	hemoglobin subunit alpha 2(HBA2)	0.08	0.11	0	0	0.11	0.09	0.07	0.15	0.23	0.13	0.34	0.4	0.4	0.49	0.07	0.05	0.6	0.29	0.05	0	0.25	0.42	0.09	0.07	0	0.06	0.11
1557	cyp2c19	cytochrome P450 family 2 subfamily C member 19(CYP2C19)	0.02	0.02	0	0	0	0	0	0	0.01	0.02	0.03	0.02	0	0.02	0	0	0.02	0	0	0.02	0	0.02	0	0	0	0.02	0.01
4049	LTA	lymphotoxin alpha(LTA)	0.04	0.03	0.07	0	0.13	0.26	0.29	0.29	0	0.03	0.02	0.09	0	0.08	0	0	0.04	0.14	0	0.3	0.07	0.07	0.08	0.07	0.04	0	0.03
283985	FADS6	fatty acid desaturase 6(FADS6)	0.03	0.1	0	0.08	0.04	0	0.13	0.06	0.05	0	0.08	0.12	0	0	0.05	0.02	0.07	0	0	0.12	0.02	0.03	0.03	0.06	0.04	0.06	0.11
2196	FAT2	FAT atypical cadherin 2(FAT2)	0	0.01	0	0.01	0.02	0.01	0.02	0.01	0.02	0	0	0.01	0.01	0	0	0.01	0	0.02	0.01	0.01	0.01	0.02	0	0.01	0	0	0
2170	FABP3	fatty acid binding protein 3(FABP3)	0.06	0.04	0	0.04	0.14	0	0.16	0.24	0	0.06	0.07	0	0	0	0.11	0.08	0	0	0.18	0	0	0	0.14	0.12	0.22	0.05	0.14
2925	GRPR	gastrin releasing peptide receptor(GRPR)	0.03	0.02	0.06	0	0.12	0.04	0	0.13	0.04	0.06	0.02	0.01	0.06	0.07	0.03	0.02	0	0	0.07	0.05	0.02	0.03	0.04	0.1	0	0.12	0.07
392307	FAM221B	family with sequence similarity 221 member B(FAM221B)	0.02	0.01	0	0.01	0.02	0.02	0	0.06	0.02	0	0	0	0.01	0	0.01	0	0.02	0	0	0	0.02	0	0.04	0	0.06	0	0.01
84229	DRC7	dynein regulatory complex subunit 7(DRC7)	0.02	0	0.04	0.02	0.41	0.22	0.29	0.58	0.04	0.08	0.02	0.06	0.06	0	0.04	0.01	0.02	0.08	0.03	0.09	0.01	0	0.02	0.14	0	0	0.02
7166	TPH1	tryptophan hydroxylase 1(TPH1)	0.05	0	0	0.03	0.1	0.05	0.31	0	0.05	0.08	0.03	0.04	0.04	0	0.08	0.12	0.05	0	0.06	0	0.03	0.13	0.26	0	0.16	0.03	0.1
2911	GRM1	glutamate metabotropic receptor 1(GRM1)	0.01	0.01	0	0.01	0.01	0.01	0.02	0	0.02	0.02	0	0.01	0.02	0.03	0.03	0	0.01	0	0.01	0	0.01	0.01	0.01	0	0.02	0.01	0.01
29118	DDX25	DEAD-box helicase 25(DDX25)	0.04	0	0.07	0	0.1	0.04	0	0.14	0	0.03	0.02	0.01	0.03	0	0.06	0.02	0	0	0.05	0.1	0	0	0.12	0.03	0	0	0.05
6853	SYN1	synapsin I(SYN1)	0.02	0.07	0.11	0.07	0.1	0	0.09	0.12	0.01	0.04	0.01	0.03	0	0.04	0	0.01	0.04	0.15	0.03	0.03	0.08	0.04	0.05	0.02	0.07	0.04	0.02
4986	OPRK1	opioid receptor kappa 1(OPRK1)	0.01	0	0	0.02	0	0	0.03	0	0	0.03	0	0.01	0	0.05	0	0.01	0.04	0	0.01	0	0.02	0	0	0.01	0	0	0
64377	CHST8	carbohydrate sulfotransferase 8(CHST8)	0.02	0.02	0	0.02	0.02	0.03	0.02	0	0.01	0	0.01	0.03	0	0	0.02	0	0	0	0	0	0.03	0.02	0	0	0.03	0.02	0.02
786	CACNG1	calcium voltage-gated channel auxiliary subunit gamma 1(CACNG1)	0.05	0.11	0	0	0.11	0.18	0.13	0.1	0.15	0.09	0.06	0.08	0.05	0	0.05	0.07	0	0	0.07	0.07	0	0.05	0	0.1	0.06	0	0.04
259292	TAS2R46	taste 2 receptor member 46(TAS2R46)	0.07	0	0.14	0.15	0.05	0.08	0	0	0	0	0.04	0.06	0.06	0	0.06	0	0	0	0	0.1	0	0.07	0	0.14	0	0.05	0.05
8735	MYH13	myosin heavy chain 13(MYH13)	0.01	0	0	0	0.01	0	0	0	0	0	0.01	0	0.02	0.02	0	0.01	0.01	0.04	0	0	0.01	0	0	0	0	0	0.02
2487	FRZB	frizzled-related protein(FRZB)	0.02	0.01	0	0.01	0.32	0.26	0.19	0.4	0.05	0.02	0.01	0.05	0.02	0	0.05	0.04	0	0	0.04	0.03	0.01	0	0.16	0.04	0.02	0.01	0.05
442721	LMOD2	leiomodin 2(LMOD2)	0.02	0	0	0.02	0	0	0	0	0	0	0.01	0	0	0	0	0	0	0	0.02	0	0	0	0	0	0	0	0
1995	ELAVL3	ELAV like RNA binding protein 3(ELAVL3)	0.01	0.02	0	0.01	0.04	0.06	0.04	0.03	0.02	0	0.02	0	0.02	0	0	0.03	0.02	0	0.07	0.04	0.09	0.03	0.02	0.04	0.03	0.01	0.01
153643	FAM81B	family with sequence similarity 81 member B(FAM81B)	0.03	0.02	0	0	0.02	0	0	0	0	0	0	0	0	0	0	0	0.03	0	0	0	0	0	0	0	0	0	0
23217	ZFR2	zinc finger RNA binding protein 2(ZFR2)	0.01	0.01	0.02	0.02	0.01	0.01	0	0.02	0.01	0.03	0.01	0.02	0	0.01	0	0.01	0	0	0.02	0.02	0.01	0.03	0	0	0.03	0.01	0.02
23349	PHF24	PHD finger protein 24(PHF24)	0.01	0	0	0.03	0.02	0.04	0.06	0	0.01	0	0.02	0	0.03	0	0.03	0	0.01	0	0.03	0.01	0.05	0.03	0.05	0.01	0.01	0.03	0.01
70	ACTC1	actin, alpha, cardiac muscle 1(ACTC1)	0.02	0.06	0	0.01	0.28	0.18	0.42	0.2	0	0.02	0	0	0	0	0.05	0.06	0	0	0.02	0.05	0	0	0.1	0.19	0	0	0.03
147872	CCDC155	coiled-coil domain containing 155(CCDC155)	0.03	0	0.05	0	0	0	0	0	0.03	0.02	0.03	0	0	0	0.02	0.02	0	0.1	0.06	0	0.04	0.03	0	0.03	0.03	0.02	0.06
57144	PAK5	p21 (RAC1) activated kinase 5(PAK5)	0.01	0	0	0.01	0.01	0.06	0.01	0	0	0.01	0.01	0.01	0	0.01	0.01	0	0	0	0.01	0	0.01	0	0	0.01	0.02	0.02	0.01
645027	evpll	envoplakin like(EVPLL)	0.03	0.05	0	0	0	0	0	0.19	0	0.09	0.04	0.03	0	0.07	0.06	0.02	0	0	0	0.09	0.04	0	0.04	0	0	0.05	0.02
503834	DPRX	divergent-paired related homeobox(DPRX)	0.1	0.07	0	0.07	0	0	0	0	0.12	0	0.11	0	0	0.11	0	0	0	0	0	0	0	0.18	0.11	0	0	0.36	0.07
22987	SV2C	synaptic vesicle glycoprotein 2C(SV2C)	0.01	0.01	0	0	0.02	0.01	0	0	0.01	0.01	0.01	0.01	0.01	0	0.01	0.01	0.01	0.02	0.02	0.01	0	0	0.01	0.01	0	0.02	0.01
284759	SIRPB2	signal regulatory protein beta 2(SIRPB2)	0.02	0.05	0	0.06	0.03	0.1	0.06	0	0.04	0.07	0.03	0.05	0.09	0.06	0.04	0.04	0.07	0	0.05	0	0.08	0.06	0.02	0.06	0.09	0.03	0.06
9499	MYOT	myotilin(MYOT)	0.02	0.03	0	0	0.02	0.03	0.06	0	0.03	0.04	0	0.04	0.02	0	0.02	0.03	0	0.08	0.03	0	0.01	0.02	0	0.04	0	0.03	0.03
474381	H2AFB2	H2A histone family member B2(H2AFB2)	0.13	0.09	0.47	0.18	0.09	0.43	0.11	0	0.07	0.11	0	0	0.11	0	0.11	0.08	0.28	0	0.17	0	0.08	0	0.14	0	0	0.18	0.09
64850	ETNPPL	ethanolamine-phosphate phospho-lyase(ETNPPL)	0.02	0.03	0	0.02	0.02	0.03	0.04	0	0.01	0	0.01	0.03	0	0	0.04	0.01	0.02	0	0.03	0.12	0	0	0.03	0.02	0.08	0	0.07
2914	GRM4	glutamate metabotropic receptor 4(GRM4)	0.02	0.03	0.03	0.06	0	0.02	0.01	0.06	0	0	0	0.01	0.01	0	0.03	0.02	0.02	0	0.01	0.06	0.01	0	0	0.01	0.02	0.03	0.03
223117	SEMA3D	semaphorin 3D(SEMA3D)	0.01	0	0	0.01	0.01	0.02	0.04	0.03	0.01	0.01	0.02	0.03	0.18	0.05	0.02	0	0.26	0.21	0.01	0.01	0.32	0.25	0	0.01	0.01	0.02	0.02
4314	MMP3	matrix metallopeptidase 3(MMP3)	0.04	0.07	0	0	0.08	0.2	0.09	0	0	0.03	0.08	0.06	0.09	0.04	0.25	0.32	0.16	0.13	0.34	0.24	0.2	0.13	0.12	0.1	0	0	0
3888	KRT82	keratin 82(KRT82)	0.02	0.03	0	0	0.02	0	0	0	0	0	0.04	0.02	0	0	0	0	0.03	0	0	0.03	0.02	0.02	0.06	0	0.11	0.02	0
51208	CLDN18	claudin 18(CLDN18)	0.02	0.01	0	0	0.01	0.04	0.07	0.03	0.04	0.01	0.01	0.05	0.01	0.02	0	0.05	0	0.06	0.02	0.04	0.02	0.02	0	0.03	0.02	0.02	0.02
5648	masp1	mannan binding lectin serine peptidase 1(MASP1)	0.01	0.01	0.01	0	0	0	0.01	0	0	0	0	0	0.01	0	0	0	0	0	0.01	0	0.01	0.02	0.01	0	0	0	0.01
5243	ABCB1	ATP binding cassette subfamily B member 1(ABCB1)	0.01	0.02	0.04	0	0.01	0.05	0.03	0.05	0.01	0.02	0.01	0.02	0.01	0.03	0.01	0.02	0.04	0.09	0.02	0.02	0.02	0	0	0.01	0.01	0.02	0.01
113457	TUBA3D	tubulin alpha 3d(TUBA3D)	0.04	0.14	0.08	0.11	0.09	0.09	0.21	0.16	0.1	0.04	0.07	0.03	0.04	0	0	0.08	0	0.15	0.11	0.11	0.08	0	0.05	0.23	0.05	0.14	0.24
3816	KLK1	kallikrein 1(KLK1)	0.07	0	0	0.05	0.15	0	0.06	0.13	0	0.06	0.15	0.19	0.12	0.3	0	0	0.3	0.26	0.05	0	0.58	0.25	0	0.07	0	0	0.1
9535	GMFG	glia maturation factor gamma(GMFG)	0.1	0	0.38	0.07	0.36	0.46	0.43	0	0.18	0	0.17	0.16	0	0.11	0.18	0.2	0.11	0	0	0.13	0	0.09	0.57	0	0.12	0	0.07
429	ASCL1	achaete-scute family bHLH transcription factor 1(ASCL1)	0.03	0.05	0	0.04	0.04	0.03	0.02	0	0.03	0.07	0.03	0.05	0.14	0.17	0.12	0.03	0.09	0.29	0.02	0.04	0.15	0.02	0	0	0.03	0.04	0.08
7356	SCGB1A1	secretoglobin family 1A member 1(SCGB1A1)	0.16	0	0	0	0	0	0	0	0	0	0	0	0	0	0	0	0	0	0	0	0	0	0	0	0	0	0.11
283375	SLC39A5	solute carrier family 39 member 5(SLC39A5)	0.02	0.08	0	0.06	0.02	0.15	0.04	0	0.18	0.24	0.17	0.39	0.2	0.1	0	0.04	0.2	0.25	0.05	0.06	0.14	0.29	0.03	0	0.03	0.05	0
50801	KCNK4	potassium two pore domain channel subfamily K member 4(KCNK4)	0.03	0	0	0	0.05	0.04	0	0.07	0.02	0	0.04	0	0.03	0	0	0.02	0	0.13	0.07	0	0.02	0.06	0	0.03	0.04	0	0.03
27128	CYTH4	cytohesin 4(CYTH4)	0.01	0.04	0.12	0.04	0.04	0.05	0.04	0.04	0.05	0.04	0.05	0.07	0.09	0.03	0.06	0.03	0.16	0.19	0.05	0.1	0.26	0.33	0.04	0.04	0.04	0.03	0.04
6304	SATB1	SATB homeobox 1(SATB1)	0.01	0	0	0.02	0.01	0.01	0.01	0.01	0	0.01	0	0.01	0	0.01	0.03	0.01	0.03	0	0.02	0.03	0	0	0.01	0.03	0.04	0	0.03
221823	PRPS1L1	phosphoribosyl pyrophosphate synthetase 1-like 1(PRPS1L1)	0.06	0	0.11	0	0.04	0	0	0	0	0	0	0.05	0	0	0	0	0	0	0	0	0	0	0.07	0	0	0	0
387601	SLC22A25	solute carrier family 22 member 25(SLC22A25)	0.02	0.04	0.07	0.01	0	0.02	0	0.03	0.02	0.02	0.02	0.01	0	0.02	0.02	0.01	0	0	0.05	0.07	0.01	0.02	0	0.03	0.02	0.01	0
2775	GNAO1	G protein subunit alpha o1(GNAO1)	0.02	0.05	0	0.04	0.01	0	0.06	0	0.04	0.03	0.02	0.02	0	0.02	0.01	0	0.02	0	0.04	0.05	0.01	0.05	0.06	0.02	0.02	0.02	0.06
22917	ZP1	zona pellucida glycoprotein 1(ZP1)	0.03	0.05	0	0.05	0	0.04	0	0.06	0	0.03	0	0.01	0.03	0	0	0.09	0.07	0	0	0	0.02	0	0	0	0.19	0.12	0.07
220965	FAM13C	family with sequence similarity 13 member C(FAM13C)	0.01	0.02	0.02	0.01	0	0.01	0.01	0	0	0.04	0.02	0	0.01	0.03	0.01	0.01	0.02	0	0.01	0	0.01	0.02	0.01	0.01	0	0.02	0.01
220082	SPERT	spermatid associated(SPERT)	0.03	0	0	0.04	0.02	0.04	0.03	0	0.02	0	0	0.01	0	0	0	0.02	0.03	0	0	0.04	0.02	0.06	0	0.03	0	0.04	0.02
344191	EVX2	even-skipped homeobox 2(EVX2)	0.02	0	0	0	0.03	0.04	0	0	0.01	0.01	0	0.01	0	0.02	0	0	0.02	0	0.02	0.04	0.01	0	0.04	0	0	0	0
168391	GALNTL5	polypeptide N-acetylgalactosaminyltransferase-like 5(GALNTL5)	0.02	0.01	0	0.04	0.07	0.05	0	0	0	0	0.02	0.02	0.02	0	0.03	0.01	0	0.15	0.01	0	0.01	0	0.04	0.02	0.05	0.03	0.01
56964	WDR93	WD repeat domain 93(WDR93)	0.03	0.04	0.05	0.08	0.02	0	0.02	0	0.05	0	0	0.01	0.02	0.03	0	0.05	0.03	0.2	0.04	0.04	0	0	0.03	0.03	0.06	0.02	0.02
3167	HMX2	H6 family homeobox 2(HMX2)	0.04	0	0.15	0.11	0.06	0	0	0	0.14	0.07	0.02	0.11	0.07	0	0.21	0.08	0	0	0.14	0.16	0.03	0	0	0.23	0.05	0.14	0.09
50514	DEC1	deleted in esophageal cancer 1(DEC1)	0.01	0.01	0	0	0	0	0.01	0.03	0	0	0.02	0.01	0	0	0.01	0.02	0	0	0	0.02	0.02	0	0.02	0.04	0.03	0.01	0
383	ARG1	arginase 1(ARG1)	0.03	0	0	0	0	0	0	0	0	0	0	0	0	0	0	0.02	0	0	0	0	0	0	0	0	0	0	0
23213	SULF1	sulfatase 1(SULF1)	0.01	0	0	0	0	0	0	0	0	0	0	0	0	0.01	0	0	0	0	0	0	0	0	0	0	0.01	0	0
222223	KIAA1324L	KIAA1324 like(KIAA1324L)	0.01	0.01	0	0.01	0.01	0	0.01	0.02	0	0.01	0	0	0.01	0	0.01	0.02	0.02	0	0.01	0.01	0.01	0	0	0.01	0.02	0.01	0.01
9478	CABP1	calcium binding protein 1(CABP1)	0.01	0.01	0	0.05	0.03	0.01	0.02	0	0.01	0	0.01	0.03	0.06	0.04	0.03	0	0.06	0.08	0.03	0.01	0.02	0.03	0.01	0.02	0.03	0.03	0.03
7471	WNT1	Wnt family member 1(WNT1)	0.03	0	0	0.02	0	0	0	0	0.02	0	0	0	0	0.03	0.05	0.02	0	0	0.02	0	0.05	0.03	0	0.03	0.07	0.02	0.02
23569	PADI4	peptidyl arginine deiminase 4(PADI4)	0.02	0.06	0	0	0.05	0.03	0.04	0.04	0.04	0.06	0.01	0.08	0	0.02	0.02	0.03	0	0	0.02	0.03	0.01	0	0.02	0.02	0.03	0.06	0.06
4982	TNFRSF11B	TNF receptor superfamily member 11b(TNFRSF11B)	0.02	0	0	0.02	0.03	0.05	0.06	0	0	0	0.04	0.04	0.08	0	0	0.07	0.03	0.09	0.05	0.03	0.03	0.04	0	0	0	0.03	0
256223	CDRT15L2	CMT1A duplicated region transcript 15-like 2(CDRT15L2)	0.06	0	0	0	0.18	0.07	0.05	0.12	0	0.11	0.03	0.07	0	0	0	0.04	0.07	0	0.09	0	0.04	0.06	0	0	0	0.04	0
654346	lgals9c	galectin 9C(LGALS9C)	0.04	0.03	0	0	0	0.04	0.06	0.07	0	0	0.04	0.04	0.13	0.24	0.03	0	0.13	0.14	0.03	0	0.29	0.21	0	0	0	0.03	0
338755	OR2AG2	olfactory receptor family 2 subfamily AG member 2(OR2AG2)	0.07	0.05	0	0	0	0	0	0.13	0.04	0	0	0	0	0	0	0.09	0	0	0.05	0	0	0	0.16	0.07	0.08	0	0
2100	ESR2	estrogen receptor 2(ESR2)	0.02	0.03	0	0.04	0.04	0	0.05	0	0.03	0.05	0.01	0.03	0	0.04	0	0.04	0	0.07	0.09	0.05	0.02	0.07	0.04	0.02	0.09	0.05	0.01
54456	MOV10L1	Mov10 RISC complex RNA helicase like 1(MOV10L1)	0.01	0	0	0	0.02	0.01	0	0	0.02	0	0.01	0.01	0.01	0	0.03	0.01	0	0	0.02	0	0	0	0.01	0.01	0	0.01	0.02
348378	FAM159A	family with sequence similarity 159 member A(FAM159A)	0.03	0	0	0	0.02	0.03	0.02	0.1	0.02	0	0	0.02	0.07	0.08	0.11	0.03	0	0	0.04	0.03	0.02	0	0	0	0.06	0.04	0.06
161003	STOML3	stomatin like 3(STOML3)	0.03	0	0	0	0	0.03	0	0	0	0	0	0	0	0	0	0	0	0	0	0	0	0	0	0	0.03	0.02	0
100510050	LOC100510050	N/A	0.01	0	0	0.01	0.01	0.04	0.01	0	0	0	0	0	0	0.01	0	0	0	0	0.02	0	0.01	0	0	0	0	0	0
6578	SLCO2A1	solute carrier organic anion transporter family member 2A1(SLCO2A1)	0.01	0	0	0	0.02	0	0	0.07	0.01	0	0.01	0	0.03	0	0.01	0.01	0	0	0	0	0	0	0.01	0.02	0	0.01	0.02
117154	DACH2	dachshund family transcription factor 2(DACH2)	0.01	0.01	0	0.01	0.01	0.01	0.01	0	0	0	0	0.01	0	0	0	0.01	0.01	0.03	0.01	0.01	0	0.01	0.02	0.01	0	0.01	0
112802	KRT71	keratin 71(KRT71)	0.03	0.02	0.16	0	0.02	0.03	0	0	0	0	0	0	0	0	0.03	0.06	0	0	0.02	0	0	0	0.03	0.06	0.03	0.02	0.02
51298	THEG	theg spermatid protein(THEG)	0.05	0	0	0.1	0.04	0	0.08	0.09	0.03	0	0.08	0.08	0.09	0	0.04	0.13	0.22	0	0	0.13	0.13	0.14	0	0.09	0	0.07	0.07
79626	TNFAIP8L2	TNF alpha induced protein 8 like 2(TNFAIP8L2)	0.06	0	0.1	0	0.12	0	0.09	0	0.03	0	0.03	0.04	0	0	0	0.07	0	0	0.04	0	0	0	0.06	0.05	0.13	0.08	0.04
8328	GFI1B	growth factor independent 1B transcriptional repressor(GFI1B)	0.03	0	0	0	0	0	0	0	0.02	0.02	0	0.01	0	0.03	0	0	0.03	0.1	0	0	0.05	0.02	0	0	0.03	0	0
149069	DCDC2B	doublecortin domain containing 2B(DCDC2B)	0.04	0	0	0.07	0.15	0.12	0.06	0.07	0.06	0	0.02	0.05	0.03	0	0.09	0.09	0.04	0.13	0.05	0.14	0.04	0	0.12	0	0.08	0	0.13
154197	PNLDC1	PARN like, ribonuclease domain containing 1(PNLDC1)	0.03	0.02	0.13	0.05	0.22	0.19	0.2	0.33	0.04	0.06	0.04	0.04	0.09	0.04	0	0.04	0.04	0	0.07	0.09	0	0.06	0.15	0.1	0	0.02	0.08
2797	gnrh2	gonadotropin releasing hormone 2(GNRH2)	0.08	0.06	0	0.06	0.68	0.18	0.41	0.15	0	0.07	0.04	0.09	0	0	0	0.05	0	0	0.11	0	0	0	0	0.23	0	0.06	0.06
53832	IL20RA	interleukin 20 receptor subunit alpha(IL20RA)	0.01	0.02	0.05	0.03	0	0	0.02	0.03	0	0.01	0.02	0.01	0.01	0.04	0	0.01	0.08	0	0.01	0	0.03	0.04	0	0.03	0.02	0.03	0.01
23566	LPAR3	lysophosphatidic acid receptor 3(LPAR3)	0.02	0.09	0.17	0.04	0	0.04	0.02	0	0.01	0	0.03	0.03	0	0.02	0.07	0.01	0	0	0.08	0.02	0.02	0.02	0.08	0.05	0.06	0.01	0.03
8788	DLK1	delta like non-canonical Notch ligand 1(DLK1)	0.04	0	0.15	0.03	0.03	0.05	0	0	0.02	0.04	0	0	0.04	0.04	0	0	0	0	0.06	0	0	0	0.14	0	0	0.03	0.03
652798	LOC652798	N/A	0.01	0	0	0	0.04	0.04	0.06	0.04	0.01	0.01	0.01	0.01	0	0	0.01	0.02	0	0.08	0.04	0.01	0.05	0.02	0.02	0.05	0	0	0
79632	FAM184A	family with sequence similarity 184 member A(FAM184A)	0.01	0.01	0.02	0.01	0.01	0	0.01	0.02	0	0	0	0	0	0	0	0.01	0	0	0.01	0	0	0	0.02	0.01	0	0	0.01
55273	TMEM100	transmembrane protein 100(TMEM100)	0.03	0.06	0.05	0.06	0.04	0	0.05	0.1	0.03	0.02	0.02	0.02	0.02	0.06	0.05	0.11	0.06	0	0.08	0.07	0.02	0	0.03	0.16	0	0.04	0
51224	TCEB3B	transcription elongation factor B subunit 3B(TCEB3B)	0.02	0	0	0	0.02	0.02	0.02	0	0	0	0	0	0	0	0	0	0	0	0	0	0.01	0	0	0	0	0	0
84699	CREB3L3	cAMP responsive element binding protein 3 like 3(CREB3L3)	0.03	0.02	0	0	0.05	0	0.04	0	0.03	0.07	0.1	0.13	0.13	0.13	0	0	0.14	0.28	0	0	0.13	0.23	0	0	0	0.02	0.04
343035	RD3	retinal degeneration 3(RD3)	0.02	0	0	0.01	0.01	0.02	0.01	0.06	0.03	0.01	0	0.01	0.01	0.03	0.03	0.04	0.02	0	0.01	0	0.02	0.01	0.02	0.01	0	0	0.01
3885	KRT34	keratin 34(KRT34)	0.04	0.18	0.07	0.08	0.4	0.47	0.6	0.5	0.26	0.36	0.17	0.07	0.07	0.04	0.13	0.07	0.04	0.14	0.49	0.75	0.21	0.24	0.59	0.5	0.04	0.08	0.06
6708	SPTA1	spectrin alpha, erythrocytic 1(SPTA1)	0.01	0.01	0	0	0	0	0	0	0	0	0.01	0	0.02	0.02	0	0.01	0.03	0	0	0	0.02	0.01	0	0	0	0	0
131540	ZDHHC19	zinc finger DHHC-type containing 19(ZDHHC19)	0.03	0.02	0	0.02	0	0	0.02	0	0	0	0	0.01	0	0	0.07	0	0	0	0	0	0.02	0	0	0.03	0.03	0.02	0
114548	NLRP3	NLR family pyrin domain containing 3(NLRP3)	0.01	0.01	0	0.02	0.03	0.03	0.04	0.05	0.03	0.02	0.04	0.02	0.01	0.06	0.01	0.02	0.05	0	0	0.02	0.04	0.01	0.02	0.03	0	0.01	0
168620	BHLHA15	basic helix-loop-helix family member a15(BHLHA15)	0.09	0.06	0.17	0.19	0.07	0.11	0.08	0.18	0.11	0.16	0.1	0.11	0.16	0.59	0.08	0.18	0.3	0.34	0.13	0.12	0.3	0.42	0	0.18	0	0.26	0.27
6991	TCTE3	t-complex-associated-testis-expressed 3(TCTE3)	0.09	0	0	0	0	0.1	0.22	0	0.1	0	0	0.07	0.08	0.09	0.15	0.05	0	0	0.12	0	0	0	0.19	0.24	0	0.06	0
11141	IL1RAPL1	interleukin 1 receptor accessory protein like 1(IL1RAPL1)	0.02	0.01	0.03	0.01	0	0	0	0	0	0.02	0	0	0	0	0	0.01	0	0	0	0.02	0	0.03	0	0.02	0	0	0.01
11063	SOX30	SRY-box 30(SOX30)	0.02	0.03	0	0.07	0.03	0.04	0.05	0.04	0.05	0	0.03	0.02	0.03	0.06	0.08	0.06	0	0.07	0.03	0.1	0.1	0.09	0.13	0.05	0.09	0.03	0.01
9547	CXCL14	C-X-C motif chemokine ligand 14(CXCL14)	0.04	0	0	0.03	0.05	0	0.03	0	0	0	0	0	0	0	0.03	0	0	0	0.03	0	0	0	0	0	0	0	0
9965	FGF19	fibroblast growth factor 19(FGF19)	0.03	0.06	0.06	0.06	0	0.04	0.05	0	0.04	0	0.02	0.01	0	0.03	0	0	0.03	0	0.02	0.04	0.06	0.11	0	0	0	0	0.05
1555	cyp2b6	cytochrome P450 family 2 subfamily B member 6(CYP2B6)	0.02	0.04	0.08	0.03	0.04	0.05	0.09	0.12	0.06	0.07	0.04	0.05	0.02	0.07	0.04	0.03	0.02	0	0.04	0.08	0.07	0.06	0.02	0.02	0.07	0.01	0.05
10077	TSPAN32	tetraspanin 32(TSPAN32)	0.02	0	0	0	0.01	0	0	0	0	0	0	0	0	0	0	0	0	0	0.01	0.02	0	0	0	0.05	0	0.01	0
139105	BEND2	BEN domain containing 2(BEND2)	0.01	0.02	0.05	0.02	0.06	0.16	0.11	0.11	0.02	0.02	0.02	0.03	0.02	0	0.04	0.02	0	0	0.04	0.02	0.03	0.01	0.02	0	0.05	0.03	0.02
8875	VNN2	vanin 2(VNN2)	0.03	0.04	0.06	0.02	0.04	0	0.03	0	0.09	0	0.07	0.02	0.03	0.03	0.08	0.02	0	0	0.02	0.04	0.08	0.11	0.11	0.03	0.04	0.07	0.05
56704	JPH1	junctophilin 1(JPH1)	0.02	0.01	0.03	0.01	0.01	0	0.01	0	0	0	0	0.01	0	0	0	0.02	0	0	0.01	0	0.02	0	0	0	0	0.02	0.02
140290	TCP10L	t-complex 10-like(TCP10L)	0.05	0.22	0.29	0.47	0.26	0.42	0.18	0	0.4	0.23	0.23	0.33	0.37	0.22	0.18	0.2	0.74	0.19	0.18	0.49	0.23	0.14	0.29	0.2	0.55	0.41	0.15
51554	ACKR4	atypical chemokine receptor 4(ACKR4)	0.03	0.06	0	0	0.12	0.07	0.1	0.11	0.05	0.05	0.13	0.15	0.43	0.4	0.03	0.04	0.85	0.42	0.04	0.04	0.77	0.84	0.03	0.03	0.03	0.04	0
2134	EXTL1	exostosin like glycosyltransferase 1(EXTL1)	0.01	0.02	0	0.01	0.01	0	0.01	0	0.03	0.01	0.01	0.01	0	0	0	0.01	0	0	0.01	0	0	0	0	0.01	0	0	0
133121	ENPP6	ectonucleotide pyrophosphatase/phosphodiesterase 6(ENPP6)	0.01	0	0	0	0	0	0.02	0	0.01	0	0	0.01	0	0	0	0	0.02	0	0.01	0	0.04	0	0	0	0	0.01	0
54857	GDPD2	glycerophosphodiester phosphodiesterase domain containing 2(GDPD2)	0.03	0	0	0	0.06	0.09	0.04	0.2	0	0.05	0.01	0.01	0.05	0	0	0.03	0.09	0	0.04	0	0.05	0.02	0.03	0	0	0.04	0.04
2001	ELF5	E74 like ETS transcription factor 5(ELF5)	0.03	0	0	0	0	0	0	0	0.01	0	0	0	0.02	0	0.02	0	0	0	0	0	0.02	0	0	0.02	0.03	0	0.02
100287045	FAM90A26	family with sequence similarity 90, member A26, pseudogene(FAM90A26)	0.03	0.04	0.05	0	0.02	0.06	0.02	0.1	0	0	0	0	0	0.03	0	0.02	0	0	0.05	0	0.02	0	0	0	0	0	0.02
344805	TMPRSS7	transmembrane protease, serine 7(TMPRSS7)	0.02	0.04	0.04	0.03	0.02	0.05	0.04	0	0.01	0.02	0	0.01	0	0.02	0.06	0.03	0.02	0	0.03	0.06	0	0	0.02	0.08	0.02	0.03	0.06
374569	ASPG	asparaginase(ASPG)	0.03	0	0	0	0	0	0.03	0	0	0	0	0	0	0	0.06	0.04	0	0	0.02	0	0	0	0	0.03	0	0	0.05
160762	CCDC63	coiled-coil domain containing 63(CCDC63)	0.03	0	0	0	0	0	0	0.06	0.02	0	0	0.01	0	0	0	0	0	0	0.02	0	0	0	0	0	0	0	0
50831	TAS2R3	taste 2 receptor member 3(TAS2R3)	0.06	0.04	0	0	0	0	0.05	0.11	0.03	0	0	0.05	0	0	0	0	0	0	0	0.08	0	0	0	0.06	0.07	0	0.09
159686	CFAP58	cilia and flagella associated protein 58(CFAP58)	0.02	0.03	0.1	0.05	0.06	0.08	0.03	0.04	0.01	0.08	0.04	0.02	0.05	0.06	0.1	0.08	0.08	0	0.04	0.12	0.05	0.1	0.1	0	0.13	0.08	0.07
26191	PTPN22	protein tyrosine phosphatase, non-receptor type 22(PTPN22)	0.02	0	0	0.01	0.07	0.07	0.08	0.09	0	0.01	0.02	0	0	0.02	0.01	0	0.04	0.06	0.02	0.02	0.07	0.01	0.02	0	0.02	0	0
167838	TXLNB	taxilin beta(TXLNB)	0.01	0	0	0.01	0	0	0	0	0.01	0.01	0	0.01	0.01	0	0	0.01	0	0	0	0	0.01	0	0	0	0	0.01	0
100132202	LOC100132202	golgin subfamily A member 6-like protein 1(LOC100132202)	0.03	0.02	0.05	0.04	0.04	0.03	0.02	0.05	0.02	0.02	0.03	0.02	0.02	0	0.02	0.03	0.03	0	0.02	0.03	0.02	0.02	0.03	0.02	0.09	0.04	0.02
284266	SIGLEC15	sialic acid binding Ig like lectin 15(SIGLEC15)	0.04	0	0	0	0	0	0.04	0	0	0	0	0	0	0	0.04	0	0	0	0	0	0	0	0	0.04	0	0	0
151835	CPNE9	copine family member 9(CPNE9)	0.03	0.04	0	0.1	0.32	0.13	0.24	0.16	0	0.12	0	0.04	0.02	0.03	0.05	0.05	0	0.1	0	0.07	0	0	0.03	0.05	0.07	0.12	0
2301	FOXE3	forkhead box E3(FOXE3)	0.03	0	0	0.02	0	0	0.06	0.06	0	0.03	0.04	0.04	0.03	0	0.03	0.02	0	0	0.02	0.04	0.06	0.06	0.07	0.03	0	0.05	0
163059	ZNF433	zinc finger protein 433(ZNF433)	0.02	0.01	0	0	0	0	0	0	0	0.02	0	0	0	0	0.04	0.01	0	0	0	0	0	0.02	0.02	0	0.03	0.03	0
4613	MYCN	v-myc avian myelocytomatosis viral oncogene neuroblastoma derived homolog(MYCN)	0.03	0.05	0	0	0.04	0	0.02	0	0.04	0.02	0.03	0.02	0.04	0	0	0	0.05	0	0.03	0.1	0.03	0.02	0	0	0	0.02	0.02
10870	HCST	hematopoietic cell signal transducer(HCST)	0.13	0.09	0	0.27	0	0.59	0	0	0.08	0.11	0.29	0.05	0	0	0.11	0.33	0	0	0.18	0	0.25	0	0	0.25	0.3	0	0.29
10335	MRVI1	murine retrovirus integration site 1 homolog(MRVI1)	0.01	0	0.02	0.01	0.01	0.01	0.02	0	0	0	0	0	0.01	0	0.04	0.01	0	0	0.01	0.01	0.01	0.01	0.03	0.01	0.01	0	0.01
710	SERPING1	serpin family G member 1(SERPING1)	0.03	0.03	0.09	0.1	0	0	0.09	0	0.12	0.09	0.44	0.59	2.78	2.57	0.02	0.02	3.2	2.94	0.07	0	4.4	4.08	0.03	0.1	0.03	0	0.04
54538	ROBO4	roundabout guidance receptor 4(ROBO4)	0.02	0	0	0	0.01	0	0.01	0	0.02	0.01	0	0	0.04	0	0	0	0.02	0.06	0.01	0	0.06	0.07	0.03	0	0	0.01	0.02
2123	EVI2A	ecotropic viral integration site 2A(EVI2A)	0.03	0	0.06	0	0.02	0	0	0	0	0	0	0	0	0	0.06	0.02	0	0	0.02	0	0	0.06	0	0	0	0	0
8224	SYN3	synapsin III(SYN3)	0.01	0.01	0	0.03	0.03	0	0.02	0.02	0.01	0.02	0	0	0	0	0.01	0	0	0	0.01	0	0	0	0.01	0.02	0.01	0	0
11086	ADAM29	ADAM metallopeptidase domain 29(ADAM29)	0.01	0.01	0	0	0.01	0	0.03	0.04	0.01	0.01	0	0	0	0	0	0.01	0	0	0.01	0	0.01	0.01	0	0	0	0.01	0.01
9290	GPR55	G protein-coupled receptor 55(GPR55)	0.02	0.03	0	0.01	0.06	0.07	0.09	0	0.1	0.06	0.08	0.11	0.04	0.03	0.07	0.09	0.05	0	0.09	0.13	0.07	0.07	0.07	0.08	0.04	0.01	0.05
91807	MYLK3	myosin light chain kinase 3(MYLK3)	0.02	0.05	0	0.02	0.02	0.11	0.08	0.05	0.01	0	0.01	0.02	0.04	0.08	0	0.02	0	0	0.02	0	0.05	0.02	0	0.05	0	0.03	0.03
56155	TEX14	testis expressed 14, intercellular bridge forming factor(TEX14)	0.01	0.06	0.02	0.05	0.02	0.03	0.19	0.3	0.04	0.04	0.04	0.06	0.05	0.1	0.02	0.01	0.04	0.05	0.02	0.02	0.09	0.08	0	0.04	0.02	0.03	0.02
402573	C7orf61	chromosome 7 open reading frame 61(C7orf61)	0.06	0.15	0	0.35	0.51	0.57	0.51	0.63	0.03	0.34	0.06	0.15	0.24	0	0.05	0.18	0.12	0.2	0.19	0.15	0	0.05	0.25	0.26	0.32	0.23	0.24
151790	WDR49	WD repeat domain 49(WDR49)	0.02	0	0	0	0.01	0.06	0.01	0.03	0	0	0	0	0	0.02	0	0	0	0	0.02	0.02	0	0.02	0	0	0	0	0
6288	SAA1	serum amyloid A1(SAA1)	0.09	0.06	0.17	0.06	0.19	0	0.08	0	0.11	0.4	0.2	0.21	0.24	0.19	0	0.06	0.3	0	0.13	0.12	1.69	2.25	0.1	0	0.11	0.13	0.13
4547	MTTP	microsomal triglyceride transfer protein(MTTP)	0.01	0.03	0.02	0.01	0.03	0.03	0.02	0.02	0.01	0	0	0	0.01	0	0	0	0.04	0.04	0.03	0	0.02	0.03	0.01	0.01	0.01	0.02	0.01
221400	TDRD6	tudor domain containing 6(TDRD6)	0.01	0	0	0.01	0.01	0	0	0.02	0	0	0.01	0	0	0	0	0.02	0	0	0	0	0	0.01	0	0	0	0.03	0.01
57172	CAMK1G	calcium/calmodulin dependent protein kinase IG(CAMK1G)	0.02	0.2	0.18	0.07	0	0.06	0.02	0.05	0	0	0.03	0.01	0	0.03	0.13	0.06	0.03	0	0.07	0.03	0.03	0	0	0.02	0	0.03	0.04
10242	KCNMB2	potassium calcium-activated channel subfamily M regulatory beta subunit 2(KCNMB2)	0.02	0	0	0.01	0	0	0	0	0	0	0	0	0	0	0.02	0	0	0	0	0	0	0	0	0	0	0	0.01
2779	GNAT1	G protein subunit alpha transducin 1(GNAT1)	0.02	0.03	0.04	0.02	0.02	0	0.02	0.05	0	0.02	0.01	0	0	0.03	0	0.02	0.05	0	0.02	0	0.02	0.02	0.05	0.02	0	0	0.03
1006	CDH8	cadherin 8(CDH8)	0.01	0	0	0.03	0.02	0	0	0.02	0.01	0.02	0.01	0.01	0.02	0	0.01	0.02	0.04	0	0.01	0	0.03	0.08	0.01	0.02	0.01	0.02	0.03
3593	IL12B	interleukin 12B(IL12B)	0.03	0.02	0.1	0.08	0.04	0.03	0	0.05	0.03	0.02	0.05	0.02	0.07	0.06	0.05	0.02	0.06	0.1	0.02	0	0.07	0.05	0.03	0	0.03	0.12	0
6097	rorc	RAR related orphan receptor C(RORC)	0.01	0.02	0.04	0	0.01	0.02	0.04	0.06	0.01	0.03	0.03	0.03	0.05	0.06	0.02	0.01	0.07	0	0.01	0.01	0.07	0.06	0	0	0.01	0	0.02
339416	ANKRD45	ankyrin repeat domain 45(ANKRD45)	0.02	0.07	0	0.09	0.05	0	0.08	0.05	0.06	0.06	0.12	0.07	0.04	0.23	0	0.05	0.21	0.09	0.02	0.1	0.13	0.04	0.03	0.07	0	0.07	0.04
50507	NOX4	NADPH oxidase 4(NOX4)	0.01	0.04	0	0.02	0	0.05	0.02	0	0.03	0.03	0.01	0.01	0	0	0.03	0	0.02	0	0.03	0.02	0.03	0	0.02	0	0.02	0	0.04
129852	c2orf73	chromosome 2 open reading frame 73(C2orf73)	0.02	0.03	0.04	0.02	0.03	0	0	0	0.01	0	0	0.03	0	0	0.02	0	0	0	0	0	0	0.02	0	0	0	0.02	0
8331	Hist1h2aj	histone cluster 1 H2A family member j(HIST1H2AJ)	0.15	0.1	0	0.1	0.42	0.68	0.38	0	0.52	0.53	0.08	0.35	0.26	0.32	0.53	0	0	0	0.1	0.4	0.38	0	0.17	0	0	0.21	0.22
55515	ASIC4	acid sensing ion channel subunit family member 4(ASIC4)	0.01	0.03	0	0.06	0.05	0.01	0.06	0.05	0.01	0.02	0	0.02	0	0	0.02	0.02	0.01	0	0.03	0.02	0.02	0.03	0.04	0.04	0.03	0.03	0.06
220382	FAM181B	family with sequence similarity 181 member B(FAM181B)	0.04	0	0.07	0	0.05	0	0	0	0.02	0.06	0	0.01	0	0	0.03	0	0	0	0	0	0	0	0	0	0	0.02	0.1
283284	IGSF22	immunoglobulin superfamily member 22(IGSF22)	0.01	0	0	0	0.01	0	0.05	0	0	0	0	0	0	0	0	0	0	0	0	0	0	0	0.02	0	0	0	0
4744	NEFH	neurofilament heavy polypeptide(NEFH)	0.02	0	0.06	0.05	0.02	0.04	0.07	0.03	0.12	0.15	0.1	0.13	0.12	0.07	0.02	0.04	0.06	0.13	0.02	0	0.02	0.06	0.08	0.07	0.04	0.02	0.05
5653	KLK6	kallikrein related peptidase 6(KLK6)	0.04	0	0.07	0.03	0	0	0.03	0	0	0	0	0.06	0	0	0.07	0	0	0	0	0	0.05	0.07	0	0	0.04	0.08	0.06
5409	PNMT	phenylethanolamine N-methyltransferase(PNMT)	0.05	0	0	0	0.04	0	0	0	0.03	0	0	0	0	0	0	0	0	0	0	0	0.03	0.05	0	0.05	0	0.04	0
159296	NKX2-3	NK2 homeobox 3(NKX2-3)	0.03	0.07	0	0.09	0.02	0	0	0	0.06	0.03	0	0.04	0.03	0.03	0.06	0.02	0	0.12	0	0.04	0.02	0	0.07	0	0.04	0.13	0.14
2798	GNRHR	gonadotropin releasing hormone receptor(GNRHR)	0.03	0.04	0.06	0.02	0	0	0.03	0.06	0	0.03	0	0.04	0	0.03	0.03	0.04	0	0	0	0.08	0.06	0	0.07	0.03	0	0.06	0
83884	SLC25A2	solute carrier family 25 member 2(SLC25A2)	0.05	0	0	0	0	0.05	0	0	0	0	0	0.04	0	0	0	0	0	0	0.03	0	0.03	0	0	0.09	0	0	0
646019	CBY3	chibby family member 3(CBY3)	0.08	0	0	0	0	0.19	0	0	0.1	0	0	0.03	0	0	0	0.11	0.18	0.31	0	0	0	0	0	0.08	0	0.06	0.06
339184	CCDC144NL	coiled-coil domain containing 144 family, N-terminal like(CCDC144NL)	0.02	0.03	0.04	0.02	0	0	0	0	0.01	0.02	0.03	0.03	0	0.02	0	0.02	0	0	0	0.03	0.09	0.04	0	0.02	0.03	0	0
10791	VAMP5	vesicle associated membrane protein 5(VAMP5)	0.08	0.06	0.15	0.17	0.06	0.09	0	0.15	0.09	0	0	0.09	0	0.17	0.21	0.1	0	0	0.05	0.21	0.15	0.15	0.09	0.08	0	0	0.12
338872	C1QTNF9	C1q and tumor necrosis factor related protein 9(C1QTNF9)	0.03	0	0	0.04	0.02	0.04	0.03	0.06	0.02	0.03	0.02	0.04	0.06	0	0	0.06	0.1	0	0	0.04	0.1	0	0.04	0.03	0	0.02	0.02
55796	MBNL3	muscleblind like splicing regulator 3(MBNL3)	0.01	0	0	0	0.01	0	0	0	0	0.01	0.02	0.01	0.01	0	0	0	0.01	0	0	0	0	0	0.01	0.03	0.01	0	0.02
374739	TEPP	testis, prostate and placenta expressed(TEPP)	0.04	0	0	0	0	0.05	0	0	0	0	0	0	0	0	0.04	0	0	0	0	0	0	0	0	0.08	0	0	0.03
56141	PCDHA7	protocadherin alpha 7(PCDHA7)	0.02	0.03	0.04	0.02	0.05	0.05	0.02	0.04	0.04	0	0.03	0.03	0.06	0.02	0.02	0.01	0.02	0	0.06	0	0.07	0.02	0	0	0.11	0.03	0.03
1188	CLCNKB	chloride voltage-gated channel Kb(CLCNKB)	0.02	0	0	0.05	0.02	0.03	0	0.04	0	0.02	0.02	0	0.02	0.02	0.02	0	0.02	0.08	0.03	0	0.01	0	0	0.04	0	0.03	0.02
157753	TMEM74	transmembrane protein 74(TMEM74)	0.02	0.09	0.08	0.02	0.03	0.08	0.14	0.04	0	0.04	0.08	0.04	0.02	0.02	0.06	0.07	0	0	0.06	0.06	0.03	0.04	0.1	0	0.08	0.08	0.05
3567	IL5	interleukin 5(IL5)	0.04	0.03	0	0.03	0	0.05	0	0.24	0.02	0	0	0.02	0	0	0	0.03	0	0	0	0	0.03	0	0	0	0	0.03	0.03
50615	IL21R	interleukin 21 receptor(IL21R)	0.02	0.01	0.03	0.01	0.2	0.14	0.15	0.14	0.44	0.32	0.08	0.08	0.18	0.04	0.1	0.06	0.1	0.13	0.1	0.31	0.16	0.1	0.08	0.09	0.04	0.03	0.01
165679	SPTSSB	serine palmitoyltransferase small subunit B(SPTSSB)	0.03	0	0.03	0.02	0.05	0.04	0.04	0.03	0.09	0.06	0.15	0.14	0.28	0.24	0.05	0.03	0.1	0.13	0.01	0	0.32	0.22	0.08	0.05	0.1	0	0.03
113763	ZBED6CL	ZBED6 C-terminal like(ZBED6CL)	0.04	0.02	0	0.02	0	0	0	0	0	0.02	0	0.01	0	0	0	0.02	0	0	0.02	0	0.02	0	0.03	0	0	0.02	0
134121	C5orf49	chromosome 5 open reading frame 49(C5orf49)	0.04	0.04	0.05	0.1	0.16	0.16	0.23	0.16	0.06	0.07	0.02	0.05	0	0	0.15	0.16	0	0.1	0.13	0.04	0	0	0	0.08	0.1	0.12	0.12
187	APLNR	apelin receptor(APLNR)	0.06	0	0	0.11	0.19	0.26	0.1	0.29	0	0.03	0.02	0.01	0	0	0.03	0.19	0	0	0.18	0.15	0.07	0.03	0.08	0.18	0.18	0.19	0.11
1501	CTNND2	catenin delta 2(CTNND2)	0.01	0.02	0	0.03	0.01	0.02	0.01	0	0	0.01	0	0	0.02	0.01	0.04	0.01	0.01	0.04	0.01	0.03	0.01	0.01	0	0.02	0.02	0.02	0.02
55600	ITLN1	intelectin 1(ITLN1)	0.07	0.12	0.25	0.12	0.12	0.1	0.11	0.08	0.1	0.04	0.05	0.03	0	0	0	0.06	0	0	0.03	0.06	0.08	0.04	0.05	0.13	0.1	0.09	0.1
259236	TMIE	transmembrane inner ear(TMIE)	0.05	0.1	0	0.1	0.03	0	0	0	0	0.03	0.02	0.01	0.03	0	0.06	0.05	0.04	0	0.07	0.14	0.02	0.03	0.16	0.03	0.08	0.05	0.08
6725	SRMS	src-related kinase lacking C-terminal regulatory tyrosine and N-terminal myristylation sites(SRMS)	0.07	0	0.08	0.03	0.03	0	0	0	0	0.04	0	0	0	0	0.04	0.06	0	0	0.03	0	0.03	0	0	0	0	0.03	0.03
10661	KLF1	Kruppel like factor 1(KLF1)	0.06	0	0	0.03	0	0	0	0	0	0	0	0	0	0.09	0	0.05	0	0	0	0	0	0.04	0	0	0.05	0	0.03
642987	TMEM232	transmembrane protein 232(TMEM232)	0.01	0	0.01	0	0	0.02	0	0.01	0.01	0.01	0.01	0	0.01	0.01	0	0	0	0	0	0	0	0.01	0	0.01	0.03	0.01	0.02
54363	HAO1	hydroxyacid oxidase 1(HAO1)	0.06	0.05	0	0	0	0	0	0	0.04	0.03	0.06	0.04	0	0.04	0	0.02	0	0.14	0.03	0.05	0.02	0.03	0	0	0.09	0.03	0.08
139411	PTCHD1	patched domain containing 1(PTCHD1)	0.01	0.02	0	0.02	0.02	0.02	0.01	0	0.02	0.02	0.01	0.02	0.02	0.01	0.02	0.02	0.02	0.02	0.01	0.01	0.01	0.01	0.02	0	0.02	0.01	0.03
9148	NEURL1	neuralized E3 ubiquitin protein ligase 1(NEURL1)	0.02	0.04	0.02	0.06	0.02	0.03	0.06	0.03	0.02	0.03	0.04	0.05	0.02	0.06	0.08	0.08	0.03	0.1	0.03	0.04	0.06	0.04	0.01	0.03	0.03	0.05	0.01
63982	ANO3	anoctamin 3(ANO3)	0.02	0.01	0.04	0	0.01	0	0.02	0	0.01	0	0.01	0.01	0.02	0.01	0.02	0.01	0.02	0	0.03	0.04	0.02	0	0.02	0.03	0.06	0.01	0
140469	MYO3B	myosin IIIB(MYO3B)	0.01	0.01	0.05	0.01	0.02	0.01	0	0.03	0.01	0.01	0	0.01	0	0.01	0.04	0.01	0	0	0.01	0.05	0.01	0	0.01	0	0.04	0.01	0.01
1325	CORT	cortistatin(CORT)	0.09	0.24	0.21	0.12	0.49	0.2	0.25	0.22	0.14	0.15	0.26	0.23	0.2	0	0.31	0.19	0.06	0.21	0.08	0.15	0.18	0.26	0.52	0.22	0.34	0.25	0.34
5806	PTX3	pentraxin 3(PTX3)	0.05	2.43	1.38	0.07	0.24	0.39	0.66	0.58	0.02	0.09	0.07	0.13	0.12	0.22	0.15	0.13	0.37	0.12	0.09	0.13	0.39	0.43	0.19	0.16	0.12	0.05	0.02
389898	UBE2NL	ubiquitin conjugating enzyme E2 N like (gene/pseudogene)(UBE2NL)	0.08	0.12	0.1	0.04	0.08	0.13	0.09	0	0.06	0.1	0	0.04	0.05	0	0.05	0.07	0.18	0	0	0.07	0.11	0.05	0.06	0.05	0.13	0.04	0.16
9515	STXBP5L	syntaxin binding protein 5 like(STXBP5L)	0.01	0.01	0.02	0.01	0	0.01	0.01	0.01	0.01	0.02	0.01	0.01	0.01	0.01	0	0.01	0	0	0	0.02	0	0	0.01	0.01	0	0	0.01
338811	FAM19A2	family with sequence similarity 19 member A2, C-C motif chemokine like(FAM19A2)	0.04	0	0	0.03	0	0.05	0.02	0	0	0.02	0	0.02	0	0	0.02	0	0.05	0	0.02	0	0	0	0	0	0.03	0.02	0.02
23500	DAAM2	dishevelled associated activator of morphogenesis 2(DAAM2)	0.01	0.02	0.02	0.02	0.02	0	0	0.02	0.01	0	0.01	0.01	0	0.01	0.01	0.01	0.01	0	0.01	0	0.01	0	0.04	0.01	0.02	0.02	0.03
345651	ACTBL2	actin, beta like 2(ACTBL2)	0.04	0.02	0.04	0.02	0.05	0.05	0	0	0	0.04	0	0.01	0	0	0.02	0.05	0	0	0	0.03	0	0	0.03	0.02	0	0.03	0.03
388551	CEACAM16	carcinoembryonic antigen related cell adhesion molecule 16(CEACAM16)	0.06	0.03	0.36	0.08	0	0	0	0	0	0.03	0	0.09	0.1	0.04	0.17	0.03	0.04	0	0.05	0.16	0.05	0	0	0.04	0	0.03	0.06
139562	OTUD6A	OTU deubiquitinase 6A(OTUD6A)	0.06	0.27	0.07	0.24	0.08	0.31	0.17	0.22	0.14	0.1	0.06	0.11	0.07	0.12	0.1	0.05	0	0	0.27	0.05	0.17	0.11	0.04	0.11	0.05	0.05	0.09
9033	PKD2L1	polycystin 2 like 1, transient receptor potential cation channel(PKD2L1)	0.03	0.03	0.04	0.03	0.06	0.2	0.04	0.25	0.17	0.26	0.13	0.21	0.21	0.16	0.08	0.08	0.07	0.08	0.06	0.09	0.16	0.31	0.1	0	0	0	0.02
140691	TRIM69	tripartite motif containing 69(TRIM69)	0.05	0.1	0	0.12	0.41	0.43	0.53	0.66	0.04	0.12	0.29	0.38	0.55	0.4	0.03	0.09	0.57	0.38	0.07	0.05	0.79	0.78	0.31	0.13	0.08	0.07	0.05
2357	FPR1	formyl peptide receptor 1(FPR1)	0.08	0.03	0	0.07	0.04	0	0.04	0.1	0	0	0.03	0.04	0.09	0	0.04	0	0.11	0	0	0	0	0.05	0.06	0.05	0.12	0	0.11
55885	LMO3	LIM domain only 3(LMO3)	0.02	0.01	0	0	0	0.04	0.01	0	0.04	0	0.02	0.01	0	0.02	0.01	0.01	0.02	0	0.01	0.02	0	0.01	0.02	0	0	0.09	0
2206	MS4A2	membrane spanning 4-domains A2(MS4A2)	0.02	0.02	0	0.04	0.07	0.02	0.05	0.03	0.06	0.01	0.05	0.03	0.06	0.08	0.01	0.03	0.02	0	0.07	0.08	0.04	0.01	0.09	0.02	0.04	0.03	0.05
254773	LYG2	lysozyme g2(LYG2)	0.08	0.08	0	0.08	0.04	0	0.05	0	0.03	0.1	0	0	0	0.06	0.05	0.1	0.18	0.2	0.04	0	0	0	0	0	0	0	0.04
254956	MORN5	MORN repeat containing 5(MORN5)	0.12	0	0	0	0.16	0.09	0.06	0.14	0	0	0	0	0.07	0	0	0	0	0	0	0.1	0.05	0	0.09	0.22	0	0	0.06
64129	TINAGL1	tubulointerstitial nephritis antigen like 1(TINAGL1)	0.02	0.02	0	0.02	0	0	0	0	0.02	0.02	0.01	0.01	0.03	0	0.04	0.01	0.03	0	0	0.02	0.12	0.06	0	0.02	0	0.01	0.01
401562	LCNL1	lipocalin like 1(LCNL1)	0.02	0	0	0.03	0.09	0.04	0.04	0.06	0.02	0	0.02	0.03	0	0.03	0.04	0.02	0.02	0	0.04	0	0.03	0.03	0.07	0.02	0.02	0	0.04
54209	TREM2	triggering receptor expressed on myeloid cells 2(TREM2)	0.09	0.09	0	0.09	0.09	0	0.05	0	0	0	0.03	0	0	0	0.05	0.08	0	0	0	0	0.04	0.06	0	0	0	0.09	0.14
340146	SLC35D3	solute carrier family 35 member D3(SLC35D3)	0.04	0	0	0.04	0	0	0	0	0	0	0.02	0.03	0.05	0	0	0.05	0	0	0.04	0.07	0.05	0.03	0.03	0.03	0.06	0.04	0.02
1674	DES	desmin(DES)	0.04	0.04	0.1	0.07	0.09	0.06	0.11	0.3	0.05	0.09	0.04	0.09	0.14	0.14	0.05	0.07	0.12	0.2	0	0	0.24	0.24	0.03	0.03	0.03	0	0.12
256815	c10orf67	chromosome 10 open reading frame 67(C10orf67)	0.03	0.01	0.04	0.03	0	0	0.03	0	0	0.02	0	0.01	0	0.04	0	0	0.02	0	0	0	0.02	0	0.02	0	0	0.01	0
54210	TREM1	triggering receptor expressed on myeloid cells 1(TREM1)	0.11	0	0	0.05	0.15	0	0	0	0	0.06	0.04	0.03	0.13	0	0.06	0.09	0.08	0	0.1	0.09	0.05	0.06	0	0	0	0.1	0.1
50617	ATP6V0A4	ATPase H+ transporting V0 subunit a4(ATP6V0A4)	0.02	0.07	0.06	0.06	0.05	0.06	0.07	0.09	0.08	0.06	0.05	0.04	0.09	0.14	0.07	0.13	0.11	0.06	0.13	0.11	0.05	0.07	0.16	0.03	0.09	0.08	0.02
140700	SAMD10	sterile alpha motif domain containing 10(SAMD10)	0.04	0	0	0.02	0.04	0	0	0.05	0.02	0	0.01	0	0.02	0.03	0.02	0.03	0	0	0.02	0.04	0	0	0	0.03	0	0.06	0.02
53905	DUOX1	dual oxidase 1(DUOX1)	0.02	0.02	0	0.02	0.02	0	0.02	0	0.02	0.01	0.01	0.01	0.01	0.01	0.03	0.01	0.02	0	0.02	0.03	0.05	0.01	0	0.01	0.03	0.01	0.02
54854	FAM83E	family with sequence similarity 83 member E(FAM83E)	0.05	0.05	0	0.14	0.88	0.74	1.25	1.25	0.11	0.11	0.07	0.09	0.11	0	0.11	0.1	0.25	0.24	0.2	0.3	0.27	0.21	0.33	0.53	0.11	0.05	0.14
57699	CPNE5	copine 5(CPNE5)	0.02	0.04	0	0.02	0.06	0.06	0.08	0.09	0.06	0.04	0.05	0.02	0.03	0.09	0	0.03	0.07	0.06	0.01	0.06	0.11	0.06	0.02	0.06	0	0	0.02
10871	CD300C	CD300c molecule(CD300C)	0.07	0.15	0.08	0.06	0.34	0.25	0.11	0.17	0	0	0.1	0.12	0.08	0.05	0.23	0.19	0.05	0	0.3	0.17	0.19	0.12	0.15	0.08	0.1	0.21	0.13
948	CD36	CD36 molecule(CD36)	0.01	0.02	0	0.04	0.01	0.01	0.04	0.04	0.01	0.02	0.01	0.01	0.02	0.03	0.01	0.02	0.02	0	0.01	0.01	0.02	0.01	0.01	0.01	0.01	0.01	0.02
8528	DDO	D-aspartate oxidase(DDO)	0.05	0.02	0	0.02	0.06	0.07	0.05	0	0.11	0.05	0.23	0.46	0.61	1.41	0.08	0	0.66	1.11	0	0	0.58	1.02	0.03	0.06	0.11	0.02	0
390205	LRRC10B	leucine rich repeat containing 10B(LRRC10B)	0.05	0.1	0.05	0.08	0.02	0	0	0	0	0.03	0.02	0.01	0	0.03	0.03	0.08	0	0	0.04	0.12	0.04	0	0.03	0.06	0.03	0.15	0.09
28959	TMEM176B	transmembrane protein 176B(TMEM176B)	0.05	0	0	0.04	0.02	0.03	0.05	0	0.03	0.03	0.05	0.02	0.03	0	0.05	0.02	0.03	0	0	0	0	0.11	0	0	0	0	0.04
146822	CDRT15	CMT1A duplicated region transcript 15(CDRT15)	0.13	0.29	0	0.12	0.18	0.1	0.07	0.64	0.1	0	0.23	0.16	0.07	0.36	0.3	0.38	0	0.31	0.29	0.34	0.11	0	0.28	0.24	0	0.06	0.25
23409	SIRT4	sirtuin 4(SIRT4)	0.09	0.27	0.1	0.27	0.24	0.38	0.14	0.11	0.33	0.25	0.34	0.5	0.2	0.42	0.29	0.54	0.49	0.82	0.38	0.45	0.75	0.71	0.25	0.27	0.72	0.12	0.53
3587	IL10RA	interleukin 10 receptor subunit alpha(IL10RA)	0.03	0.01	0	0	0	0.02	0.03	0.03	0.05	0.05	0.04	0.05	0.19	0.04	0.03	0.01	0.14	0.07	0.02	0.05	0.21	0.13	0	0.07	0	0	0.01
127003	c1orf194	chromosome 1 open reading frame 194(C1orf194)	0.08	0.07	0	0.07	0	0	0.04	0.1	0.09	0.09	0.06	0.02	0.05	0	0.09	0	0	0	0	0.14	0	0.05	0.06	0	0.18	0	0
138065	RNF183	ring finger protein 183(RNF183)	0.03	0.01	0	0.04	0.04	0	0	0.04	0.02	0.02	0.02	0	0	0	0	0.02	0	0	0.06	0.05	0	0	0.04	0.02	0.02	0.04	0.01
79825	efcc1	EF-hand and coiled-coil domain containing 1(EFCC1)	0.03	0	0	0.03	0.02	0	0	0	0	0.02	0.01	0	0	0	0	0	0	0	0	0	0	0.02	0.03	0	0	0.02	0.03
255631	COL24A1	collagen type XXIV alpha 1 chain(COL24A1)	0.01	0.02	0.01	0	0	0	0	0	0	0.03	0.03	0.01	0.01	0.01	0.01	0	0.01	0.05	0	0.01	0.03	0.02	0	0	0	0.03	0.01
643376	Btbd18	BTB domain containing 18(BTBD18)	0.03	0.01	0.11	0.01	0	0.05	0.07	0.08	0.01	0	0	0.03	0	0.02	0.04	0	0	0	0.01	0.05	0.01	0	0.02	0.06	0.07	0.01	0.02
3890	KRT84	keratin 84(KRT84)	0.05	0.02	0	0.02	0.02	0.04	0	0	0.04	0	0	0.01	0	0.03	0.03	0	0	0	0	0.04	0	0	0.04	0.03	0	0	0
3111	HLA-DOA	major histocompatibility complex, class II, DO alpha(HLA-DOA)	0.02	0	0	0.01	0.06	0.02	0.11	0	0.05	0.04	0	0.01	0	0	0.01	0.01	0	0	0.04	0.04	0.01	0	0.02	0.05	0	0	0.06
152098	ZCWPW2	zinc finger CW-type and PWWP domain containing 2(ZCWPW2)	0.03	0.02	0.13	0.03	0	0.13	0.1	0.09	0.13	0.04	0.06	0.07	0.04	0.02	0.02	0.01	0.15	0	0.09	0.06	0.03	0.04	0.13	0.04	0.24	0.1	0.1
283310	OTOGL	otogelin like(OTOGL)	0.02	0.01	0	0	0.02	0.01	0.02	0	0	0	0.03	0	0	0	0	0	0.01	0	0	0.02	0.01	0	0.03	0	0	0	0
221223	CES5A	carboxylesterase 5A(CES5A)	0.04	0	0	0.03	0.02	0	0	0	0.01	0	0	0	0.02	0	0	0.02	0	0.09	0.02	0	0	0	0	0	0	0.03	0
5459	POU4F3	POU class 4 homeobox 3(POU4F3)	0.08	0	0.1	0.08	0	0	0.14	0.11	0.03	0	0.03	0.06	0.05	0.06	0.05	0.07	0.12	0	0.08	0.15	0.14	0.15	0.12	0	0.06	0	0.08
4058	LTK	leukocyte receptor tyrosine kinase(LTK)	0.03	0.05	0	0.08	0.05	0.07	0.08	0.04	0.02	0.02	0.05	0	0.03	0	0.05	0.06	0	0	0.07	0.08	0.05	0.07	0.07	0.02	0.05	0.03	0.06
84630	TTBK1	tau tubulin kinase 1(TTBK1)	0.01	0.02	0.03	0.03	0.02	0.01	0.01	0	0.04	0.06	0.01	0.04	0.01	0.01	0.01	0.02	0.02	0	0	0.02	0.01	0.02	0.02	0	0.02	0.02	0.02
6354	CCL7	C-C motif chemokine ligand 7(CCL7)	0.12	0.11	0	0.05	0.05	0.17	0.13	0	0	0	0	0	0	0	0.4	0.15	0	0	0.05	0.1	0.1	0	0.17	0.14	0	0.05	0
143241	DYDC1	DPY30 domain containing 1(DYDC1)	0.08	0	0	0	0.07	0	0	0	0	0.09	0	0	0	0	0	0	0.06	0	0	0	0.06	0.05	0.17	0	0	0	0.04
50604	IL20	interleukin 20(IL20)	0.06	0.09	0	0.03	0.03	0	0.07	0	0	0	0	0	0	0	0.04	0	0.09	0	0	0	0.03	0	0	0	0	0	0
477	ATP1A2	ATPase Na+/K+ transporting subunit alpha 2(ATP1A2)	0.02	0.04	0.04	0.08	0.04	0.06	0.01	0.06	0.05	0.02	0.06	0.02	0.03	0.02	0.04	0.02	0.01	0	0.05	0.08	0.03	0.05	0.08	0.01	0.06	0.06	0.05
10736	SIX2	SIX homeobox 2(SIX2)	0.05	0.08	0.06	0.04	0.11	0.11	0.05	0.06	0.13	0.05	0.1	0.11	0.05	0.07	0.05	0.14	0	0	0.08	0.04	0.04	0.06	0.03	0	0.04	0.09	0.07
158809	MAGEB6	MAGE family member B6(MAGEB6)	0.05	0.02	0.06	0.02	0	0	0.06	0.06	0.02	0.18	0.02	0.07	0.06	0	0	0.04	0.07	0	0	0	0.04	0.09	0	0.1	0	0.05	0.02
27201	GPR78	G protein-coupled receptor 78(GPR78)	0.01	0	0	0.02	0.01	0.01	0.01	0	0	0	0	0	0.01	0	0.01	0	0	0	0.01	0	0	0	0	0	0	0.01	0.01
5047	PAEP	progestagen associated endometrial protein(PAEP)	0.07	0.06	0.08	0.03	0	0	0	0	0.03	0	0.02	0.02	0.08	0.14	0	0	0.1	0	0	0	0.43	0.25	0	0	0.05	0.03	0
404037	HAPLN4	hyaluronan and proteoglycan link protein 4(HAPLN4)	0.03	0.05	0.11	0.13	0.08	0.07	0.1	0	0.19	0	0.09	0.05	0.05	0.1	0.12	0.1	0.04	0	0.07	0.08	0.05	0.07	0.02	0.07	0.16	0.13	0.14
729569	LOC729569	N/A	0.03	0	0	0.01	0	0.02	0.02	0	0	0	0.01	0	0.04	0	0	0	0	0	0.01	0.03	0.03	0.02	0.02	0	0.07	0	0.01
79949	PLEKHS1	pleckstrin homology domain containing S1(PLEKHS1)	0.02	0.04	0.02	0.07	0.13	0.14	0.22	0.26	0.04	0.02	0.11	0.06	0.12	0.19	0.01	0.03	0.12	0.13	0.07	0.03	0.03	0.07	0.15	0.07	0.08	0.04	0.04
1791	DNTT	DNA nucleotidylexotransferase(DNTT)	0.05	0	0	0.02	0	0	0	0.06	0.07	0.06	0.05	0.06	0	0.03	0	0.04	0	0	0	0	0	0.03	0.07	0.09	0.04	0	0.02
1837	DTNA	dystrobrevin alpha(DTNA)	0.01	0.01	0	0.01	0.01	0.01	0.01	0.01	0	0.01	0	0	0.02	0	0.02	0	0.03	0	0.01	0	0	0.01	0.01	0.02	0.02	0	0
54836	BSPRY	B-box and SPRY domain containing(BSPRY)	0.04	0.04	0	0	0.06	0.03	0.1	0	0.05	0.15	0.05	0.09	0.12	0.06	0.07	0.02	0.03	0	0.04	0	0.05	0.1	0	0.03	0.03	0.04	0.04
152789	JAKMIP1	janus kinase and microtubule interacting protein 1(JAKMIP1)	0.03	0.01	0	0.01	0.04	0.02	0	0	0.01	0	0.01	0.01	0	0.04	0	0.01	0	0	0.02	0.02	0	0	0	0.02	0.06	0.04	0
134829	CLVS2	clavesin 2(CLVS2)	0.03	0.03	0.08	0	0	0	0	0	0	0.02	0.01	0	0.04	0	0.04	0.04	0	0	0	0	0.01	0	0.02	0	0.03	0.05	0
100036519	FOXD4L2	forkhead box D4-like 2	0.03	0.12	0.12	0.07	0.06	0.1	0.14	0.08	0.02	0.04	0.08	0.04	0.02	0.04	0.13	0.05	0.05	0.08	0.13	0.06	0.01	0.02	0.09	0.12	0.15	0.13	0.08
284293	HMSD	histocompatibility minor serpin domain containing(HMSD)	0.07	0.12	0.24	0.15	0.34	0.05	0.19	0.17	0.28	0.19	0.27	0.14	0.15	0.23	0.31	0.17	0.14	0.64	0.12	0.29	0.75	0.6	0.39	0.04	0.05	0.19	0.06
100507650	RNF212B	ring finger protein 212B(RNF212B)	0.05	0.09	0	0.07	0.09	0.07	0.05	0.06	0.22	0.08	0.05	0.01	0.08	0	0.06	0.02	0.07	0.12	0.13	0.04	0.06	0.12	0.18	0.12	0.07	0.07	0.19
340152	ZC3H12D	zinc finger CCCH-type containing 12D(ZC3H12D)	0.02	0.02	0.02	0.02	0.03	0	0.04	0.05	0.09	0.08	0.02	0.05	0.02	0.09	0.04	0.03	0.04	0.09	0.03	0	0.06	0.07	0.03	0.02	0.03	0.02	0.02
128346	C1orf162	chromosome 1 open reading frame 162(C1orf162)	0.04	0.03	0	0.05	0.3	0.22	0.26	0.54	0.01	0.04	0.01	0.02	0.02	0	0.08	0.05	0.03	0	0.11	0.31	0.03	0.02	0.11	0.18	0.06	0.07	0.03
2596	GAP43	growth associated protein 43(GAP43)	0.05	0.13	0.17	0.04	0.04	0.11	0.03	0.06	0.02	0	0.03	0.01	0	0	0.03	0.06	0.03	0.12	0.04	0.04	0.06	0	0.11	0.12	0.11	0.11	0.14
10117	ENAM	enamelin(ENAM)	0.02	0.01	0	0	0	0.01	0	0	0	0.03	0.01	0	0.01	0.03	0.01	0	0.01	0.04	0.01	0	0.03	0.01	0	0.02	0	0	0
146325	PRR35	proline rich 35(PRR35)	0.02	0.02	0.03	0.01	0.02	0.07	0.05	0	0.04	0	0.03	0.03	0.04	0.02	0.01	0.08	0.02	0.11	0.06	0.08	0.08	0.08	0.03	0.01	0.04	0	0.03
387264	Krtap5-1	keratin associated protein 5-1(KRTAP5-1)	0.11	0.29	0.39	0.1	0.15	0.24	0.06	0	0.16	0.06	0.08	0.08	0	0	0	0.31	0.08	0	0.24	0.09	0.22	0.19	0.08	0.13	0.16	0.15	0.1
55138	Fam90a1	family with sequence similarity 90 member A1(FAM90A1)	0.05	0.16	0	0.14	0.14	0	0	0.06	0.02	0.03	0	0.03	0.06	0	0.06	0.04	0	0	0.05	0.09	0.06	0.03	0	0.13	0	0.02	0.02
339768	ESPNL	espin-like(ESPNL)	0.02	0.01	0.02	0.02	0.07	0.08	0.08	0.02	0.05	0.01	0.02	0.02	0.06	0.04	0.01	0.02	0	0	0.06	0.02	0.02	0.01	0.03	0.07	0.03	0.04	0.05
440695	ETV3L	ETS variant 3 like(ETV3L)	0.05	0.09	0.06	0.02	0.14	0	0.06	0.19	0.02	0.12	0.07	0.09	0.09	0	0	0.02	0.07	0.24	0.02	0	0.11	0.15	0.07	0	0.04	0.02	0
9543	IGDCC3	immunoglobulin superfamily DCC subclass member 3(IGDCC3)	0.02	0.02	0.03	0.04	0.08	0.1	0.07	0.08	0.01	0.01	0	0	0.01	0	0.03	0.02	0	0	0.02	0.02	0.01	0	0.03	0.01	0.09	0	0.01
3447	IFNA13	interferon alpha 13(IFNA13)	0.14	0.13	0	0	0.07	0.64	0.08	0.18	0.16	0.08	0.05	0.07	0.08	0	0	0.12	0	0	0.13	0.12	0.12	0.08	0.1	0.09	0	0.07	0.07
51285	RASL12	RAS like family 12(RASL12)	0.04	0.03	0.09	0.08	0.21	0.08	0.14	0.14	0.03	0.02	0.03	0.03	0.06	0.05	0.11	0.05	0	0	0.08	0.03	0.05	0.02	0.03	0.16	0.08	0.02	0.12
79025	FNDC11	fibronectin type III domain containing 11(FNDC11)	0.03	0.07	0	0.01	0.11	0.22	0.05	0.12	0.01	0.09	0.01	0.02	0	0	0.15	0.12	0.05	0	0.13	0.11	0	0	0.07	0.12	0	0.03	0
285231	FBXW12	F-box and WD repeat domain containing 12(FBXW12)	0.03	0.05	0	0	0.03	0.02	0.02	0.04	0	0.02	0	0.01	0.02	0	0.02	0.04	0	0	0.05	0	0	0	0	0	0.02	0	0.04
345193	LRIT3	leucine rich repeat, Ig-like and transmembrane domains 3(LRIT3)	0.03	0.01	0	0	0.07	0.04	0.21	0.2	0.01	0.02	0.02	0	0.03	0	0	0	0.04	0	0.05	0.09	0.01	0.03	0.12	0.1	0.06	0	0.04
250	Alpp	alkaline phosphatase, placental(ALPP)	0.03	0.06	0.08	0.12	0.09	0.1	0.07	0.04	0.09	0.08	0.06	0.06	0.06	0.07	0.06	0.03	0.09	0.08	0.06	0.14	0.49	0.39	0.02	0.06	0.07	0.14	0.08
26059	ERC2	ELKS/RAB6-interacting/CAST family member 2(ERC2)	0.01	0	0	0.01	0	0	0	0	0	0.01	0	0	0.01	0.01	0	0	0.02	0	0	0.01	0.02	0	0.01	0	0.01	0	0.01
55843	arhgap15	Rho GTPase activating protein 15(ARHGAP15)	0.02	0.01	0.02	0	0.01	0.02	0.03	0	0.01	0.01	0	0.01	0	0.02	0.01	0	0.03	0	0	0	0.01	0.01	0	0.03	0.01	0	0
219527	LRRC55	leucine rich repeat containing 55(LRRC55)	0.02	0.07	0.07	0.03	0.06	0.11	0.06	0.02	0.01	0.06	0.05	0.03	0.06	0.04	0.12	0.05	0.12	0.04	0.12	0.03	0.42	0.24	0.07	0.07	0.01	0.01	0.05
26253	CLEC4E	C-type lectin domain family 4 member E(CLEC4E)	0.05	0.8	0.51	0.06	0.09	0.14	0.21	0.17	0.19	0.03	0.1	0.12	0.21	0.29	0.08	0.14	0.9	0.56	0.1	0.12	0.89	1.58	0.24	0.03	0.07	0.09	0.04
6359	CCL15	C-C motif chemokine ligand 15(CCL15)	0.06	0	0	0.03	0.09	0	0	0	0.15	0.11	0.07	0.26	0.41	0.31	0.04	0.03	0.41	0.15	0.03	0	0.32	0.34	0	0	0	0	0.06
4208	MEF2C	myocyte enhancer factor 2C(MEF2C)	0.01	0.01	0.01	0	0	0.02	0	0	0	0	0	0.01	0	0	0.01	0.01	0.01	0	0.01	0	0	0	0	0	0	0	0
10716	TBR1	T-box, brain 1(TBR1)	0.01	0.01	0.03	0.01	0.05	0.12	0.13	0.12	0.01	0.01	0.02	0	0.01	0	0.01	0	0.01	0	0	0.04	0	0.01	0.02	0.02	0	0.01	0.02
3822	KLRC2	killer cell lectin like receptor C2(KLRC2)	0.08	0.11	0.19	0.04	0.04	0.12	0	0.3	0.03	0.14	0.03	0	0.18	0	0.09	0.23	0.28	0	0.07	0.14	0.46	0.42	0.12	0.05	0.06	0.07	0.08
3957	LGALS2	galectin 2(LGALS2)	0.12	0	0.15	0.39	0.39	0.18	0.27	0.61	1.71	1.26	2.55	2.35	2.38	2.36	0.14	0.2	2	0.29	0.44	0.32	0.4	0.87	0.27	0	0	0.17	0.23
400713	ZNF880	zinc finger protein 880(ZNF880)	0.04	0.06	0.26	0.02	0.04	0.06	0.17	0	0.05	0.1	0.06	0.09	0.05	0.09	0.05	0.07	0	0	0.08	0.07	0.05	0.05	0.19	0.05	0.16	0.12	0.04
57718	PPP4R4	protein phosphatase 4 regulatory subunit 4(PPP4R4)	0.02	0.02	0.06	0.04	0.02	0.03	0.01	0.03	0.06	0.04	0.05	0.05	0.03	0.02	0.04	0.05	0.07	0.06	0.02	0	0.12	0.12	0	0.09	0.09	0.01	0.07
10107	TRIM10	tripartite motif containing 10(TRIM10)	0.03	0.11	0.07	0.03	0.06	0.08	0.08	0.1	0.14	0.19	0.3	0.26	0.37	0.33	0.02	0.06	0.46	0.34	0.06	0.12	0.57	0.55	0.02	0.1	0.06	0.01	0.01
83661	MS4A8	membrane spanning 4-domains A8(MS4A8)	0.07	0	0	0	0	0	0	0	0	0	0	0.06	0	0	0	0	0	0	0	0	0	0	0	0	0	0	0
283385	MORN3	MORN repeat containing 3(MORN3)	0.09	0.12	0	0.08	0	0.19	0.05	0	0.1	0.05	0.03	0.13	0.25	0	0.25	0.07	0.06	0.21	0.12	0.08	0.07	0	0.06	0.11	0.13	0.04	0.13
126068	ZNF441	zinc finger protein 441(ZNF441)	0.02	0.01	0	0	0.02	0.02	0	0	0.02	0	0.02	0.01	0.01	0	0.01	0.04	0	0	0	0	0	0.03	0.05	0.05	0.02	0	0.01
93492	TPTE2	transmembrane phosphoinositide 3-phosphatase and tensin homolog 2(TPTE2)	0.04	0	0.05	0	0	0.07	0.02	0	0	0	0	0.02	0	0	0.1	0.07	0	0	0.02	0	0.02	0.03	0	0	0	0	0.02
278	AMY1C	amylase, alpha 1C (salivary)(AMY1C)	0.04	0.02	0	0	0.03	0.04	0.02	0	0	0.02	0.01	0.01	0.02	0.06	0	0.02	0.03	0	0.02	0.07	0.02	0.02	0.03	0.03	0.03	0.02	0
4585	MUC4	mucin 4, cell surface associated(MUC4)	0	0.01	0.01	0.01	0.01	0	0.02	0.01	0.01	0.01	0.01	0.02	0.01	0	0.01	0.01	0	0.01	0.01	0.02	0.01	0.01	0.01	0.02	0	0	0
684	BST2	bone marrow stromal cell antigen 2(BST2)	0.08	0.11	0.1	0.11	0.31	0.63	1.77	0.52	0.73	1.21	11.39	12.45	58.75	45.51	0.1	0.07	65.61	76.13	0.04	0.15	66.96	66.68	0	0.26	0.13	0	0.16
283579	C14orf178	chromosome 14 open reading frame 178(C14orf178)	0.11	0	0	0	0	0.17	0.19	0	0.13	0.13	0	0.03	0	0.08	0.06	0.05	0.08	0	0.1	0.1	0.05	0	0	0	0	0.16	0.05
317719	KLHL10	kelch like family member 10(KLHL10)	0.04	0	0	0	0	0.03	0.21	0.11	0.03	0.05	0	0.02	0	0.03	0.05	0.02	0	0	0.04	0	0.02	0	0.03	0.03	0.03	0	0.1
283971	CLEC18C	C-type lectin domain family 18 member C(CLEC18C)	0.05	0	0	0.02	0.14	0	0.11	0.06	0.06	0.03	0.02	0.09	0.03	0	0.09	0.02	0	0	0.07	0.09	0.02	0	0.04	0.06	0.19	0.07	0
6006	RHCE	Rh blood group CcEe antigens(RHCE)	0.05	0.02	0	0.02	0.06	0.07	0	0.06	0.05	0.08	0	0.04	0	0.13	0	0	0.07	0	0.04	0	0.08	0.03	0	0.09	0.04	0.04	0.07
23742	NPAP1	nuclear pore associated protein 1(NPAP1)	0.01	0.02	0.02	0.03	0.03	0.04	0.04	0.09	0.03	0.06	0.05	0.03	0.04	0.02	0.04	0.04	0.07	0.03	0.06	0.04	0.03	0.09	0.05	0.05	0.08	0.02	0.03
55784	MCTP2	multiple C2 and transmembrane domain containing 2(MCTP2)	0.02	0.02	0	0.01	0	0	0	0	0.01	0.04	0.01	0	0.03	0.03	0.03	0.01	0.03	0	0.02	0	0.04	0	0	0.04	0	0.04	0.01
115795	FANCD2OS	FANCD2 opposite strand(FANCD2OS)	0.05	0.07	0.06	0.05	0.15	0.08	0.06	0.07	0.12	0.06	0.1	0.11	0.12	0.11	0.24	0.04	0.08	0.13	0.07	0	0.07	0.03	0.04	0.07	0.08	0.1	0.05
168090	C6orf118	chromosome 6 open reading frame 118(C6orf118)	0.05	0.1	0.05	0.04	0.04	0.03	0.05	0	0.03	0	0.03	0.05	0.1	0.03	0.05	0.02	0	0	0	0.04	0.02	0.08	0.03	0.03	0	0.15	0.04
53353	LRP1B	LDL receptor related protein 1B(LRP1B)	0.01	0.01	0.01	0.01	0	0	0	0	0.01	0	0	0	0	0	0	0	0	0.01	0	0	0.01	0	0	0	0	0	0
285848	PNPLA1	patatin like phospholipase domain containing 1(PNPLA1)	0.04	0.09	0.05	0.04	0.04	0.06	0.07	0.15	0.03	0.04	0.1	0.1	0.09	0	0.04	0.03	0.08	0.09	0.04	0.1	0.2	0.14	0	0.1	0.06	0.02	0.04
340069	FAM170A	family with sequence similarity 170 member A(FAM170A)	0.04	0.02	0	0.02	0	0	0	0	0.01	0.02	0.03	0	0	0	0	0	0	0	0	0	0.03	0	0.03	0.05	0.03	0	0.04
5697	PYY	peptide YY(PYY)	0.1	0	0.23	0.04	0.27	0.07	0.21	0.24	0.15	0.06	0.03	0.05	0	0	0.06	0	0	0.23	0.17	0.17	0.2	0.11	0.14	0.06	0	0	0.05
100510686	LOC100510686	N/A	0.03	0.02	0.04	0.02	0.06	0.08	0.11	0	0.03	0.04	0.02	0.03	0.06	0.14	0.04	0	0.34	0.41	0.02	0.03	0.32	0.39	0.08	0.02	0.03	0.06	0.07
9027	NAT8	N-acetyltransferase 8 (putative)(NAT8)	0.11	0.05	0	0	0	0.08	0.18	0	0.28	0.18	0.61	1.16	1.83	1.47	0	0	1.21	1.02	0.05	0	0.22	0.25	0.08	0	0	0	0.05
24141	LAMP5	lysosomal associated membrane protein family member 5(LAMP5)	0.05	0.07	0.06	0	0.02	0.15	0.03	0.12	0.06	0	0.02	0	0.03	0	0.03	0	0.04	0	0.02	0.09	0	0	0.04	0.03	0.04	0.02	0.05
5027	P2RX7	purinergic receptor P2X 7(P2RX7)	0.03	0	0.04	0.01	0.01	0	0	0	0.01	0.02	0	0.03	0.02	0.04	0.02	0	0.02	0	0	0	0.03	0.04	0.05	0	0	0.03	0.03
55889	GOLGA6B	golgin A6 family member B(GOLGA6B)	0.03	0.03	0	0.04	0.04	0.02	0.09	0.07	0.01	0.02	0.02	0.01	0.02	0.02	0.03	0	0	0	0.06	0	0	0.02	0.06	0.04	0.02	0.01	0
7113	TMPRSS2	transmembrane protease, serine 2(TMPRSS2)	0.02	0.01	0.02	0	0	0.04	0.03	0.1	0.01	0	0.01	0.02	0.01	0.02	0	0	0	0	0	0.01	0.01	0	0.01	0.01	0.01	0.02	0.01
3595	IL12RB2	interleukin 12 receptor subunit beta 2(IL12RB2)	0.02	0	0	0.01	0.01	0.02	0.03	0.06	0.02	0.03	0.02	0.03	0.01	0	0	0	0	0	0.02	0.06	0.02	0.01	0	0.06	0.02	0.02	0
3008	HIST1H1E	histone cluster 1 H1 family member e(HIST1H1E)	0.13	0.12	0.31	0.12	0.18	0.19	0.14	0.48	0.49	0.29	0.14	0.13	0.22	0.53	0.15	0.38	0.18	0.31	0.29	1	0.48	0.23	0.19	0.16	0	0.12	0.31
55762	ZNF701	zinc finger protein 701(ZNF701)	0.03	0.06	0.07	0.06	0.04	0.09	0.05	0.08	0.05	0.12	0.13	0.07	0.07	0.02	0.04	0.05	0.11	0	0.04	0.13	0.09	0.02	0.05	0.13	0.07	0.01	0.06
9705	ST18	ST18, C2H2C-type zinc finger(ST18)	0.01	0	0.01	0.01	0.01	0.03	0.01	0.03	0	0.01	0.01	0.01	0.01	0.01	0	0.01	0.01	0	0.01	0.01	0.01	0	0.01	0.02	0.03	0	0.01
145376	PPP1R36	protein phosphatase 1 regulatory subunit 36(PPP1R36)	0.07	0.06	0.08	0.13	0.1	0.41	0.08	0.34	0.05	0.12	0.1	0.16	0.08	0.1	0.04	0.06	0.1	0.17	0.06	0	0.11	0.12	0.15	0.13	0.05	0.13	0.03
28999	KLF15	Kruppel like factor 15(KLF15)	0.04	0	0	0	0	0	0	0	0	0	0	0	0	0.02	0.02	0	0.03	0	0.02	0	0.04	0.06	0	0	0	0	0.02
340578	DCAF12L2	DDB1 and CUL4 associated factor 12 like 2(DCAF12L2)	0.07	0.16	0	0.23	0.16	0.11	0.16	0.09	0.16	0.12	0.1	0.2	0.04	0.1	0.08	0.18	0.05	0	0.19	0.12	0.03	0	0.05	0.18	0.16	0.2	0.44
5973	RENBP	renin binding protein(RENBP)	0.05	0	0.06	0.11	0.06	0.17	0.05	0.12	0.11	0.05	0.05	0.06	0	0.06	0.05	0.06	0	0	0.04	0.12	0	0.08	0	0.06	0.07	0.09	0.02
170575	GIMAP1	GTPase, IMAP family member 1(GIMAP1)	0.02	0.01	0	0.01	0.01	0.02	0.02	0.03	0.01	0.04	0.01	0.02	0.02	0.03	0	0.01	0.01	0	0.01	0.02	0.03	0.02	0.02	0	0.03	0.01	0.01
3932	LCK	LCK proto-oncogene, Src family tyrosine kinase(LCK)	0.03	0	0	0.01	0.14	0.04	0.07	0.07	0.02	0.02	0	0.01	0.02	0.04	0	0.03	0.06	0	0.01	0.03	0	0	0.04	0	0	0	0.03
168507	PKD1L1	polycystin 1 like 1, transient receptor potential channel interacting(PKD1L1)	0.01	0.01	0	0.01	0.04	0.03	0.02	0.01	0.02	0.03	0.02	0.03	0.05	0.01	0.02	0.04	0	0	0.02	0.04	0.03	0.01	0.05	0.04	0.02	0.02	0.05
730087	ZNF726	zinc finger protein 726(ZNF726)	0.04	0.1	0	0.04	0.04	0	0.05	0	0.15	0.1	0.06	0.04	0.05	0.03	0.03	0.05	0.03	0	0.06	0.04	0.04	0.03	0.16	0.05	0.1	0.02	0.17
768239	PSAPL1	prosaposin-like 1 (gene/pseudogene)(PSAPL1)	0.02	0.03	0.05	0.01	0.03	0.03	0.02	0.11	0.02	0.04	0.04	0.03	0.06	0	0.02	0.02	0.02	0.1	0.03	0.02	0.03	0.1	0	0.03	0.02	0.02	0.02
79935	CNTD2	cyclin N-terminal domain containing 2(CNTD2)	0.05	0.02	0	0.11	0.3	0.51	0.36	0.12	0	0.03	0.05	0.04	0.06	0.1	0.06	0.06	0.04	0	0.2	0.26	0.08	0.09	0.18	0.21	0.07	0.14	0.17
127	ADH4	alcohol dehydrogenase 4 (class II), pi polypeptide(ADH4)	0.04	0.02	0.05	0.07	0.02	0	0.02	0	0.05	0.07	0.06	0.1	0.09	0.06	0.07	0	0.06	0	0.02	0	0.02	0	0	0.05	0.12	0.04	0.06
723961	INS-IGF2	INS-IGF2 readthrough(INS-IGF2)	0.03	0.02	0	0.06	0.05	0.13	0.17	0.04	0.1	0.12	0.11	0.09	0.14	0.05	0.08	0.11	0.17	0.16	0.12	0.06	0.07	0.08	0.08	0.06	0.1	0.03	0.03
353133	LCE1C	late cornified envelope 1C(LCE1C)	0.14	0	0.17	0.07	0.07	0	0	0	0	0	0	0.04	0	0	0	0.06	0.1	0	0	0	0	0	0.21	0	0.11	0.13	0.07
6503	SLA	Src-like-adaptor(SLA)	0.01	0.03	0.03	0.02	0.01	0	0.01	0	0	0	0	0.01	0	0	0	0.01	0.01	0	0.01	0.02	0	0.02	0.01	0.02	0.02	0.02	0.03
6326	SCN2A	sodium voltage-gated channel alpha subunit 2(SCN2A)	0.01	0.01	0.02	0	0	0.01	0.01	0	0.01	0	0	0	0.01	0.01	0	0	0	0	0	0	0	0	0	0	0.01	0	0
202500	TCTE1	t-complex-associated-testis-expressed 1(TCTE1)	0.02	0.02	0.06	0.02	0	0	0.03	0.03	0.01	0	0.02	0.01	0.01	0.02	0.01	0	0.02	0	0	0	0.01	0.03	0	0	0	0.02	0.02
79883	PODNL1	podocan like 1(PODNL1)	0.05	0.23	0.17	0.15	0.13	0.07	0.18	0.17	0.09	0.11	0.1	0.12	0.19	0.03	0.13	0.14	0.03	0	0.19	0.12	0.1	0	0.07	0.23	0.18	0.13	0.13
2845	GPR22	G protein-coupled receptor 22(GPR22)	0.03	0.01	0	0.01	0	0.02	0	0.03	0	0.02	0	0.01	0	0	0	0	0	0	0	0.02	0	0.03	0.04	0	0	0	0
7134	TNNC1	troponin C1, slow skeletal and cardiac type(TNNC1)	0.09	0.08	0.21	0.2	0.04	0.26	0.05	0.11	0.23	0.25	0.37	0.28	0.3	0.12	0.25	0.07	0.12	0.21	0.12	0.3	0.18	0.1	0.13	0.05	0.07	0.12	0.12
169355	IDO2	indoleamine 2,3-dioxygenase 2(IDO2)	0.02	0.02	0.02	0	0.02	0	0.06	0.08	0.02	0	0.04	0.01	0.01	0.01	0.04	0.03	0.03	0.05	0.04	0.02	0.04	0.01	0	0.01	0.05	0.01	0.03
9037	SEMA5A	semaphorin 5A(SEMA5A)	0.01	0.01	0.01	0	0	0	0.01	0	0.01	0	0	0	0.01	0	0	0	0	0.02	0	0.01	0.01	0	0.01	0.02	0.01	0.01	0.01
10692	RRH	retinal pigment epithelium-derived rhodopsin homolog(RRH)	0.07	0.03	0	0	0.19	0.21	0.15	0.09	0	0	0.05	0.05	0.04	0.05	0.04	0.03	0	0	0	0.06	0	0	0.2	0.17	0	0	0.03
197	AHSG	alpha 2-HS glycoprotein(AHSG)	0.04	0.12	0.21	0.12	0.08	0	0.05	0	0.06	0.1	0.06	0.09	0.15	0.09	0	0.11	0.12	0.41	0	0.07	0.16	0.08	0.13	0.03	0.1	0.16	0.2
23632	CA14	carbonic anhydrase 14(CA14)	0.05	0.05	0.06	0.02	0.2	0.04	0.21	0.13	0.02	0	0.04	0.03	0	0	0.03	0	0	0	0.09	0.05	0.02	0	0.08	0.23	0	0.02	0.03
10205	MPZL2	myelin protein zero like 2(MPZL2)	0.03	0.11	0.04	0.05	0.05	0.08	0.08	0	0.06	0.02	0.05	0.04	0.08	0.05	0.04	0.04	0.05	0.08	0.05	0.15	0.13	0.08	0.15	0.11	0.16	0.11	0.16
8348	hist1h2bo	histone cluster 1 H2B family member o(HIST1H2BO)	0.21	0.1	0.78	0.2	0.2	0.96	0	0	0.41	0.25	0.39	0.71	0.62	0.3	0.12	0.18	0.46	0	0.1	0.19	0.27	0.38	0.16	0.27	0.16	0.2	0.21
121340	SP7	Sp7 transcription factor(SP7)	0.03	0.02	0	0	0.09	0.05	0.04	0.08	0	0.02	0.01	0.01	0.02	0.05	0	0.01	0	0	0.02	0.06	0.01	0	0.05	0.13	0.08	0.02	0
166979	CDC20B	cell division cycle 20B(CDC20B)	0.02	0.04	0	0.02	0.02	0.07	0.06	0	0.02	0	0.02	0.03	0	0.05	0.03	0.01	0.02	0	0.01	0	0.04	0.01	0.02	0	0.03	0.03	0
55026	TMEM255A	transmembrane protein 255A(TMEM255A)	0.03	0.06	0.03	0.05	0.06	0.1	0.22	0.03	0.02	0.01	0.04	0.03	0.04	0.02	0.01	0.05	0.06	0.06	0.02	0.05	0.05	0.11	0.08	0.02	0.02	0.06	0
10561	IFI44	interferon induced protein 44(IFI44)	0.05	0.04	0	0.18	0.64	1.06	4.13	2.58	1.29	2.69	14.38	14.45	40.9	37.55	0.17	0.1	44	50.4	0.24	0.34	33.72	34.03	0.4	0.28	0.11	0.05	0.14
342538	NACA2	nascent polypeptide associated complex alpha subunit 2(NACA2)	0.13	0.18	0.32	0.24	0.12	0.29	0.36	0.16	0.25	0.22	0.19	0.17	0	0.09	0.3	0.05	0.09	0.31	0.29	0.23	0.11	0	0.19	0.16	0.1	0.12	0.06
163051	ZNF709	zinc finger protein 709(ZNF709)	0.02	0.01	0.03	0.01	0.01	0.03	0.04	0.04	0.01	0.01	0.02	0.02	0.01	0.04	0.01	0.03	0.01	0	0.03	0.03	0.01	0.01	0.02	0.04	0.05	0.02	0.02
4776	NFATC4	nuclear factor of activated T-cells 4(NFATC4)	0.02	0.01	0.02	0.02	0.04	0.02	0.03	0.02	0.05	0.02	0.05	0.1	0.15	0.16	0.01	0.02	0.34	0.19	0.04	0.03	0.48	0.36	0.02	0.01	0.01	0.01	0.01
10261	IGSF6	immunoglobulin superfamily member 6(IGSF6)	0.06	0	0.07	0.05	0.03	0	0.09	0.07	0.02	0.03	0.02	0.03	0	0.04	0.06	0.02	0.04	0	0.03	0.05	0.02	0	0	0.04	0	0.03	0.05
1586	CYP17A1	cytochrome P450 family 17 subfamily A member 1(CYP17A1)	0.03	0.12	0	0.08	0.05	0.11	0.07	0.07	0.02	0.03	0.06	0.02	0.03	0.02	0.05	0.02	0.04	0.07	0.07	0.05	0.11	0.07	0.07	0	0.09	0.08	0.07
9002	F2RL3	F2R like thrombin/trypsin receptor 3(F2RL3)	0.04	0.02	0	0.03	0.02	0.05	0.02	0.05	0.06	0.06	0.04	0.01	0	0.03	0.04	0	0	0.09	0.05	0.03	0.05	0	0	0.02	0	0	0.02
195814	SDR16C5	short chain dehydrogenase/reductase family 16C, member 5(SDR16C5)	0.03	0.08	0.07	0.03	0.06	0.02	0.1	0.11	0.06	0.05	0.08	0.1	0.28	0.21	0.02	0.03	0.48	0.66	0.04	0	1.31	1.47	0.02	0.04	0	0.04	0.04
51738	GHRL	ghrelin and obestatin prepropeptide(GHRL)	0.05	0	0.12	0	0.04	0	0.05	0.06	0.04	0.03	0.09	0.02	0	0	0	0.06	0.1	0	0.04	0.04	0	0.03	0.04	0.03	0	0.02	0
29895	MYLPF	myosin light chain, phosphorylatable, fast skeletal muscle(MYLPF)	0.15	0	0	0	0.07	0.11	0	0	0.11	0	0.05	0	0	0	0.09	0.19	0	0	0.13	0	0.06	0	0	0	0	0.14	0.07
29103	DNAJC15	DnaJ heat shock protein family (Hsp40) member C15(DNAJC15)	0.04	0.08	0.04	0.1	0.08	0.16	0.22	0.37	0.08	0.08	0.16	0.15	0.23	0.23	0.15	0.11	0.29	0.27	0.13	0.19	0.83	0.63	0.16	0.05	0.17	0.14	0.23
3059	HCLS1	hematopoietic cell-specific Lyn substrate 1(HCLS1)	0.02	0.02	0.02	0.01	0.18	0.17	0.17	0.34	0.01	0	0.01	0.01	0.07	0.02	0.04	0.03	0.04	0	0.09	0.12	0.02	0.01	0.09	0.13	0.01	0.02	0.03
56311	ANKRD7	ankyrin repeat domain 7(ANKRD7)	0.06	0.08	0.15	0.03	0.06	0.19	0.14	0.08	0.09	0.04	0.09	0.13	0.04	0	0.04	0.16	0.13	0	0.08	0.11	0.08	0.04	0.05	0.12	0.14	0.11	0.12
9635	CLCA2	chloride channel accessory 2(CLCA2)	0.02	0	0.03	0.02	0.03	0.02	0	0	0.01	0.01	0	0.02	0	0.02	0.01	0.03	0.03	0	0	0.02	0	0.03	0	0	0.02	0.04	0.01
319089	TTC6	tetratricopeptide repeat domain 6(TTC6)	0.03	0.06	0.04	0.06	0.04	0.05	0.03	0	0.02	0.04	0.02	0.03	0.04	0.06	0.04	0.04	0	0.07	0.01	0.11	0.03	0.04	0.05	0.02	0.07	0	0.06
554235	ASPDH	aspartate dehydrogenase domain containing(ASPDH)	0.08	0.07	0	0.11	0.07	0	0	0.1	0.12	0.05	0.03	0.1	0.05	0.06	0.09	0.13	0	0.19	0	0	0	0.05	0.12	0.05	0.12	0	0.08
827	CAPN6	calpain 6(CAPN6)	0.03	0	0	0	0	0.02	0.02	0	0.01	0	0	0	0	0.02	0	0	0.02	0	0	0	0	0	0	0	0	0	0
646000	SLC35G4	solute carrier family 35 member G4(SLC35G4)	0.08	0.18	0.1	0	0.07	0.12	0.04	0.1	0.06	0.05	0	0.04	0	0.05	0	0.07	0.06	0	0.04	0.14	0.03	0	0.12	0	0	0.04	0
8174	MADCAM1	mucosal vascular addressin cell adhesion molecule 1(MADCAM1)	0.06	0	0.15	0.03	0	0	0	0	0	0.04	0.02	0	0.04	0	0	0.05	0.05	0	0	0	0.03	0.04	0	0	0	0.03	0.03
284467	FAM19A3	family with sequence similarity 19 member A3, C-C motif chemokine like(FAM19A3)	0.08	0	0	0.04	0.04	0	0.04	0.19	0.06	0	0.03	0.04	0	0.05	0.04	0.03	0.06	0.19	0.03	0.07	0	0	0.11	0.05	0.24	0.04	0
9717	SEC14L5	SEC14 like lipid binding 5(SEC14L5)	0.02	0.01	0	0.01	0.01	0.01	0.02	0	0.01	0.01	0.01	0.01	0.01	0	0.02	0.02	0.01	0	0	0.01	0.02	0.01	0	0	0.04	0.02	0.01
408029	C2orf27B	chromosome 2 open reading frame 27B(C2orf27B)	0.08	0.07	0	0.07	0.17	0.34	0.29	0.47	0.09	0	0.03	0.1	0.04	0	0.13	0.1	0.05	0.36	0.14	0.07	0.03	0.14	0.17	0.09	0.06	0.14	0.15
284348	LYPD5	LY6/PLAUR domain containing 5(LYPD5)	0.04	0.1	0.05	0.02	0	0	0.02	0	0.04	0.02	0.06	0.05	0.09	0.27	0.02	0.02	0.11	0	0.02	0.1	0.11	0.07	0.03	0	0.06	0.07	0
114795	TMEM132B	transmembrane protein 132B(TMEM132B)	0.01	0.02	0	0.01	0.02	0	0.02	0.05	0.01	0.01	0.02	0.02	0.02	0.02	0.01	0	0.09	0.03	0	0.01	0.1	0.16	0	0.01	0	0.01	0.01
25924	MYRIP	myosin VIIA and Rab interacting protein(MYRIP)	0.02	0.01	0.02	0.02	0.03	0	0	0.02	0.01	0	0.01	0.02	0	0.01	0.01	0.01	0.01	0	0.02	0.01	0.03	0.02	0.05	0.04	0.04	0.02	0.02
9358	ITGBL1	integrin subunit beta like 1(ITGBL1)	0.02	0.08	0.09	0.08	0.06	0	0.06	0.03	0.11	0.06	0.13	0.08	0.04	0.03	0.04	0.05	0	0.06	0.07	0.09	0.03	0.01	0.07	0.05	0	0.03	0.07
353149	TBC1D26	TBC1 domain family member 26(TBC1D26)	0.02	0.01	0	0	0	0	0.01	0.05	0.01	0	0.01	0.01	0	0.02	0	0.01	0.02	0	0	0.02	0.01	0	0.02	0	0	0.02	0.02
6754	SSTR4	somatostatin receptor 4(SSTR4)	0.08	0.04	0	0.07	0.04	0	0.09	0	0.03	0.09	0	0.06	0	0.06	0	0	0	0	0.04	0.28	0	0	0.12	0.05	0.12	0.07	0.08
3429	IFI27	interferon alpha inducible protein 27(IFI27)	0.15	0.34	0.36	0.34	2.34	2.67	13.34	5.77	4.93	9.26	85.41	106.02	523.43	412.29	0.09	0.25	664.04	728.35	0.4	0.91	841.95	793.36	1.21	0.93	0.11	0.07	0.36
5449	POU1F1	POU class 1 homeobox 1(POU1F1)	0.06	0.06	0.08	0	0.06	0.14	0.28	0.16	0.15	0.04	0.02	0.03	0.15	0	0.15	0	0.23	0.15	0.11	0.11	0.05	0.04	0.28	0.08	0.05	0.12	0.09
10699	CORIN	corin, serine peptidase(CORIN)	0.01	0.01	0.01	0.01	0.02	0.04	0.02	0	0.01	0.02	0.01	0.02	0.01	0.01	0.01	0.01	0.01	0.05	0	0.02	0.02	0.01	0.01	0.01	0	0.02	0.01
10178	TENM1	teneurin transmembrane protein 1(TENM1)	0.01	0	0	0	0	0.01	0	0	0	0	0.01	0	0	0.01	0	0	0.01	0	0	0	0.01	0.01	0	0	0	0	0
137902	PXDNL	peroxidasin like(PXDNL)	0.02	0.03	0.02	0.02	0.06	0.01	0.03	0	0.05	0.08	0.03	0.04	0.03	0.03	0.02	0.01	0.01	0	0.04	0.02	0.02	0	0.17	0.06	0.01	0.03	0
347	APOD	apolipoprotein D(APOD)	0.05	0.06	0.11	0.15	0.06	0.1	0.18	0.29	0.07	0.13	0.18	0.35	0.32	0.29	0.05	0.15	0.69	0.33	0.14	0.12	0.63	0.62	0.17	0.17	0.24	0.15	0.09
2128	EVX1	even-skipped homeobox 1(EVX1)	0.04	0.02	0	0	0.02	0	0.12	0	0.03	0.05	0	0.03	0	0	0	0.04	0	0.2	0.02	0.04	0.14	0.03	0	0.03	0.06	0	0.04
154386	LINC01600	long intergenic non-protein coding RNA 1600(LINC01600)	0.04	0.06	0.2	0.02	0.04	0.03	0.05	0.15	0.02	0.02	0.01	0.04	0	0	0.05	0.02	0.03	0	0.06	0.04	0.02	0	0.03	0.03	0.03	0.04	0.04
1536	CYBB	cytochrome b-245 beta chain(CYBB)	0.02	0.07	0.08	0.02	0.02	0.1	0.03	0.03	0.05	0	0.08	0.08	0.04	0.02	0.04	0.03	0.1	0.05	0.05	0.02	0.05	0	0.02	0.06	0.02	0.01	0.05
200159	C1orf100	chromosome 1 open reading frame 100(C1orf100)	0.09	0	0	0.12	0.08	0	0	0	0.03	0.1	0	0	0	0	0	0.04	0	0	0	0.08	0	0	0	0.11	0	0	0
84504	nkx6-2	NK6 homeobox 2(NKX6-2)	0.09	0.09	0	0	0	0	0	0	0	0	0	0	0	0.13	0	0	0	0	0.09	0.08	0.08	0	0	0	0.07	0.09	0.14
136288	c7orf57	chromosome 7 open reading frame 57(C7orf57)	0.04	0	0	0	0	0	0	0	0	0	0	0.03	0	0	0	0.02	0	0	0	0.04	0	0	0	0	0	0.04	0.02
255275	MYADML2	myeloid associated differentiation marker like 2(MYADML2)	0.04	0.02	0	0.02	0.08	0.06	0.05	0	0	0.07	0.01	0.05	0	0.03	0	0.02	0.03	0.1	0.02	0.07	0.03	0	0	0.03	0.06	0.04	0.16
171169	SPACA4	sperm acrosome associated 4(SPACA4)	0.1	0.05	0	0.05	0.86	0.23	0.98	1.29	0	0.06	0	0.08	0.12	0	0.12	0.13	0.22	0	0.23	0.09	0.04	0.06	0.15	0.39	0.08	0.1	0.05
54	ACP5	acid phosphatase 5, tartrate resistant(ACP5)	0.06	0.1	0	0.03	0.03	0.04	0.06	0	0.02	0.03	0.04	0.06	0.03	0	0.06	0	0	0	0.02	0.1	0.07	0	0	0.07	0.04	0	0.08
118856	mmp21	matrix metallopeptidase 21(MMP21)	0.05	0.02	0	0	0.1	0.12	0.03	0	0	0.06	0	0.01	0	0	0.06	0.02	0.04	0	0.02	0	0	0	0	0	0.04	0.02	0.03
438	ASMT	acetylserotonin O-methyltransferase(ASMT)	0.07	0.13	0.17	0.06	0.06	0.16	0.12	0.18	0.03	0.08	0.05	0.04	0.04	0.05	0.12	0.03	0	0	0	0	0.03	0.04	0.05	0.04	0.27	0.06	0.07
58494	JAM2	junctional adhesion molecule 2(JAM2)	0.02	0.02	0.02	0.03	0.03	0.05	0.01	0.02	0.02	0.03	0.03	0.03	0.04	0.02	0.01	0.04	0.04	0	0.06	0.07	0.02	0.02	0.04	0.02	0.05	0.01	0.02
653061	GOLGA8S	golgin A8 family member S(GOLGA8S)	0.02	0.03	0	0.04	0.03	0.09	0.03	0.05	0.02	0.01	0.02	0.02	0.02	0	0	0.02	0.01	0.05	0.07	0.02	0.03	0.02	0.08	0.04	0.01	0.02	0.01
9452	ITM2A	integral membrane protein 2A(ITM2A)	0.05	0.09	0.06	0.04	0.09	0.07	0.05	0.06	0.04	0.06	0.04	0.07	0	0.03	0	0	0	0.24	0.02	0.08	0.02	0.03	0.04	0.03	0.07	0.05	0.02
7173	TPO	thyroid peroxidase(TPO)	0.01	0	0	0	0	0.01	0.02	0	0	0	0	0.01	0	0	0.01	0	0	0	0.01	0	0.01	0	0.02	0.01	0.02	0.01	0.01
158248	TTC16	tetratricopeptide repeat domain 16(TTC16)	0.01	0.01	0.04	0	0.01	0	0.03	0.02	0.01	0.02	0.01	0.02	0	0	0	0.01	0.01	0.04	0.01	0.04	0	0.01	0.01	0.04	0.01	0.03	0.02
3821	KLRC1	killer cell lectin like receptor C1(KLRC1)	0.07	0	0	0	0	0.05	0	0.09	0	0	0	0	0	0.05	0	0.03	0.05	0	0	0	0	0	0	0	0.05	0	0
22999	RIMS1	regulating synaptic membrane exocytosis 1(RIMS1)	0.01	0.01	0	0	0	0	0	0	0.01	0	0	0	0	0	0	0.01	0.01	0	0.01	0.01	0	0	0.01	0	0	0.01	0.01
347365	ITIH6	inter-alpha-trypsin inhibitor heavy chain family member 6(ITIH6)	0.02	0.02	0	0.01	0	0.01	0.01	0	0	0.01	0.02	0.01	0.03	0.03	0	0	0.09	0.04	0.01	0	0.02	0	0	0.01	0.03	0.02	0.01
2828	GPR4	G protein-coupled receptor 4(GPR4)	0.03	0	0	0.03	0.09	0.05	0.13	0.04	0.01	0.02	0.01	0.03	0	0.05	0.02	0.03	0.05	0.08	0.07	0.14	0.04	0.02	0.02	0.04	0	0.08	0.02
121214	SDR9C7	short chain dehydrogenase/reductase family 9C, member 7(SDR9C7)	0.06	0	0	0.03	0.08	0	0.06	0	0	0.03	0.02	0	0.03	0	0	0	0	0	0.03	0	0	0.03	0.13	0.04	0.04	0.03	0.03
728911	CT45A2	cancer/testis antigen family 45 member A2(CT45A2)	0.05	0.02	0.15	0.02	0.28	0.24	0.06	0.07	0.07	0.03	0.1	0.08	0.06	0.04	0.21	0.05	0.09	0	0.05	0.05	0.05	0.03	0.04	0.03	0.41	0.05	0.08
653499	LGALS7B	galectin 7B(LGALS7B)	0.2	0.18	0.25	0.19	0.09	0.15	0.23	0	0.39	0.12	0.15	0.05	0.23	0.28	0.12	0.17	0.44	0	0.18	0.35	0.17	0.24	0.15	0.13	0.15	0.28	0.2
286464	CFAP47	cilia and flagella associated protein 47(CFAP47)	0.04	0	0	0	0	0	0	0	0	0	0	0	0	0	0	0	0	0	0	0	0	0	0	0	0	0.02	0
121643	FOXN4	forkhead box N4(FOXN4)	0.03	0.05	0.07	0.03	0.01	0	0	0.04	0.01	0	0	0	0	0.02	0.08	0.02	0	0	0.01	0.03	0.04	0.05	0	0	0	0.05	0.03
1573	CYP2J2	cytochrome P450 family 2 subfamily J member 2(CYP2J2)	0.03	0.02	0	0.03	0.05	0.05	0.11	0	0.04	0.06	0.18	0.35	0.89	0.81	0.04	0.06	0.84	1.13	0.08	0.03	0.67	0.68	0.05	0.1	0.05	0.05	0.02
150372	NFAM1	NFAT activating protein with ITAM motif 1(NFAM1)	0.02	0.02	0.04	0.01	0.02	0.03	0.02	0	0.01	0.01	0.02	0.02	0.01	0	0.08	0.02	0	0	0.01	0.01	0.02	0.03	0.03	0.01	0.01	0.02	0.02
9622	KLK4	kallikrein related peptidase 4(KLK4)	0.07	0.1	0.08	0.13	0.1	0.1	0.12	0	0	0.04	0.05	0.11	0.08	0.05	0	0.27	0.1	0.17	0.25	0.06	0.03	0.04	0.1	0	0.27	0.03	0.13
57578	UNC79	unc-79 homolog (C. elegans)(UNC79)	0.01	0.02	0	0	0.03	0.01	0.01	0	0	0	0.01	0	0	0	0.01	0.01	0	0	0.01	0	0.01	0	0.01	0.04	0	0.01	0.02
206412	C6orf163	chromosome 6 open reading frame 163(C6orf163)	0.08	0.04	0.09	0.11	0.07	0	0	0.19	0.12	0.13	0.08	0.06	0	0	0.13	0	0.06	0	0.07	0.07	0.03	0	0.06	0.19	0.06	0.18	0.04
83872	HMCN1	hemicentin 1(HMCN1)	0.01	0.01	0.01	0	0.01	0	0.01	0.02	0.01	0.02	0.01	0.01	0	0	0.01	0.01	0	0	0.01	0	0	0	0.03	0	0.01	0.01	0.01
4352	MPL	MPL proto-oncogene, thrombopoietin receptor(MPL)	0.05	0.02	0	0.04	0.02	0.07	0.03	0.12	0.04	0	0.02	0.04	0	0.03	0	0.04	0.03	0	0.04	0.04	0	0	0.03	0.06	0	0	0
6886	TAL1	TAL bHLH transcription factor 1, erythroid differentiation factor(TAL1)	0.02	0.01	0	0.01	0.01	0	0	0	0.01	0.03	0	0.02	0	0	0	0	0	0	0.03	0	0.01	0	0	0.01	0	0.01	0
23148	NACAD	NAC alpha domain containing(NACAD)	0.02	0.05	0	0.04	0.09	0.08	0.05	0.03	0.05	0	0.05	0.03	0.02	0.01	0.07	0.03	0	0	0.02	0.14	0.03	0.05	0.06	0.05	0.05	0.08	0.05
392862	GRID2IP	Grid2 interacting protein(GRID2IP)	0.02	0.02	0.03	0.01	0	0	0	0	0	0	0.01	0.01	0	0	0	0.02	0	0	0.01	0.02	0.02	0	0	0	0	0.01	0.03
375759	C9orf50	chromosome 9 open reading frame 50(C9orf50)	0.06	0.03	0	0.06	0.06	0	0.03	0	0.07	0.11	0.04	0.09	0	0	0.07	0.03	0.04	0.15	0	0.05	0	0	0	0.08	0	0.06	0.03
25775	C22orf24	chromosome 22 open reading frame 24(C22orf24)	0.06	0.05	0	0.03	0.08	0.04	0.03	0	0.07	0.03	0.04	0.01	0.03	0	0.07	0.14	0	0	0.08	0	0.1	0.07	0.13	0.11	0.09	0.11	0.03
60484	HAPLN2	hyaluronan and proteoglycan link protein 2(HAPLN2)	0.04	0.08	0.05	0.04	0.02	0	0.05	0.05	0.02	0.02	0.03	0.07	0.02	0.06	0.05	0.04	0.03	0.1	0.04	0.07	0.04	0.05	0.03	0	0.1	0	0.02
100134052	LOC100134052	N/A	0.03	0.04	0.03	0	0.01	0.02	0.06	0.04	0.01	0.02	0	0.01	0.03	0	0.08	0.01	0	0	0.01	0	0.05	0.03	0	0.07	0.02	0.01	0.03
2104	ESRRG	estrogen related receptor gamma(ESRRG)	0.01	0.01	0.01	0.02	0	0	0.01	0	0.01	0.01	0	0.01	0.01	0.02	0.01	0.01	0.01	0	0.01	0.01	0.02	0.01	0.01	0.01	0.01	0.02	0.02
7940	LST1	leukocyte specific transcript 1(LST1)	0.04	0.04	0	0.06	0.1	0.07	0.05	0.05	0.02	0.05	0.02	0.03	0	0.03	0.05	0.02	0.03	0.11	0.04	0	0.05	0.08	0	0.11	0	0.06	0.04
647310	TEX22	testis expressed 22(TEX22)	0.17	0.15	0	0	0.08	0	0.19	0.21	0	0.1	0.12	0.17	0	0	0.1	0.07	0.36	0	0.08	0	0.28	0.2	0.12	0.11	0	0	0.24
27287	VENTX	VENT homeobox(VENTX)	0.04	0.02	0.2	0.09	0.04	0.16	0.05	0.1	0.06	0.02	0.08	0.11	0.05	0.09	0.14	0.1	0.03	0	0.07	0.14	0.05	0.05	0.03	0.05	0.1	0.15	0.04
6690	SPINK1	serine peptidase inhibitor, Kazal type 1(SPINK1)	0.11	0.05	0	0.21	0	0.08	0	0	0	0	0	0.06	0.26	0.08	0.06	0	0.48	0.27	0.15	0	0.61	0.4	0	0.14	0.09	0.05	0.16
9074	CLDN6	claudin 6(CLDN6)	0.06	0	0.07	0.05	0.37	0.43	0.42	0.43	0.04	0.03	0.02	0.06	0.03	0	0.1	0.1	0.04	0	0.03	0.05	0	0	0.04	0.04	0.09	0.08	0
136259	KLF14	Kruppel like factor 14(KLF14)	0.07	0	0	0	0	0	0	0	0	0	0	0.02	0	0.05	0.04	0	0	0	0	0	0	0.04	0.05	0	0	0	0
8521	GCM1	glial cells missing homolog 1(GCM1)	0.04	0.02	0	0.03	0.15	0.16	0.24	0.32	0.04	0.02	0.01	0.06	0.04	0.08	0.08	0.02	0.1	0.35	0.02	0.03	0.02	0	0.08	0.07	0.06	0	0
84249	PSD2	pleckstrin and Sec7 domain containing 2(PSD2)	0.02	0.02	0.05	0.01	0.04	0	0	0.03	0.03	0.05	0.02	0.03	0.03	0	0	0.03	0	0	0.02	0.04	0	0.01	0.02	0.03	0.02	0.05	0.03
347475	CCDC160	coiled-coil domain containing 160(CCDC160)	0.06	0.03	0	0.05	0	0	0	0	0.02	0	0.04	0	0.06	0	0	0.02	0	0	0	0	0	0	0	0	0.09	0	0.03
401934	Rnf223	ring finger protein 223(RNF223)	0.09	0	0	0.04	0	0	0.05	0	0.07	0	0.03	0.07	0.15	0.12	0.05	0.04	0.06	0	0.12	0	0.11	0	0	0	0.07	0	0
923	CD6	CD6 molecule(CD6)	0.03	0.07	0	0.01	0.04	0.09	0.03	0	0.07	0.02	0.06	0.06	0.09	0.04	0.04	0.09	0.11	0.07	0.07	0.03	0.03	0.02	0.11	0.02	0.02	0.01	0.03
1489	CTF1	cardiotrophin 1(CTF1)	0.06	0.05	0.07	0.08	0.14	0.13	0.13	0.07	0.07	0.07	0.04	0.06	0	0	0.07	0.07	0.04	0	0.05	0.05	0.15	0.07	0.09	0	0.09	0.16	0.06
90527	DUOXA1	dual oxidase maturation factor 1(DUOXA1)	0.05	0.04	0.06	0.04	0.05	0	0.03	0.06	0.07	0.03	0	0.01	0	0	0.08	0	0	0	0.02	0.04	0	0.03	0.18	0	0.11	0.02	0.09
390538	OR4M2	olfactory receptor family 4 subfamily M member 2(OR4M2)	0.09	0.17	0	0.04	0	0	0	0.12	0	0.11	0	0.02	0	0	0	0	0	0	0.04	0	0	0	0	0	0	0.09	0.04
100509977	LOC100509977	N/A	0.04	0.09	0.05	0.07	0.04	0.15	0.02	0	0.11	0.12	0.06	0.06	0.02	0.09	0.07	0.03	0.15	0.1	0.04	0.04	0.09	0.02	0.06	0.03	0.03	0.04	0.06
5408	PNLIPRP2	pancreatic lipase related protein 2 (gene/pseudogene)(PNLIPRP2)	0.06	0	0	0.06	0.03	0.05	0.03	0.08	0.05	0	0.02	0.03	0	0.04	0.11	0.03	0	0	0.08	0.05	0	0	0	0	0.14	0.03	0.03
94137	RP1L1	retinitis pigmentosa 1 like 1(RP1L1)	0.01	0.01	0.01	0.04	0.01	0.03	0.03	0	0.02	0.03	0.01	0.01	0.01	0	0.03	0.02	0.02	0	0.01	0.04	0.02	0	0.02	0.01	0.03	0.02	0.01
1823	DSC1	desmocollin 1(DSC1)	0.02	0.02	0	0.02	0.01	0.02	0	0.06	0	0.01	0.01	0.03	0	0.02	0.01	0	0.02	0	0	0	0	0	0	0	0.02	0.01	0
147495	APCDD1	APC down-regulated 1(APCDD1)	0.04	0.07	0.14	0.04	0.02	0	0.04	0.1	0.01	0	0.04	0.03	0.02	0	0.02	0.03	0	0	0.02	0	0.02	0	0	0.02	0.03	0.05	0
1133	CHRM5	cholinergic receptor muscarinic 5(CHRM5)	0.03	0	0	0.04	0.02	0.05	0.09	0.12	0	0.04	0.01	0.02	0.02	0	0.04	0.03	0	0	0	0	0.03	0	0.05	0.02	0	0	0.03
154790	CLEC2L	C-type lectin domain family 2 member L(CLEC2L)	0.04	0.02	0	0.02	0.02	0	0.02	0	0	0	0.01	0.01	0	0	0.05	0	0	0	0.07	0	0	0.05	0.03	0.05	0	0	0.04
64091	POPDC2	popeye domain containing 2(POPDC2)	0.04	0	0.05	0.07	0.09	0.18	0.14	0.2	0.12	0.09	0.03	0.07	0.12	0.11	0.05	0.03	0.06	0.1	0.04	0.14	0.05	0.07	0.12	0.13	0.03	0.02	0.08
203100	HTRA4	HtrA serine peptidase 4(HTRA4)	0.05	0.11	0.06	0.13	0.15	0.18	0.11	0.12	0.13	0.08	0.03	0.07	0.06	0.03	0.03	0.18	0.1	0	0.09	0.25	0.12	0.11	0.04	0.03	0.11	0.09	0.14
4804	NGFR	nerve growth factor receptor(NGFR)	0.02	0.03	0	0.03	0.04	0.02	0.11	0.16	0.09	0.05	0.1	0.12	0.16	0.08	0.06	0.05	0.17	0.26	0.04	0.04	0.6	0.31	0.05	0.04	0.02	0.04	0.03
9900	SV2A	synaptic vesicle glycoprotein 2A(SV2A)	0.02	0.05	0.03	0.06	0.53	0.47	0.34	0.44	0.02	0.04	0.06	0.06	0.04	0.04	0.11	0.03	0.09	0	0.08	0.29	0.03	0.02	0.15	0.18	0.05	0.03	0.02
6338	SCNN1B	sodium channel epithelial 1 beta subunit(SCNN1B)	0.04	0.07	0.04	0.03	0.02	0.03	0.08	0	0.03	0.06	0.07	0.08	0.04	0	0.04	0.03	0.05	0.18	0.05	0.06	0.05	0.09	0	0	0.06	0.07	0.04
2529	FUT7	fucosyltransferase 7(FUT7)	0.04	0.02	0	0.02	0.04	0	0.09	0.05	0.03	0	0.03	0	0.02	0.08	0.02	0	0.03	0	0.02	0.03	0.02	0	0	0	0.03	0	0
138724	C9orf131	chromosome 9 open reading frame 131(C9orf131)	0.03	0.07	0	0.15	0	0.02	0.05	0.11	0.02	0.02	0.06	0.06	0.02	0	0.03	0.02	0	0	0.04	0	0.01	0	0	0.02	0.09	0.03	0.03
727909	GOLGA8Q	golgin A8 family member Q(GOLGA8Q)	0.11	0	0	0	0.16	0.34	0.06	0.56	0.17	0.13	0.04	0.23	0	0.31	0.13	0.05	0.08	0	0.3	0.2	0.14	0.13	0.25	0.07	0	0.1	0.22
2525	FUT3	fucosyltransferase 3 (Lewis blood group)(FUT3)	0.04	0.02	0	0.02	0.04	0	0.06	0.05	0	0	0.01	0.03	0.07	0	0.02	0.02	0.06	0	0	0	0	0.02	0.03	0	0.03	0.05	0.02
10595	ERN2	endoplasmic reticulum to nucleus signaling 2(ERN2)	0.03	0	0	0.03	0.06	0.04	0.08	0.07	0	0	0.01	0	0	0.02	0.02	0.01	0	0	0.01	0.02	0.03	0.02	0	0.03	0	0.04	0
7080	NKX2-1	NK2 homeobox 1(NKX2-1)	0.03	0.03	0.04	0.04	0.03	0	0	0	0.01	0.02	0	0	0	0	0.02	0.03	0	0	0.01	0	0.03	0.04	0	0	0	0	0.02
53919	SLCO1C1	solute carrier organic anion transporter family member 1C1(SLCO1C1)	0.04	0.01	0.07	0.03	0.03	0.15	0.03	0.04	0.01	0.03	0.01	0.03	0.02	0	0.02	0.04	0.04	0.07	0.04	0.05	0.04	0.02	0.06	0.02	0.04	0.03	0.04
6440	SFTPC	surfactant protein C(SFTPC)	0.04	0.03	0	0.03	0.01	0	0	0	0.02	0.02	0.02	0.03	0.04	0.02	0	0.05	0.02	0	0	0	0	0.04	0.05	0.02	0	0.01	0.02
339977	LRRC66	leucine rich repeat containing 66(LRRC66)	0.04	0.04	0.04	0.14	0.26	0.2	0.34	0.49	0.07	0.1	0.1	0.08	0.09	0.04	0.1	0.11	0.09	0	0.31	0.16	0.05	0.04	0.11	0.32	0.07	0.15	0.13
92749	DRC1	dynein regulatory complex subunit 1(DRC1)	0.04	0.06	0	0.04	0.08	0.05	0.07	0.16	0.03	0.02	0.07	0.11	0.21	0.11	0.06	0.04	0.33	0.16	0.03	0.03	0.14	0.04	0.02	0.04	0	0.03	0.06
9496	TBX4	T-box 4(TBX4)	0.05	0	0.05	0	0.11	0.06	0.07	0	0.08	0.02	0.06	0.1	0.05	0	0.09	0.05	0.03	0	0.05	0.07	0.05	0.05	0.09	0.08	0.03	0.04	0.04
54504	CPVL	carboxypeptidase, vitellogenic like(CPVL)	0.04	0.04	0.11	0	0.04	0.02	0.05	0.04	0	0.02	0.05	0.04	0.03	0.06	0.02	0	0	0	0.11	0	0.05	0.02	0.02	0.04	0.02	0.04	0.04
9832	JAKMIP2	janus kinase and microtubule interacting protein 2(JAKMIP2)	0.02	0.03	0	0.01	0.03	0.06	0.04	0.06	0.01	0.02	0.03	0.02	0.04	0.03	0	0.03	0	0	0.03	0.04	0.03	0.04	0.01	0.08	0	0.03	0.02
2813	GP2	glycoprotein 2(GP2)	0.04	0.04	0.07	0.04	0.04	0	0.07	0.04	0.09	0.02	0.05	0.05	0.05	0.02	0.05	0.07	0.04	0	0.07	0.03	0.06	0.03	0.02	0.05	0	0.07	0.04
64284	RAB17	RAB17, member RAS oncogene family(RAB17)	0.03	0.01	0.03	0.07	0.07	0.05	0.02	0.05	0.06	0.06	0.05	0.06	0.05	0.04	0.01	0.04	0.04	0	0.07	0	0.06	0.04	0.06	0	0.02	0.03	0.02
2938	GSTA1	glutathione S-transferase alpha 1(GSTA1)	0.13	0.22	0	0.18	0.09	0.15	0.16	0.12	0.67	0.51	1.1	1.18	0.74	0.82	0.11	0.12	0.28	0.95	0.04	0.09	0.57	0.23	0.14	0.12	0.15	0.18	0.09
3166	HMX1	H6 family homeobox 1(HMX1)	0.11	0.07	0	0	0.07	0	0.09	0	0.06	0	0.03	0.12	0.09	0.17	0.05	0	0.06	0	0	0	0.1	0.19	0.06	0	0	0.07	0.08
115111	SLC26A7	solute carrier family 26 member 7(SLC26A7)	0.02	0.04	0.04	0.05	0.04	0.05	0.03	0.06	0.02	0.01	0.02	0	0	0	0.02	0.01	0.02	0	0.01	0.04	0.01	0	0.05	0.01	0.1	0.03	0.06
389766	C9orf153	chromosome 9 open reading frame 153(C9orf153)	0.07	0	0.06	0.09	0.07	0	0.03	0.06	0.02	0.09	0.09	0.03	0.06	0	0.09	0.11	0	0	0.02	0.09	0	0.03	0.19	0.13	0.08	0.05	0.12
6101	RP1	retinitis pigmentosa 1 (autosomal dominant)(RP1)	0.01	0.01	0	0.01	0.02	0	0.01	0.01	0.01	0.01	0	0.01	0.01	0	0.02	0.01	0.01	0	0.02	0.03	0.02	0.01	0.03	0.01	0.02	0.01	0.01
55620	STAP2	signal transducing adaptor family member 2(STAP2)	0.09	0.12	0	0.09	0.09	0	0.07	0.08	0.02	0.08	0.05	0.03	0.04	0.05	0	0.03	0.05	0.16	0.06	0	0.11	0.04	0.14	0.08	0	0	0
388646	gbp7	guanylate binding protein 7(GBP7)	0.05	0	0	0	0	0.06	0.02	0	0.03	0.02	0.01	0.04	0.07	0.09	0	0.02	0.06	0	0.02	0	0.03	0.15	0	0	0	0.02	0.02
158931	TCEAL6	transcription elongation factor A like 6(TCEAL6)	0.1	0.13	0.18	0.03	0.07	0.11	0.08	0.18	0.14	0.04	0.03	0.06	0.17	0.1	0.25	0.15	0.1	0.18	0.2	0.13	0.06	0.13	0.16	0.18	0.06	0	0.21
11105	PRDM7	PR/SET domain 7(PRDM7)	0.04	0.11	0	0.04	0.04	0.02	0.03	0	0.01	0.03	0	0.02	0.02	0.04	0.14	0.05	0	0	0.03	0.03	0	0.02	0.04	0.06	0.05	0.06	0.04
5224	PGAM2	phosphoglycerate mutase 2(PGAM2)	0.16	0.37	0.42	0.16	0.32	0.35	0	0.15	0.27	0.4	0.25	0.48	0.13	0.16	0.13	0.64	0.17	0.28	0.31	0.1	0.39	0.28	0.34	0.29	0.27	0.32	0.45
55282	LRRC36	leucine rich repeat containing 36(LRRC36)	0.06	0.07	0.1	0.11	0.02	0.06	0.05	0.05	0.02	0.02	0.01	0.07	0.05	0.03	0.02	0.03	0.06	0	0.09	0.04	0.09	0	0	0.03	0	0.1	0.08
5320	PLA2G2A	phospholipase A2 group IIA(PLA2G2A)	0.08	0	0	0	0.09	0	0	0	0.07	0.07	0.13	0.2	0.39	0.13	0.07	0	0.35	0.44	0.03	0.05	0.18	0.26	0	0.04	0	0	0
7639	ZNF85	zinc finger protein 85(ZNF85)	0.04	0.08	0	0.05	0.01	0.02	0	0.04	0.05	0.03	0.07	0.03	0	0.02	0.02	0	0.04	0	0.01	0	0.01	0	0.02	0	0	0.01	0.01
51206	GP6	glycoprotein VI platelet(GP6)	0.05	0.07	0.04	0.14	0.14	0.03	0	0.05	0.06	0.04	0.05	0.06	0.04	0.05	0.04	0.03	0.03	0	0.1	0.03	0.02	0.02	0.11	0.05	0.06	0.05	0.07
6869	TACR1	tachykinin receptor 1(TACR1)	0.05	0.07	0	0.05	0.12	0.06	0.02	0.05	0.21	0.17	0.27	0.24	0.04	0.1	0.17	0.05	0.03	0.09	0.03	0.07	0.08	0.11	0	0	0.03	0.03	0.04
100130519	TMEM221	transmembrane protein 221(TMEM221)	0.19	0.46	0.35	0.33	0.07	0	0.16	0	0.28	0.33	0.37	0.41	0.33	0.1	0.25	0.31	0.21	0	0.39	0	0.42	0.35	0.53	0.27	0.22	1.21	0.42
27253	PCDH17	protocadherin 17(PCDH17)	0.02	0.01	0.01	0.02	0.02	0.01	0.01	0.01	0.04	0.01	0.03	0.02	0.06	0	0.01	0.01	0.03	0.06	0.01	0	0.01	0.01	0.01	0.01	0.01	0.01	0.01
1750	DLX6	distal-less homeobox 6(DLX6)	0.05	0	0	0.03	0	0.03	0	0	0.03	0.02	0	0.01	0	0	0.07	0.02	0	0	0.02	0	0	0	0.08	0	0.03	0.05	0.02
115650	TNFRSF13C	TNF receptor superfamily member 13C(TNFRSF13C)	0.14	0.1	0	0.3	0.1	0.08	0.18	0	0.12	0.06	0.08	0.03	0.06	0.08	0.12	0.27	0.15	0	0.1	0.19	0.09	0.06	0.08	0	0.25	0.1	0
155465	AGR3	anterior gradient 3, protein disulphide isomerase family member(AGR3)	0.11	0.08	0.21	0.16	0.08	0.13	0	0.11	0	0.1	0.06	0.07	0.1	0	0.1	0.11	0	0	0.08	0.23	0.25	0.1	0	0	0.33	0.2	0.08
2939	GSTA2	glutathione S-transferase alpha 2(GSTA2)	0.1	0.1	0.28	0.18	0.04	0.29	0.09	0	0.38	0.27	0.64	0.63	0.27	0.43	0.09	0.23	0.22	0.37	0.21	0.33	0.13	0.09	0.06	0.14	0.12	0.07	0.26
10761	PLAC1	placenta specific 1(PLAC1)	0.07	0.09	0	0.05	0.1	0	0.09	0.13	0.22	0.24	0.09	0.09	0.09	0.18	0.15	0.11	0.07	0.13	0.02	0	0.17	0.28	0.19	0.13	0.08	0.05	0.05
4168	MCF2	MCF.2 cell line derived transforming sequence(MCF2)	0.03	0.03	0.02	0.03	0.02	0	0	0	0	0	0	0.02	0	0.01	0	0.02	0.01	0	0.02	0	0.01	0.01	0.05	0.01	0.03	0.02	0.01
7479	WNT8B	Wnt family member 8B(WNT8B)	0.06	0.04	0	0	0.04	0	0	0	0	0	0.03	0.01	0.03	0	0	0.02	0.07	0.11	0.02	0	0.02	0	0.03	0.03	0	0.04	0
4992	OR1F1	olfactory receptor family 1 subfamily F member 1(OR1F1)	0.14	0.1	0.13	0.24	0.1	0.08	0	0	0.28	0.31	0.19	0.19	0.31	0.44	0.31	0.31	0.23	0.51	0.29	0.09	0.31	0.13	0.16	0.4	0.49	0.54	0.31
1572	CYP2F1	cytochrome P450 family 2 subfamily F member 1(CYP2F1)	0.07	0.02	0	0.05	0.05	0	0.09	0	0	0.03	0.02	0	0	0.04	0.03	0.02	0	0	0.07	0	0.02	0	0.04	0.1	0	0.03	0
6847	SYCP1	synaptonemal complex protein 1(SYCP1)	0.03	0.05	0.03	0	0	0	0	0	0.02	0	0.02	0	0	0.02	0	0	0	0	0	0.02	0.02	0.01	0	0	0.02	0.01	0.01
55811	ADCY10	adenylate cyclase 10, soluble(ADCY10)	0.02	0.02	0.06	0.06	0.1	0.2	0.23	0.24	0.02	0	0.01	0.04	0.04	0.01	0	0.04	0.03	0.04	0.06	0.08	0.04	0.02	0.03	0.11	0.01	0.02	0.03
100130733	LRRC70	leucine rich repeat containing 70(LRRC70)	0.06	0.04	0	0.02	0	0	0.12	0	0.02	0.13	0.02	0	0	0	0.1	0.02	0.03	0	0	0	0.04	0.03	0	0.03	0	0.02	0.06
132851	SPATA4	spermatogenesis associated 4(SPATA4)	0.05	0.04	0.05	0.06	0.04	0.03	0.05	0	0.03	0.02	0.01	0.04	0	0.03	0.12	0.05	0.12	0.2	0.02	0.07	0.05	0.02	0.09	0.03	0.06	0.04	0.16
5913	RAPSN	receptor associated protein of the synapse(RAPSN)	0.08	0.03	0.07	0.14	0.19	0.13	0.23	0	0.07	0.03	0	0.06	0.03	0.12	0.03	0.28	0.04	0	0.11	0.1	0.07	0.04	0.22	0.11	0.05	0.17	0.14
200373	CFAP221	cilia and flagella associated protein 221(CFAP221)	0.02	0.03	0.04	0.02	0.01	0.03	0.04	0.02	0.06	0.02	0.02	0.04	0.04	0.02	0.03	0.06	0.01	0	0.04	0.04	0.01	0	0.04	0.02	0.01	0.03	0.07
10655	DMRT2	doublesex and mab-3 related transcription factor 2(DMRT2)	0.05	0	0	0.03	0.02	0.05	0.02	0	0.03	0	0	0	0	0	0	0	0	0	0	0	0	0	0	0.02	0.03	0.05	0.03
2099	ESR1	estrogen receptor 1(ESR1)	0.01	0.01	0.02	0	0.01	0.01	0	0.01	0.02	0.02	0.01	0.01	0.02	0.01	0	0	0.01	0	0.02	0.03	0.02	0	0.01	0.01	0.01	0	0
55808	ST6GALNAC1	ST6 N-acetylgalactosaminide alpha-2,6-sialyltransferase 1(ST6GALNAC1)	0.05	0.05	0.1	0.09	0.11	0.03	0.18	0.1	0.23	0.27	0.24	0.35	0.32	0.44	0.02	0.08	0.7	0.47	0.07	0.21	1.31	1.2	0.03	0.1	0.15	0.15	0.09
245972	ATP6V0D2	ATPase H+ transporting V0 subunit d2(ATP6V0D2)	0.04	0.02	0	0	0.02	0.02	0.02	0	0	0	0	0	0.04	0.02	0.06	0.07	0	0.08	0.03	0.06	0.03	0.02	0.02	0.04	0.03	0.08	0
730	C7	complement C7(C7)	0.03	0.02	0	0.06	0.01	0.01	0.01	0.05	0.01	0.01	0.01	0.01	0	0.01	0.02	0.01	0	0	0	0.02	0	0.01	0.03	0.04	0.01	0.01	0.01
93190	c1orf158	chromosome 1 open reading frame 158(C1orf158)	0.03	0.02	0	0.01	0.03	0.05	0.03	0.03	0.01	0.03	0.03	0.04	0.04	0	0	0.03	0.03	0	0	0.02	0.04	0.01	0.07	0.04	0.02	0.04	0.04
199920	C1orf168	chromosome 1 open reading frame 168(C1orf168)	0.03	0	0	0.01	0	0.02	0.01	0	0.01	0	0.01	0.01	0	0	0.01	0.01	0.02	0	0.04	0.02	0.01	0.01	0.02	0.07	0.02	0	0
221188	ADGRG5	adhesion G protein-coupled receptor G5(ADGRG5)	0.03	0.03	0	0.07	0.03	0	0.04	0.06	0.09	0.03	0.08	0.1	0	0	0.03	0.04	0	0	0.04	0.02	0	0	0.04	0.02	0	0.02	0.05
5800	PTPRO	protein tyrosine phosphatase, receptor type O(PTPRO)	0.02	0.01	0.04	0	0.01	0	0	0	0	0	0	0	0	0	0	0.01	0	0	0.01	0.03	0	0.01	0.01	0.01	0	0.01	0.01
554313	HIST2H4B	histone cluster 2 H4 family member b(HIST2H4B)	0.1	0.15	0.33	0.12	0.13	0.18	0.16	0.4	0.1	0.18	0.12	0.07	0.14	0.22	0.18	0.41	0.23	0.77	0.12	0.28	0.12	0.17	0.24	0.05	0.21	0.12	0.15
51302	CYP39A1	cytochrome P450 family 39 subfamily A member 1(CYP39A1)	0.05	0.11	0.09	0.1	0.13	0.13	0.12	0.09	0.08	0.08	0.08	0.07	0.06	0	0.06	0.09	0.15	0.08	0.03	0.06	0.1	0.13	0.03	0.04	0.08	0.1	0.03
728378	Potef	POTE ankyrin domain family member F(POTEF)	0.03	0.03	0.03	0.02	0.02	0	0.01	0.03	0.03	0.04	0.05	0.01	0.01	0	0.11	0.05	0.03	0	0.03	0.02	0.03	0.03	0.05	0.06	0.05	0.02	0.03
392509	ARL13A	ADP ribosylation factor like GTPase 13A(ARL13A)	0.09	0.15	0.16	0.03	0.06	0.1	0.11	0.16	0.08	0.04	0.02	0.02	0.04	0.05	0.15	0.17	0	0	0.18	0.06	0.03	0.04	0.1	0.16	0.05	0.15	0.06
220202	ATOH7	atonal bHLH transcription factor 7(ATOH7)	0.09	0.09	0.08	0.03	0.06	0.1	0.08	0.09	0.08	0.2	0.07	0.02	0	0.05	0.2	0.06	0.1	0	0.12	0	0.06	0	0	0	0.05	0.03	0.07
84866	TMEM25	transmembrane protein 25(TMEM25)	0.04	0.03	0	0.05	0.05	0.1	0.07	0.04	0.04	0.04	0.02	0.02	0.04	0.02	0.02	0.04	0.02	0	0.01	0.06	0.01	0	0	0.06	0.03	0.03	0.08
284417	TMEM150B	transmembrane protein 150B(TMEM150B)	0.14	0	0.12	0.14	0.19	0.08	0.34	0.26	0.66	0.59	0.48	0.6	0.12	0.35	0.12	0.26	0.22	0.25	0.27	0	0.09	0	0.3	0.19	0.08	0.09	0.05
5778	PTPN7	protein tyrosine phosphatase, non-receptor type 7(PTPN7)	0.02	0.02	0.02	0	0	0.03	0.02	0.02	0.03	0.06	0.02	0	0.01	0.02	0.05	0.01	0.01	0.04	0.02	0	0.01	0	0	0.01	0.05	0.02	0.02
945	CD33	CD33 molecule(CD33)	0.09	0.2	0.23	0.09	0.12	0	0.04	0	0.1	0.07	0.02	0.02	0.04	0.04	0.15	0.03	0	0	0.06	0.11	0	0	0	0.12	0.05	0.09	0.03
154865	IQUB	IQ motif and ubiquitin domain containing(IQUB)	0.02	0.02	0.02	0.02	0	0.01	0.03	0.02	0.01	0	0.01	0.01	0	0.01	0	0.01	0	0	0.01	0.03	0.01	0.02	0.03	0.01	0	0.02	0.02
4495	MT1G	metallothionein 1G(MT1G)	0.31	0.21	0.28	0	0	0	0	0.29	0	0.13	0	0.06	0	0	0.13	0	0.16	0	0	0	0	0	0	0	0.35	0	0
347148	QRFP	pyroglutamylated RFamide peptide(QRFP)	0.32	0	0	0	0.11	0	0.27	0	0	0	0.18	0	0	0	0.14	0.1	0.17	0.59	0	0.64	0	0.15	0	0	0	0	0.12
440585	FAM183A	family with sequence similarity 183 member A(FAM183A)	0.08	0.08	0	0	0.14	0.13	0.16	0.07	0.09	0.03	0.04	0.06	0.03	0.12	0	0.05	0.08	0	0.05	0.05	0.07	0.07	0.04	0.04	0.09	0.08	0.03
11009	IL24	interleukin 24(IL24)	0.07	0.16	0	0.07	0	0.04	0.11	0	0.08	0	0.04	0	0.03	0.04	0.09	0.04	0.18	0.24	0.05	0.04	0.44	0.45	0	0.06	0	0	0
145226	RDH12	retinol dehydrogenase 12 (all-trans/9-cis/11-cis)(RDH12)	0.07	0.05	0	0	0.18	0.16	0.18	0.07	0	0.09	0.02	0.1	0.03	0.11	0.06	0.21	0.12	0.13	0	0.05	0.07	0	0.04	0.03	0	0.05	0.08
4504	MT3	metallothionein 3(MT3)	0.2	0.14	0	0.07	0.14	0.34	0	0	0.06	0.09	0.05	0.04	0.09	0	0.09	0.19	0	0.73	0	0.52	0.13	0	0	0.19	0.34	0	0
220081	ERICH6B	glutamate rich 6B(ERICH6B)	0.05	0.03	0	0.03	0.05	0	0.02	0	0.01	0.08	0.02	0.01	0.02	0	0	0	0.02	0	0.05	0	0.03	0.02	0	0	0.05	0.03	0.07
27127	SMC1B	structural maintenance of chromosomes 1B(SMC1B)	0.03	0.05	0.03	0.1	0.04	0	0.01	0.06	0.04	0.07	0.03	0.02	0.03	0.05	0.07	0.03	0	0	0.01	0.06	0.02	0	0.05	0.03	0.11	0.08	0.07
51176	LEF1	lymphoid enhancer binding factor 1(LEF1)	0.03	0	0	0	0	0	0	0	0	0	0	0	0	0	0	0.01	0.04	0	0	0	0	0	0	0	0.02	0.01	0
115761	ARL11	ADP ribosylation factor like GTPase 11(ARL11)	0.03	0.01	0.03	0.04	0.04	0.04	0.07	0.03	0.02	0	0.01	0.02	0	0.02	0.03	0.04	0	0	0.02	0.05	0.01	0.03	0.04	0.02	0.02	0.07	0.01
2246	FGF1	fibroblast growth factor 1(FGF1)	0.03	0.04	0.12	0.07	0.03	0.1	0.1	0.1	0	0.01	0.01	0.03	0.02	0.01	0.11	0.1	0.04	0	0.07	0.12	0.07	0.06	0.12	0.05	0.06	0.02	0.04
814	CAMK4	calcium/calmodulin dependent protein kinase IV(CAMK4)	0.01	0.02	0.03	0.02	0.03	0.04	0.03	0.06	0.02	0.02	0.03	0.02	0.02	0.03	0.02	0.02	0.02	0	0.01	0.04	0.03	0.01	0.01	0.02	0.03	0.03	0.02
6588	SLN	sarcolipin(SLN)	0.18	0.19	0	0.13	0.19	0.73	0.62	0.35	0.16	0	0.25	0.28	0.16	0.29	0.32	0.29	0.1	0	0.31	0.24	0.06	0	0.2	0.43	0.32	0.13	0
29106	SCG3	secretogranin III(SCG3)	0.04	0.05	0.11	0.01	0.08	0.05	0.12	0.08	0.06	0.07	0.07	0.05	0.07	0.04	0.05	0.03	0.06	0.07	0.05	0	0.09	0.05	0.07	0.11	0.05	0.08	0.06
84460	ZMAT1	zinc finger matrin-type 1(ZMAT1)	0.02	0.02	0.1	0.02	0.02	0.02	0.04	0.03	0.02	0.02	0.02	0.04	0.02	0.06	0	0.01	0.01	0	0.01	0.05	0.03	0.03	0	0.04	0.03	0.02	0.01
23439	ATP1B4	ATPase Na+/K+ transporting family member beta 4(ATP1B4)	0.03	0.14	0.06	0.08	0.05	0.1	0.03	0.19	0.07	0.13	0.07	0.06	0.1	0.04	0.18	0.1	0.09	0.06	0.19	0.05	0.11	0.06	0.08	0.1	0.16	0.08	0.09
10324	KLHL41	kelch like family member 41(KLHL41)	0.05	0.09	0.09	0	0.02	0.14	0.09	0.14	0.03	0.09	0.08	0.07	0.07	0.03	0	0.02	0	0	0.1	0	0.06	0.02	0.08	0.1	0.03	0.05	0.04
50839	TAS2R10	taste 2 receptor member 10(TAS2R10)	0.14	0.1	0.26	0	0.1	0.16	0.06	0.14	0.12	0.19	0.04	0.11	0	0.15	0	0.09	0.16	0	0.1	0	0.05	0.06	0.08	0.07	0.08	0.15	0.1
56253	CRTAM	cytotoxic and regulatory T-cell molecule(CRTAM)	0.05	0	0.05	0.06	0.47	0.73	0.57	1.02	0.08	0.05	0.07	0.05	0.02	0.06	0.09	0.05	0.12	0	0.2	0.32	0	0.05	0.36	0.28	0.03	0.04	0
6559	SLC12A3	solute carrier family 12 member 3(SLC12A3)	0.02	0.02	0	0	0.01	0.03	0	0.02	0	0	0.01	0	0	0	0.01	0	0.01	0	0	0	0.01	0.02	0.01	0.01	0	0	0
64816	CYP3A43	cytochrome P450 family 3 subfamily A member 43(CYP3A43)	0.04	0.04	0	0.03	0.09	0.05	0.09	0.08	0.07	0.02	0.06	0.02	0.08	0	0.04	0.04	0	0	0.01	0.08	0.07	0.02	0	0	0.02	0.03	0.02
100133171	SPANXB2	SPANX family, member B2	0.28	0.1	0.26	0.39	0.3	0.32	0.12	0.8	0.41	0.62	0.39	0.33	0.49	0.74	0.49	0.18	0.31	0.51	0.1	0.56	1.51	1.02	0.31	0.13	0	0.39	0.1
6376	CX3CL1	C-X3-C motif chemokine ligand 1(CX3CL1)	0.04	0.44	0.4	0.17	0.17	0.14	0.39	0.15	0.22	0.45	0.66	1	1.78	1.36	0.03	0.05	2.64	1.89	0.18	0.1	2.27	2.72	0.13	0.13	0.07	0.1	0.09
730112	fam166b	family with sequence similarity 166 member B(FAM166B)	0.1	0.1	0.27	0.1	0.14	0.27	0.16	0.09	0.17	0.13	0.16	0.17	0.17	0.2	0.17	0.09	0.1	0.18	0.13	0.06	0.15	0.09	0.11	0.14	0.28	0.13	0.46
152756	FAM218A	family with sequence similarity 218 member A(FAM218A)	0.06	0.04	0	0.06	0.09	0.03	0.15	0.06	0.11	0.11	0.08	0.04	0.05	0.06	0.08	0.16	0	0	0.19	0	0	0.08	0.03	0.09	0.04	0.15	0.09
150159	SLC9B1	solute carrier family 9 member B1(SLC9B1)	0.04	0.11	0	0.03	0.06	0.05	0	0.04	0.05	0.06	0.04	0.01	0.02	0	0.1	0	0.02	0.08	0.03	0.06	0.01	0.02	0.1	0	0.08	0.02	0.03
130540	ALS2CR12	amyotrophic lateral sclerosis 2 chromosome region candidate 12(ALS2CR12)	0.05	0.07	0.05	0.02	0.07	0	0.13	0.05	0.01	0.11	0.06	0.02	0	0.11	0.04	0.06	0.11	0	0.1	0.03	0.08	0.02	0.03	0.12	0	0.14	0.07
9421	HAND1	heart and neural crest derivatives expressed 1(HAND1)	0.08	0.23	0.07	0.13	0	0	0.03	0	0.11	0.03	0.02	0	0.07	0.04	0	0.1	0.04	0	0	0.1	0.07	0.31	0	0	0	0.08	0.06
3792	KEL	Kell blood group, metallo-endopeptidase(KEL)	0.03	0.02	0.03	0.02	0.02	0	0	0.1	0.02	0.01	0.02	0.01	0	0.02	0.01	0.02	0	0	0.02	0	0	0	0.02	0.02	0	0	0.05
440387	CTRB2	chymotrypsinogen B2(CTRB2)	0.06	0.02	0	0.04	0.1	0.07	0	0.05	0	0	0.02	0	0	0	0	0.02	0.06	0	0.08	0.11	0.02	0	0.19	0.08	0.03	0	0
29802	VPREB3	pre-B lymphocyte 3(VPREB3)	0.2	0.41	0.18	0.69	0.49	0.23	0.25	0.19	0.29	0.35	0.5	0.31	0.44	0.21	0.61	0.13	0.54	0	0.61	0.53	0.32	0.54	0.45	0.28	0.23	0.77	0.37
340120	ANKRD34B	ankyrin repeat domain 34B(ANKRD34B)	0.03	0.08	0	0.06	0	0.02	0.06	0.03	0	0	0.01	0	0.01	0	0.04	0.02	0	0.06	0.02	0.06	0	0	0.02	0.03	0.08	0	0.05
26740	OR1J2	olfactory receptor family 1 subfamily J member 2(OR1J2)	0.04	0.07	0.03	0.06	0.01	0.04	0.01	0.03	0.03	0	0.02	0.01	0.02	0	0.11	0.03	0.02	0	0.01	0.05	0.03	0.02	0.04	0.08	0.06	0.06	0.06
2239	GPC4	glypican 4(GPC4)	0.03	0.02	0	0.05	0	0	0	0	0.02	0	0.01	0	0	0.03	0.02	0	0	0	0.04	0.02	0.01	0.04	0	0.01	0.02	0.02	0.03
23440	OTP	orthopedia homeobox(OTP)	0.04	0.05	0	0.05	0.05	0.04	0.06	0.07	0.03	0	0.01	0.03	0.05	0.06	0.05	0.01	0	0	0.04	0.05	0.02	0.02	0.04	0.05	0.02	0.08	0.01
23281	MTUS2	microtubule associated tumor suppressor candidate 2(MTUS2)	0.02	0.01	0.02	0.01	0.01	0.02	0.01	0	0	0.01	0	0	0.01	0.01	0.01	0.01	0	0	0.01	0	0	0	0.03	0.01	0.02	0	0.01
219539	YPEL4	yippee like 4(YPEL4)	0.08	0.03	0	0.11	0.03	0.04	0.03	0	0.02	0.03	0.02	0.07	0.1	0.04	0.03	0.1	0.08	0	0.1	0.05	0.07	0.14	0	0.07	0.04	0.03	0.03
912	CD1D	CD1d molecule(CD1D)	0.06	0	0	0	0	0	0	0	0	0	0	0	0	0	0.05	0.02	0	0	0.02	0	0	0	0	0	0	0.04	0
9976	CLEC2B	C-type lectin domain family 2 member B(CLEC2B)	0.07	0.07	0.12	0.14	0.05	0.18	0.16	0.19	0.08	0.09	0.18	0.14	0.4	0.41	0.03	0.1	0.39	0.12	0.13	0.04	0.49	0.15	0.04	0.03	0.04	0.05	0.1
440243	GOLGA6L22	golgin A6 family-like 22(GOLGA6L22)	0.05	0.05	0.05	0	0.06	0.06	0.02	0.05	0.03	0.02	0.01	0	0	0	0.07	0.02	0.03	0	0.04	0	0.05	0.05	0.03	0.05	0.03	0.02	0.04
10673	TNFSF13B	tumor necrosis factor superfamily member 13b(TNFSF13B)	0.08	0.03	0.08	0	0.03	0.09	0.1	0.16	0.09	0.07	0.52	0.49	2.44	1.9	0	0.03	2.05	3.14	0.06	0.05	1.4	0.89	0.05	0.04	0.09	0.03	0.09
85479	DNAJC5B	DnaJ heat shock protein family (Hsp40) member C5 beta(DNAJC5B)	0.05	0	0	0.14	0.06	0.13	0.19	0.09	0.08	0.02	0.09	0.04	0.04	0.17	0.08	0.06	0.05	0	0.06	0.12	0.07	0.08	0.05	0.17	0.13	0.13	0.05
1961	EGR4	early growth response 4(EGR4)	0.06	0.08	0.05	0.02	0.02	0	0.12	0.16	0.03	0	0.05	0.1	0.27	0.23	0	0.02	0.18	0	0.02	0	0.21	0.3	0	0	0	0	0
9892	SNAP91	synaptosome associated protein 91(SNAP91)	0.02	0	0.03	0.02	0.06	0.02	0.02	0.05	0.05	0.01	0.03	0.04	0.02	0.01	0.02	0.01	0.01	0	0	0.01	0.02	0.01	0.02	0.03	0.01	0.03	0.01
8347	HIST1H2BC	histone cluster 1 H2B family member c(HIST1H2BC)	0.11	0.08	0.1	0.04	0.19	0.15	0.14	0.26	0.1	0.19	0.1	0.11	0.24	0.28	0.05	0.14	0.06	0.4	0.09	0.18	0.25	0.12	0.19	0.38	0.15	0.28	0.04
279	amy2a	amylase, alpha 2A (pancreatic)(AMY2A)	0.05	0.03	0.09	0.02	0.07	0.08	0.16	0.14	0.01	0.02	0.01	0.05	0.02	0.08	0.02	0.03	0	0	0.08	0.03	0	0	0.03	0.05	0.03	0.02	0.04
4145	MATK	megakaryocyte-associated tyrosine kinase(MATK)	0.05	0.05	0.1	0.05	0.02	0	0.04	0	0.03	0.02	0.01	0.01	0.07	0	0.05	0.05	0	0	0.02	0	0.1	0.12	0.06	0.02	0	0.09	0
3112	HLA-DOB	major histocompatibility complex, class II, DO beta(HLA-DOB)	0.07	0.02	0.07	0.02	0.15	0.08	0.18	0.07	0.04	0.09	0.14	0.08	0.4	0.26	0	0.05	0.42	0.26	0.07	0.09	0.27	0.26	0	0.03	0.08	0.05	0.08
1297	COL9A1	collagen type IX alpha 1 chain(COL9A1)	0.02	0.02	0.03	0.02	0.01	0.03	0.02	0.07	0.02	0	0.02	0.04	0.02	0.01	0.01	0.01	0.03	0	0.02	0.01	0.01	0.05	0.01	0.03	0.02	0.01	0.01
5502	PPP1R1A	protein phosphatase 1 regulatory inhibitor subunit 1A(PPP1R1A)	0.07	0.02	0	0.02	0	0.04	0.11	0.31	0.02	0	0	0.05	0.09	0.03	0.12	0.04	0.04	0.12	0.07	0.09	0.02	0	0.04	0	0.08	0.09	0.12
149466	C1orf210	chromosome 1 open reading frame 210(C1orf210)	0.09	0.03	0.16	0.03	0.03	0.39	0.07	0	0.1	0.08	0.05	0.12	0.11	0.14	0.15	0.06	0.09	0	0.12	0.06	0.06	0.12	0.15	0	0	0.06	0.13
192134	B3GNT6	UDP-GlcNAc:betaGal beta-1,3-N-acetylglucosaminyltransferase 6(B3GNT6)	0.05	0.02	0	0.05	0.07	0.09	0.13	0.2	0	0.02	0.06	0.04	0.02	0.03	0.05	0.03	0.03	0	0.04	0.07	0.03	0.12	0.09	0.08	0.09	0.06	0.08
100288797	TMEM239	transmembrane protein 239(TMEM239)	0.03	0.03	0.06	0.06	0.05	0.04	0.04	0.13	0.02	0.06	0.09	0.08	0.24	0.21	0.01	0.05	0.24	0.25	0.08	0.04	0.28	0.34	0.02	0.1	0	0.01	0.05
11249	NXPH2	neurexophilin 2(NXPH2)	0.13	0.17	0.12	0	0.04	0	0	0	0	0	0.1	0	0	0	0	0.12	0	0	0.09	0	0	0	0.07	0.12	0	0.04	0.09
5988	RFPL1	ret finger protein like 1(RFPL1)	0.09	0.15	0.16	0.09	0.25	0.15	0.11	0.08	0.15	0.23	0.29	0.29	0.35	0.19	0.08	0.03	0.38	0	0.12	0.17	0.08	0.28	0.05	0.08	0.26	0.06	0.06
10742	RAI2	retinoic acid induced 2(RAI2)	0.05	0.03	0.09	0.1	0	0	0.06	0.1	0.06	0.07	0.06	0.05	0	0.16	0.11	0.05	0.05	0	0.1	0.1	0.13	0.16	0.03	0.14	0.12	0.07	0.02
440822	PIWIL3	piwi like RNA-mediated gene silencing 3(PIWIL3)	0.04	0.04	0.03	0.04	0.04	0.04	0	0.04	0.02	0.02	0.03	0.04	0.03	0	0.08	0.04	0.02	0	0.03	0.02	0.01	0.02	0.04	0.02	0.02	0.04	0.01
229	ALDOB	aldolase, fructose-bisphosphate B(ALDOB)	0.05	0	0	0	0.11	0.18	0.05	0	0.03	0.07	0.09	0.01	0.07	0.06	0.05	0.05	0.03	0	0.11	0.07	0.12	0.05	0.12	0.08	0.03	0.02	0
1041	CDSN	corneodesmosin(CDSN)	0.05	0.05	0	0.02	0.05	0.06	0.15	0	0.01	0.02	0.06	0.07	0.02	0	0	0.03	0.11	0.19	0.07	0	0.13	0.05	0	0.05	0.03	0.05	0.06
284402	SCGB2B2	secretoglobin family 2B member 2(SCGB2B2)	0.05	0.07	0.1	0.04	0.04	0.12	0.09	0.1	0.05	0.05	0	0.04	0.05	0.06	0.02	0.07	0	0.2	0	0	0.07	0.07	0.09	0.03	0.13	0.02	0.08
5158	PDE6B	phosphodiesterase 6B(PDE6B)	0.03	0.04	0.02	0.04	0.05	0.07	0.01	0.02	0.05	0.01	0.04	0.02	0.02	0.03	0.02	0.02	0	0	0.04	0.07	0.02	0.01	0.03	0	0.05	0.05	0.01
2857	GPR34	G protein-coupled receptor 34(GPR34)	0.07	0.05	0.06	0.05	0.07	0.16	0.12	0	0.06	0.09	0.09	0.11	0	0.04	0.06	0.02	0.07	0	0.12	0.14	0.2	0.19	0.08	0.03	0.08	0.02	0.05
10321	CRISP3	cysteine rich secretory protein 3(CRISP3)	0.06	0.04	0	0.06	0.09	0.07	0.05	0	0.05	0.03	0.03	0.02	0.03	0	0.08	0.02	0.03	0	0.04	0.04	0.06	0.05	0	0	0.07	0.02	0
117157	SH2D1B	SH2 domain containing 1B(SH2D1B)	0.05	0.02	0	0	0.02	0.03	0	0	0	0	0.01	0	0.02	0	0	0.03	0.1	0.17	0.02	0	0.37	0.17	0.03	0	0	0	0
1463	NCAN	neurocan(NCAN)	0.02	0	0	0	0.01	0.02	0	0.04	0.02	0.02	0.01	0	0.01	0	0.01	0.01	0	0	0.01	0.07	0	0	0.06	0.03	0.04	0	0.04
120406	NXPE2	neurexophilin and PC-esterase domain family member 2(NXPE2)	0.07	0	0	0	0.02	0	0	0	0.02	0	0	0	0.09	0	0.06	0.02	0	0	0	0	0	0.03	0	0	0	0.05	0.02
84941	HSH2D	hematopoietic SH2 domain containing(HSH2D)	0.05	0.02	0.1	0.11	0.15	0.15	0.57	0.25	0.13	0.18	0.73	1.23	2.29	1.99	0.07	0.12	2.53	2.74	0.04	0.1	3.21	2.95	0.2	0.17	0.06	0.05	0.02
6538	SLC6A11	solute carrier family 6 member 11(SLC6A11)	0.02	0.03	0.02	0.03	0.06	0	0.01	0.04	0.01	0	0.01	0.02	0.03	0.01	0.03	0.02	0.02	0	0.04	0.05	0.02	0.02	0.04	0.01	0.01	0.03	0.04
115908	CTHRC1	collagen triple helix repeat containing 1(CTHRC1)	0.08	0.13	0.27	0.1	0.16	0.17	0.16	0.07	0.15	0.13	0.1	0.13	0.03	0	0.16	0.07	0.08	0	0.08	0.05	0.02	0.1	0.08	0.14	0.09	0.08	0.05
6547	SLC8A3	solute carrier family 8 member A3(SLC8A3)	0.02	0.03	0.06	0.03	0.01	0.01	0	0	0	0.01	0.03	0.01	0	0.04	0.01	0.02	0.01	0	0.01	0.03	0.01	0	0.07	0	0.03	0.03	0.03
84700	MYO18B	myosin XVIIIB(MYO18B)	0.02	0.01	0	0.01	0.01	0.01	0.01	0	0.02	0	0	0	0.01	0	0.01	0.05	0	0	0.05	0.06	0.02	0	0.02	0.02	0.03	0.02	0.01
6664	SOX11	SRY-box 11(SOX11)	0.02	0.01	0	0.01	0	0	0	0.01	0	0.01	0	0	0	0.01	0	0	0	0	0	0	0	0	0	0.01	0	0.01	0.01
1551	CYP3A7	cytochrome P450 family 3 subfamily A member 7(CYP3A7)	0.03	0.07	0.03	0.06	0.08	0.04	0.04	0	0.07	0.04	0	0.03	0.06	0.05	0	0.02	0.05	0.06	0.03	0.04	0.04	0.05	0.04	0	0.02	0.05	0.06
285025	CCDC141	coiled-coil domain containing 141(CCDC141)	0.01	0	0.01	0	0.01	0	0	0	0.01	0	0	0.01	0	0.01	0	0	0	0	0.01	0.03	0	0	0	0.01	0.01	0.01	0
653781	POTEJ	POTE ankyrin domain family member J(POTEJ)	0.04	0.13	0	0	0.11	0	0	0	0.06	0.15	0.11	0.01	0	0.06	0.09	0.01	0.06	0.14	0.01	0.1	0.06	0.07	0.07	0.07	0.05	0.1	0
7568	ZNF20	zinc finger protein 20(ZNF20)	0.03	0.06	0.12	0.02	0.01	0.09	0.03	0	0.03	0.04	0.06	0.06	0.03	0.09	0.03	0.09	0.04	0	0.08	0.04	0.05	0.05	0.07	0.03	0.04	0.01	0.04
124842	TMEM132E	transmembrane protein 132E(TMEM132E)	0.03	0.01	0	0	0	0	0	0	0	0	0	0	0	0	0.03	0.03	0	0	0	0.02	0	0	0	0.01	0	0	0.01
10875	FGL2	fibrinogen like 2(FGL2)	0.03	0.01	0.03	0.01	0.03	0	0	0	0.02	0.01	0.01	0.01	0.03	0	0.01	0.02	0.02	0	0	0	0	0	0	0.03	0.02	0.01	0
91120	ZNF682	zinc finger protein 682(ZNF682)	0.04	0	0	0.04	0.03	0.05	0.02	0.04	0.01	0.02	0.01	0.05	0.04	0.06	0.04	0.04	0.02	0	0.03	0.03	0.06	0.04	0.04	0	0	0.07	0.01
129881	CCDC173	coiled-coil domain containing 173(CCDC173)	0.06	0.12	0.05	0.04	0.15	0.03	0.1	0	0	0.1	0.02	0.05	0.03	0.06	0.08	0.13	0.03	0.11	0.12	0.04	0.02	0	0.07	0.06	0.1	0.08	0.11
1672	DEFB1	defensin beta 1(DEFB1)	0.28	0.38	1.02	0.96	0.39	0.31	0.23	0.52	0.16	0.12	0.23	0.21	0.12	0.44	0.24	0.26	1.05	0.5	0.38	0	0.96	1.12	0	0.26	0.48	0.39	0.91
219595	FOLH1B	folate hydrolase 1B(FOLH1B)	0.04	0	0	0	0.03	0.02	0	0	0.01	0	0	0	0	0	0	0.01	0	0	0	0	0.03	0.04	0	0	0	0.02	0
3101	HK3	hexokinase 3(HK3)	0.04	0	0	0	0.01	0.05	0.02	0.04	0.02	0	0.02	0.02	0.04	0	0.02	0.03	0	0	0.04	0.03	0	0	0.02	0	0.02	0.04	0.04
22861	NLRP1	NLR family pyrin domain containing 1(NLRP1)	0.02	0.03	0	0.02	0.03	0.04	0.03	0.08	0.03	0	0.03	0.01	0.01	0.03	0.06	0.01	0.01	0.04	0.02	0	0.06	0.03	0.02	0.01	0.03	0.02	0.03
79674	VEPH1	ventricular zone expressed PH domain containing 1(VEPH1)	0.02	0.03	0.04	0.01	0.01	0.01	0.01	0.02	0.03	0.04	0.01	0.02	0.01	0.01	0.01	0.02	0	0	0.03	0.04	0	0	0.06	0.02	0.05	0.04	0.01
415117	STX19	syntaxin 19(STX19)	0.12	0.08	0.21	0.04	0.16	0.19	0.19	0.22	0.03	0	0.03	0.04	0.05	0.06	0	0.11	0.25	0	0.04	0.23	0.07	0.1	0.06	0.05	0	0.08	0.04
125893	ZNF816	zinc finger protein 816(ZNF816)	0.05	0.12	0	0.1	0.02	0.06	0.04	0.05	0.06	0.11	0.08	0.05	0.04	0.13	0.06	0.06	0.03	0.09	0.03	0.06	0.08	0.04	0.08	0.07	0.06	0.12	0.11
27285	TEKT2	tektin 2(TEKT2)	0.07	0.02	0.06	0.05	0.07	0.19	0.03	0.06	0.02	0	0	0.01	0	0	0	0.15	0	0	0.07	0.04	0.06	0	0.18	0.09	0.04	0.02	0.02
163589	TDRD5	tudor domain containing 5(TDRD5)	0.03	0.06	0.03	0.03	0.05	0.02	0.04	0.09	0.04	0.04	0.04	0.03	0.01	0.02	0.04	0	0	0	0	0.02	0.02	0.01	0.02	0.06	0.02	0.02	0.04
2348	folr1	folate receptor 1(FOLR1)	0.08	0.09	0	0.03	0.18	0.29	0.21	0.16	0.46	0.18	0.3	0.31	0.18	0.09	0.07	0.05	0.23	0.31	0.03	0.06	0.29	0.34	0.28	0.16	0.05	0.18	0.18
285782	CAGE1	cancer antigen 1(CAGE1)	0.04	0.03	0	0.01	0.07	0.02	0.03	0.07	0	0.02	0.02	0.02	0	0	0	0	0.02	0	0	0	0.04	0.03	0	0.02	0	0	0.03
84830	ADTRP	androgen dependent TFPI regulating protein(ADTRP)	0.03	0.1	0.03	0.14	0.09	0.02	0.08	0.19	0.1	0.09	0.08	0.07	0.06	0.05	0.11	0.04	0.02	0.12	0.1	0.15	0.02	0.04	0.11	0.06	0.13	0.07	0.06
284217	LAMA1	laminin subunit alpha 1(LAMA1)	0.01	0	0.01	0.01	0	0.01	0.02	0	0.01	0.01	0	0.01	0	0	0.01	0.01	0.01	0	0.01	0	0	0.01	0.02	0.01	0.01	0.01	0.01
50619	DEF6	DEF6, guanine nucleotide exchange factor(DEF6)	0.05	0.04	0	0.14	0.05	0.06	0.13	0.05	0.04	0.04	0	0.02	0.02	0.05	0.02	0.05	0	0	0.09	0.03	0.03	0.05	0.17	0.07	0	0.04	0.02
917	CD3G	CD3g molecule(CD3G)	0.1	0.03	0	0.1	0.04	0	0	0	0.06	0	0.08	0.02	0	0	0.09	0	0.05	0	0	0.07	0	0.05	0	0.05	0.06	0.04	0.07
29760	BLNK	B-cell linker(BLNK)	0.03	0.01	0	0.01	0.02	0.02	0	0.03	0.03	0.03	0.02	0.03	0.14	0	0.01	0.01	0.12	0.12	0	0	0.06	0.03	0.04	0	0	0.02	0.02
51725	FBXO40	F-box protein 40(FBXO40)	0.02	0.03	0.04	0.01	0.02	0.03	0.01	0.04	0.02	0.01	0.01	0	0.03	0	0.03	0.02	0	0.04	0.01	0.06	0.03	0	0.01	0.02	0	0.02	0.02
9992	KCNE2	potassium voltage-gated channel subfamily E regulatory subunit 2(KCNE2)	0.17	0	0	0.11	0	0	0	0.31	0.05	0.07	0.05	0.06	0.07	0.09	0	0.05	0	0	0.11	0.11	0.05	0	0.28	0	0	0.12	0.12
149563	C1orf64	chromosome 1 open reading frame 64(C1orf64)	0.04	0.03	0	0.02	0.03	0	0	0	0.01	0.04	0.04	0.01	0.02	0	0.04	0	0.02	0	0.01	0.03	0.01	0.02	0	0	0	0.03	0
3055	HCK	HCK proto-oncogene, Src family tyrosine kinase(HCK)	0.04	0	0.04	0.03	0.02	0	0	0.04	0.04	0	0	0.03	0.04	0.02	0.04	0.04	0.02	0	0.01	0.06	0.01	0	0	0	0	0.03	0.03
173	AFM	afamin(AFM)	0.06	0	0	0	0	0	0	0	0.03	0.03	0.03	0.01	0	0.03	0	0	0	0	0	0	0	0	0	0	0	0	0.02
7484	WNT9B	Wnt family member 9B(WNT9B)	0.07	0.03	0	0	0.05	0	0.03	0	0	0	0	0.01	0.06	0	0.13	0	0	0	0.02	0.05	0.02	0.1	0	0	0	0.08	0.03
1630	DCC	DCC netrin 1 receptor(DCC)	0.01	0	0	0	0	0	0	0	0	0	0.01	0	0	0.01	0	0	0.01	0	0	0	0	0	0	0	0	0	0.01
89886	SLAMF9	SLAM family member 9(SLAMF9)	0.12	0.2	0.32	0.43	0.36	0.39	0.29	0.22	0.43	0.25	0.16	0.22	0.05	0.06	0.15	0.22	0.19	0	0.19	0.23	0.36	0.26	0.45	0.27	0	0.04	0.29
5159	PDGFRB	platelet derived growth factor receptor beta(PDGFRB)	0.02	0.06	0.06	0.03	0.04	0	0.02	0.02	0.02	0.07	0.03	0.02	0	0.03	0.03	0.03	0.06	0	0.02	0.03	0.02	0.05	0.06	0.02	0.07	0.03	0.03
389812	LCN15	lipocalin 15(LCN15)	0.05	0	0	0.03	0.02	0.03	0.08	0	0.01	0	0.05	0.04	0.08	0.1	0.04	0.04	0.07	0	0.08	0.03	0.03	0	0.05	0.04	0	0.06	0.1
345930	ECT2L	epithelial cell transforming 2 like(ECT2L)	0.03	0.03	0.03	0.04	0.03	0.03	0.04	0.11	0.02	0.02	0.05	0.05	0	0.01	0.07	0.05	0.06	0	0.05	0.04	0.02	0.01	0.03	0.04	0.08	0.08	0.01
6276	S100A5	S100 calcium binding protein A5(S100A5)	0.17	0.46	0.15	0.29	1.83	1.62	2.63	3.03	0.63	0.52	0.19	0.2	0.37	0.18	1.1	0.7	0.37	0.92	0.75	0.56	0.27	0.53	1.6	1.59	0.58	0.41	0.25
81030	ZBP1	Z-DNA binding protein 1(ZBP1)	0.03	0.03	0	0.01	0.16	0.04	0.15	0.14	0.04	0.07	0.08	0.14	0.31	0.5	0.02	0.04	0.18	0.23	0.08	0.05	0.19	0.17	0.03	0.06	0	0.04	0.05
81569	ACTL8	actin like 8(ACTL8)	0.07	0.22	0.33	0.17	0.45	0.92	0.48	0.74	0.63	0.37	0.35	0.4	0.19	0.52	0.28	0.18	0.31	0.26	0.43	0.28	0.38	0.26	0.32	0.64	0.16	0.15	0.18
64405	CDH22	cadherin 22(CDH22)	0.03	0.03	0	0.01	0.01	0	0	0	0.02	0	0.01	0	0.01	0	0.05	0	0	0	0.02	0	0	0	0.03	0.01	0	0.01	0.02
152206	CCDC13	coiled-coil domain containing 13(CCDC13)	0.03	0.01	0.02	0.04	0.07	0.03	0.04	0	0.05	0.01	0.04	0.05	0.07	0.06	0.08	0.01	0.04	0.05	0.03	0.04	0.06	0	0.03	0.03	0.11	0.08	0.04
254158	cxorf58	chromosome X open reading frame 58(CXorf58)	0.07	0.12	0.06	0.05	0.14	0.12	0.12	0.07	0.08	0.09	0.08	0.07	0.09	0.07	0	0.02	0.07	0.13	0.05	0.05	0.11	0.03	0.12	0.1	0.16	0.14	0.1
115749	C12orf56	chromosome 12 open reading frame 56(C12orf56)	0.06	0.02	0	0.07	0	0.04	0.05	0	0	0	0.07	0.02	0.06	0	0.03	0.04	0.03	0	0.04	0	0.08	0.2	0.14	0.09	0.04	0	0.02
729830	FAM160A1	family with sequence similarity 160 member A1(FAM160A1)	0.03	0.02	0.02	0.02	0.06	0.02	0	0	0.02	0.04	0.01	0.03	0.05	0.01	0.09	0.05	0.04	0	0.03	0.05	0.04	0.01	0.03	0.05	0.05	0.05	0.04
5324	PLAG1	PLAG1 zinc finger(PLAG1)	0.02	0.06	0.06	0.02	0.04	0.01	0.03	0.11	0.02	0.03	0.03	0.02	0.03	0.02	0.05	0.05	0.04	0.03	0.05	0.02	0.04	0.05	0.07	0.04	0.04	0.07	0.02
6752	SSTR2	somatostatin receptor 2(SSTR2)	0.05	0.14	0	0.03	0.31	0.25	0.21	0.34	0.06	0.14	0.18	0.14	0.16	0.28	0.19	0.11	0.22	0.08	0.12	0.09	0.01	0.1	0.12	0.25	0.13	0.09	0.05
1436	CSF1R	colony stimulating factor 1 receptor(CSF1R)	0.03	0.01	0	0.01	0.01	0.09	0.04	0.02	0.01	0.02	0.01	0	0.02	0	0	0.04	0.01	0.09	0.02	0.03	0	0.05	0.04	0.05	0	0.03	0
7010	TEK	TEK receptor tyrosine kinase(TEK)	0.03	0.02	0.05	0.03	0.1	0.08	0.04	0.08	0.02	0.02	0.02	0.01	0.04	0	0.12	0.07	0	0	0.05	0.04	0	0	0.09	0.07	0.05	0.04	0.03
6035	RNASE1	ribonuclease A family member 1, pancreatic(RNASE1)	0.09	0	0.09	0.1	0.29	0.16	0.27	0.18	0.27	0.24	0.28	0.34	0.04	0.2	0.08	0.12	0.45	0.17	0.03	0.06	0.09	0.17	0.21	0.09	0.11	0.06	0.17
4684	NCAM1	neural cell adhesion molecule 1(NCAM1)	0.02	0.03	0.01	0.01	0.02	0.01	0.01	0.06	0.01	0.02	0.01	0.01	0.03	0.02	0.01	0.02	0.02	0	0.02	0.01	0.02	0.04	0.03	0.02	0.02	0.01	0.03
388325	SCIMP	SLP adaptor and CSK interacting membrane protein(SCIMP)	0.05	0.05	0	0.07	0.07	0.06	0.06	0.19	0.07	0.06	0.07	0.07	0.04	0.03	0.02	0.06	0.05	0.09	0.08	0.06	0.08	0.04	0.14	0.09	0.06	0.02	0.09
126205	NLRP8	NLR family pyrin domain containing 8(NLRP8)	0.03	0.02	0	0.07	0	0	0.01	0	0	0.03	0.02	0.03	0.01	0	0	0	0	0	0	0.04	0.03	0	0.02	0.05	0.04	0.02	0.06
79722	ankrd55	ankyrin repeat domain 55(ANKRD55)	0.04	0.06	0	0.05	0	0.1	0.07	0	0.09	0.06	0.04	0.04	0.1	0.02	0	0.01	0.14	0	0.02	0.09	0.14	0.1	0.02	0.02	0	0.06	0.02
140766	ADAMTS14	ADAM metallopeptidase with thrombospondin type 1 motif 14(ADAMTS14)	0.03	0.02	0.02	0.05	0.03	0	0.01	0	0	0.02	0.01	0.01	0	0	0	0.02	0.01	0	0.03	0	0.04	0.01	0.01	0.02	0.03	0.02	0.01
100144748	KLLN	killin, p53-regulated DNA replication inhibitor(KLLN)	0.25	0.34	0	0.26	0	0	0.21	0	0.07	0.43	0.14	0.14	0.11	0.52	0.11	0.08	0	0	0.25	0.49	0.23	0.22	0.27	0.23	0.14	0.6	0.27
100507453	LOC100507453	N/A	0.03	0.01	0	0.04	0.01	0	0.01	0.08	0.05	0.05	0.02	0.03	0.09	0.03	0.02	0.01	0.03	0.05	0	0.04	0.03	0.01	0.02	0.01	0.07	0.1	0.01
8345	Hist1h2bh	histone cluster 1 H2B family member h(HIST1H2BH)	0.31	0	0	0.11	0	0.35	0	0	0	0.14	0.09	0.18	0	0	0.14	0.2	0	0	0	0	0.1	0	0	0.15	0	0.11	0.11
8340	Hist1h2bl	histone cluster 1 H2B family member l(HIST1H2BL)	0.29	0	0	0.1	0.1	0.33	0.49	0.83	0.34	0.13	0.24	0.62	0.25	0.61	0.25	0	0.32	0	0	0.38	0.37	0.4	0	0.41	0	0.2	0.21
135892	TRIM50	tripartite motif containing 50(TRIM50)	0.05	0.05	0.05	0.07	0.02	0	0	0	0.02	0.05	0	0.01	0.02	0.03	0.07	0.12	0.06	0	0.07	0.1	0.1	0.05	0.09	0.05	0	0.06	0.06
399671	HEATR4	HEAT repeat containing 4(HEATR4)	0.04	0.05	0.07	0.01	0.01	0.02	0.1	0	0.07	0.1	0.03	0.05	0.02	0.06	0.03	0.07	0.02	0	0.06	0.08	0.08	0.03	0.06	0.04	0.07	0.09	0.01
126859	AXDND1	axonemal dynein light chain domain containing 1(AXDND1)	0.02	0.01	0	0.01	0.01	0.01	0.01	0.02	0.01	0.01	0.01	0.03	0.02	0	0	0	0.02	0.04	0.01	0.01	0.02	0.02	0.02	0.03	0.02	0.04	0.02
3769	KCNJ13	potassium voltage-gated channel subfamily J member 13(KCNJ13)	0.04	0.03	0	0.02	0	0	0	0.04	0	0	0.01	0	0	0.02	0.04	0	0.02	0	0	0	0	0	0	0	0	0	0.02
283933	ZNF843	zinc finger protein 843(ZNF843)	0.13	0.09	0.23	0.04	0.18	0.14	0.05	0	0.07	0	0.1	0.02	0.17	0.07	0.06	0.12	0	0	0.09	0.17	0.04	0.06	0.21	0.06	0.07	0	0.05
84688	C9ORF24	chromosome 9 open reading frame 24(C9orf24)	0.1	0.11	0	0.03	0.11	0.09	0.3	0.23	0.02	0.07	0.17	0.06	0.03	0.17	0.07	0.2	0.04	0	0.05	0.16	0.05	0.04	0.22	0.11	0.05	0.11	0.06
972	CD74	CD74 molecule(CD74)	0.05	0.04	0	0	0.03	0.02	0.02	0.04	0	0	0	0.02	0	0.02	0.05	0.01	0.02	0.08	0	0	0.03	0.09	0.05	0.02	0.02	0	0
57795	BRINP2	BMP/retinoic acid inducible neural specific 2(BRINP2)	0.04	0.01	0.03	0.01	0.05	0.09	0.04	0	0.07	0.07	0.09	0.03	0.1	0.02	0.07	0.09	0.13	0.06	0.1	0.13	0.14	0.18	0.15	0.13	0.02	0.02	0.05
341116	MS4A10	membrane spanning 4-domains A10(MS4A10)	0.07	0.08	0.05	0.18	0.1	0.16	0.19	0	0.15	0.08	0.16	0.06	0.08	0.12	0.2	0.15	0.03	0.11	0.14	0	0.02	0	0.1	0.05	0.07	0.14	0.19
2785	GNG3	G protein subunit gamma 3(GNG3)	0.19	0.05	0	0.25	0.21	0.17	0.37	0.28	0.17	0.26	0.12	0.17	0.06	0.08	0.13	0.09	0.16	0	0.25	0.29	0.32	0	0.16	0.07	0.25	0.1	0.16
80217	Cfap43	cilia and flagella associated protein 43(CFAP43)	0.02	0.06	0.02	0.04	0.1	0.05	0.12	0.07	0.02	0.03	0.01	0.03	0.03	0.01	0.06	0.04	0.03	0	0.04	0.04	0.02	0.02	0.07	0.03	0.05	0.06	0.04
163227	ZNF100	zinc finger protein 100(ZNF100)	0.04	0.05	0	0.01	0.06	0.05	0.01	0.05	0.04	0.01	0.02	0.01	0	0.01	0.04	0.02	0	0	0.01	0	0.04	0.01	0.03	0.09	0.02	0.03	0.02
338442	HCAR2	hydroxycarboxylic acid receptor 2(HCAR2)	0.08	0.55	0.36	0.18	0.18	0.22	0.35	0.31	0.13	0.14	0.25	0.37	0.62	0.75	0.11	0.16	1.12	0.47	0.07	0.13	1.1	0.99	0.14	0.09	0.19	0.05	0.12
138715	ARID3C	AT-rich interaction domain 3C(ARID3C)	0.12	0.51	0.09	0.32	0.07	0.16	0.32	0.53	0.08	0.12	0.05	0.13	0.2	0.35	0.16	0.27	0.25	0.17	0.16	0.31	0.12	0.25	0.26	0.18	0.43	0.2	0.41
84519	ACRBP	acrosin binding protein(ACRBP)	0.09	0.1	0.13	0.07	0.02	0.08	0.24	0.07	0.02	0.03	0.02	0.03	0	0.04	0.06	0	0.08	0.13	0.02	0.05	0.22	0.03	0.08	0.13	0	0.02	0.13
7123	CLEC3B	C-type lectin domain family 3 member B(CLEC3B)	0.15	0	0	0.12	0	0.07	0.05	0	0.07	0	0	0.02	0.05	0	0	0.11	0	0	0.12	0	0	0	0	0	0	0.04	0.04
100131897	FAM196B	family with sequence similarity 196 member B(FAM196B)	0.06	0.11	0.2	0.05	0.25	0.1	0.2	0.04	0.09	0.15	0.08	0.09	0.02	0.07	0.19	0.24	0.1	0	0.29	0.26	0.08	0.1	0.22	0.4	0.1	0.11	0.11
345611	IRGM	immunity related GTPase M(IRGM)	0.08	0.07	0	0.02	0.05	0	0.03	0	0.06	0.09	0.04	0.03	0.14	0	0.03	0	0	0	0.02	0.04	0.15	0.06	0.04	0.03	0	0.07	0
131890	GRK7	G protein-coupled receptor kinase 7(GRK7)	0.05	0.03	0	0.04	0.04	0.16	0.03	0.08	0	0	0	0.01	0.04	0	0	0.04	0.04	0	0.03	0	0	0.06	0.02	0	0	0.01	0.01
388555	IGFL3	IGF like family member 3(IGFL3)	0.25	0.07	0.18	0.14	0.28	0.34	0.17	0.38	0.46	0.61	0.05	0.15	0.09	0.32	0.17	0.13	0	0	0.14	0	0.13	0.45	0.33	0.19	0	0.07	0.07
56924	PAK6	p21 (RAC1) activated kinase 6(PAK6)	0.04	0.04	0	0.06	0.32	0.23	0.3	0.3	0.08	0.01	0.03	0.06	0.01	0.1	0.17	0.11	0.07	0.06	0.18	0.21	0.02	0.03	0.18	0.29	0.06	0.03	0.02
10993	SDS	serine dehydratase(SDS)	0.1	0.03	0.3	0.2	0	0	0.03	0	0	0	0	0.03	0.04	0.04	0.07	0.08	0	0	0	0.05	0	0	0.05	0	0.14	0.14	0.3
3852	KRT5	keratin 5(KRT5)	0.07	0.1	0.11	0.08	0.1	0.2	0.12	0.27	0.08	0.13	0.05	0.11	0.1	0.15	0.03	0.07	0	0	0.16	0.19	0.11	0.08	0.03	0.08	0.03	0.06	0.1
3249	HPN	hepsin(HPN)	0.07	0.04	0.1	0.04	0.39	0.54	0.38	0.48	0.02	0.05	0.02	0.02	0.02	0	0.1	0.09	0.06	0	0.06	0.04	0	0	0.16	0.13	0	0	0.06
54798	dchs2	dachsous cadherin-related 2(DCHS2)	0.01	0	0	0.01	0	0.01	0.01	0.01	0	0	0.01	0.01	0	0	0	0	0.01	0	0	0.01	0	0	0.01	0.02	0	0	0.02
219348	PLAC9	placenta specific 9(PLAC9)	0.13	0.1	0.09	0.11	0	0.06	0	0	0	0.04	0	0.06	0	0	0.04	0.06	0	0	0.1	0.07	0.06	0	0.11	0	0.12	0.14	0.04
60676	PAPPA2	pappalysin 2(PAPPA2)	0.02	0.01	0.02	0	0.02	0.01	0.04	0.02	0.02	0.03	0.01	0.02	0.01	0.02	0	0	0.01	0.02	0	0.01	0.11	0.13	0.01	0.02	0.01	0.01	0.01
57529	RGAG1	retrotransposon gag domain containing 1(RGAG1)	0.03	0.03	0.02	0.06	0.08	0.04	0.06	0.02	0.08	0.04	0.09	0.06	0.1	0.04	0.03	0.05	0.09	0.09	0.05	0.06	0.15	0.1	0.04	0.02	0.01	0.02	0.03
1116	CHI3L1	chitinase 3 like 1(CHI3L1)	0.05	0.04	0.07	0.06	0.04	0.08	0.08	0.07	0.09	0.02	0.05	0.09	0.06	0.12	0.02	0.07	0.04	0.07	0.13	0.12	0.07	0.02	0.04	0.02	0.04	0.03	0.09
5618	PRLR	prolactin receptor(PRLR)	0.01	0.01	0	0.02	0.06	0.07	0.04	0.05	0.04	0.02	0.04	0.03	0.02	0.03	0.03	0.02	0.02	0.02	0.05	0.06	0.03	0.01	0.1	0.07	0.02	0.06	0.01
55359	STYK1	serine/threonine/tyrosine kinase 1(STYK1)	0.06	0.14	0.08	0.08	0.09	0.02	0.11	0.25	0.15	0.08	0.12	0.21	0.21	0.26	0.06	0.13	0.26	0.16	0.05	0.15	0.17	0.18	0.05	0.04	0	0.05	0.05
6866	TAC3	tachykinin 3(TAC3)	0.11	0.06	0	0.15	0.24	0.24	0.35	0.32	0.07	0.18	0.3	0.29	0.48	0.4	0.07	0.13	0.64	0.61	0.14	0.11	0.9	0.72	0.09	0.12	0	0.03	0
345895	RSPH4A	radial spoke head 4 homolog A(RSPH4A)	0.06	0.08	0	0.14	0.11	0.08	0.27	0.13	0.05	0.1	0.1	0.02	0.04	0.05	0.18	0.07	0.05	0	0.08	0.09	0.01	0.02	0.16	0.09	0.05	0.07	0.05
282808	RAB40AL	RAB40A, member RAS oncogene family-like(RAB40AL)	0.1	0.05	0	0.05	0.03	0.09	0.13	0.22	0.02	0.1	0.06	0.09	0.07	0.08	0.13	0.07	0.08	0	0.08	0.05	0.02	0.03	0.04	0.07	0.09	0.08	0.14
3239	HOXD13	homeobox D13(HOXD13)	0.07	0.18	0.27	0.14	0.06	0.1	0.1	0.06	0.1	0.1	0.06	0.13	0.03	0.06	0.05	0.08	0.03	0	0.14	0	0.15	0.03	0.13	0.03	0.34	0.16	0.19
55	ACPP	acid phosphatase, prostate(ACPP)	0.04	0.02	0	0.01	0.01	0	0.01	0	0.02	0	0.02	0.02	0.01	0	0.03	0.02	0	0	0.01	0.04	0	0	0.02	0	0	0.03	0.02
1600	DAB1	DAB1, reelin adaptor protein(DAB1)	0.02	0.01	0	0.02	0.01	0.03	0.01	0	0	0.01	0.01	0.01	0	0.02	0.01	0	0.01	0	0.01	0.02	0	0	0.01	0.01	0.01	0	0.01
374407	DNAJB13	DnaJ heat shock protein family (Hsp40) member B13(DNAJB13)	0.09	0.12	0	0.17	0.07	0.08	0.03	0.2	0.04	0.06	0.17	0.11	0.06	0	0.18	0.02	0.04	0	0.05	0	0.04	0	0.08	0.2	0.16	0.07	0.1
57611	ISLR2	immunoglobulin superfamily containing leucine rich repeat 2(ISLR2)	0.03	0.07	0.07	0.03	0.01	0.03	0.03	0.02	0.01	0.03	0.03	0.03	0	0.01	0.04	0.07	0.01	0	0.03	0.02	0.03	0.02	0.04	0.04	0.07	0.02	0.06
64922	Lrrc19	leucine rich repeat containing 19(LRRC19)	0.05	0.01	0.03	0.08	0.03	0.04	0.05	0	0.02	0.03	0.12	0.15	0.16	0.19	0.03	0.06	0.16	0.2	0.05	0.05	0.08	0.07	0	0.02	0.06	0.06	0.07
6561	SLC13A1	solute carrier family 13 member 1(SLC13A1)	0.04	0.01	0	0.01	0.02	0	0	0	0.03	0.05	0.04	0.02	0	0	0.07	0.03	0	0.06	0	0.04	0.05	0.04	0.02	0	0	0.02	0.01
389152	PRR23C	proline rich 23C(PRR23C)	0.06	0.03	0.04	0.08	0.03	0.05	0.04	0.04	0.01	0.06	0.03	0.11	0.06	0.05	0.04	0.06	0.08	0	0.1	0.03	0.12	0.02	0.03	0.11	0.14	0.12	0.02
6332	SCN7A	sodium voltage-gated channel alpha subunit 7(SCN7A)	0.02	0	0.03	0	0.01	0	0	0	0.01	0	0	0.01	0	0	0.01	0.02	0	0	0.01	0.01	0.01	0	0.03	0	0	0.01	0
23643	LY96	lymphocyte antigen 96(LY96)	0.27	0	0	0.08	0.15	0	0.09	0.21	0.06	0.1	0.06	0	0.1	0	0	0.07	0	0	0.07	0	0.34	0.39	0	0.31	0	0.08	0.08
6531	SLC6A3	solute carrier family 6 member 3(SLC6A3)	0.04	0.03	0.03	0.03	0.24	0.31	0.25	0.36	0.04	0.03	0.02	0.04	0.03	0.06	0.04	0.03	0.03	0.05	0.06	0.1	0.07	0.03	0.1	0.06	0.03	0.03	0.06
59340	HRH4	histamine receptor H4(HRH4)	0.05	0	0.03	0.04	0.11	0.08	0.14	0.07	0.04	0	0.05	0.04	0.02	0.02	0.03	0.08	0.02	0.07	0.07	0.09	0.01	0.05	0.12	0.03	0.02	0.05	0
221692	PHACTR1	phosphatase and actin regulator 1(PHACTR1)	0.02	0.01	0	0.01	0.02	0.02	0.04	0	0.01	0	0.01	0.03	0.03	0.03	0.03	0.07	0	0	0.03	0.02	0.02	0.03	0.04	0.01	0.03	0.03	0.03
51751	HIGD1B	HIG1 hypoxia inducible domain family member 1B(HIGD1B)	0.27	0.29	0	0.07	0	0.61	0.09	0.2	0.12	0.19	0.06	0	0.09	0.23	0	0.27	0.12	0	0.07	0	0.14	0	0.12	0.2	0	0	0.16
339855	KY	kyphoscoliosis peptidase(KY)	0.03	0.02	0.02	0.02	0.01	0.05	0.03	0	0	0	0.01	0	0.01	0.02	0.04	0.03	0	0	0.06	0.03	0.01	0	0.01	0.03	0.05	0.05	0.06
7852	CXCR4	C-X-C motif chemokine receptor 4(CXCR4)	0.07	0.2	0.11	0.14	0.15	0.1	0.25	0.06	0.03	0.1	0.11	0.09	0.1	0.22	0.08	0.08	0.23	0.22	0.02	0.08	0.41	0.35	0	0.03	0.07	0.06	0.02
338321	NLRP9	NLR family pyrin domain containing 9(NLRP9)	0.05	0.03	0	0.03	0.06	0.08	0.08	0.07	0.01	0	0.02	0.02	0.02	0	0.03	0.02	0	0	0.01	0	0	0	0	0.03	0	0.01	0.01
54106	TLR9	toll like receptor 9(TLR9)	0.04	0.02	0.03	0.05	0.07	0.06	0.06	0.03	0.02	0.01	0	0.02	0.01	0	0.04	0.01	0	0	0.02	0.02	0.03	0.03	0.04	0.06	0.04	0.02	0.02
89870	TRIM15	tripartite motif containing 15(TRIM15)	0.07	0.11	0.24	0.05	0.04	0	0.02	0	0.3	0.23	0.41	0.51	0.82	0.55	0.05	0.03	1.97	1.14	0.09	0.1	1.59	1.92	0.03	0.05	0	0.07	0.04
8771	TNFRSF6B	TNF receptor superfamily member 6b(TNFRSF6B)	0.15	0.08	0.11	0.28	0.21	0.07	0.05	0.11	0.24	0.1	0.13	0.18	0.15	0.19	0.26	0.11	0.13	0	0.16	0.08	0.37	0.16	0.13	0.11	0.14	0.12	0.3
130132	RFTN2	raftlin family member 2(RFTN2)	0.05	0.01	0.04	0	0.07	0.07	0.03	0.11	0.01	0.03	0.05	0.02	0.07	0.04	0.02	0.01	0.17	0.07	0.04	0	0.06	0.07	0	0.13	0.09	0.05	0.01
255877	BCL6B	B-cell CLL/lymphoma 6B(BCL6B)	0.05	0.01	0.07	0	0	0.02	0.03	0	0.01	0	0.04	0.01	0	0	0	0.01	0	0	0.01	0	0	0.03	0.02	0	0	0	0.03
3082	HGF	hepatocyte growth factor(HGF)	0.02	0.01	0.03	0.01	0.02	0.03	0.01	0.03	0.01	0.02	0.02	0.02	0.01	0.03	0.04	0	0.03	0	0.01	0.03	0.02	0.01	0.01	0.02	0.03	0.03	0.01
6441	SFTPD	surfactant protein D(SFTPD)	0.12	0.09	0.17	0.13	0.06	0.21	0.27	0.17	0.13	0.12	0.13	0.21	0.24	0.05	0.12	0.18	0.05	0.17	0	0.06	0.06	0.08	0.15	0.09	0.11	0.03	0
8825	LIN7A	lin-7 homolog A, crumbs cell polarity complex component(LIN7A)	0.14	0.11	0	0	0.08	0	0.05	0	0.09	0.09	0.09	0.02	0.09	0	0.09	0.07	0.06	0	0.11	0.07	0	0	0.06	0.05	0.12	0.19	0.08
353345	gpr141	G protein-coupled receptor 141(GPR141)	0.07	0.06	0	0.02	0.02	0.03	0	0	0.03	0.05	0.08	0.07	0.07	0.03	0	0.02	0.06	0.1	0.06	0	0.04	0.1	0.03	0.05	0	0.04	0
9071	CLDN10	claudin 10(CLDN10)	0.05	0.08	0.37	0.07	0.1	0	0.09	0.04	0.12	0.04	0.04	0.04	0	0.02	0.12	0.04	0.02	0.15	0.1	0.13	0.08	0.02	0.07	0.1	0.12	0.07	0.04
284427	SLC25A41	solute carrier family 25 member 41(SLC25A41)	0.1	0.08	0.07	0.28	0.14	0.18	0.2	0.15	0.16	0.28	0.09	0.11	0.11	0.3	0.11	0.08	0.09	0.15	0.16	0.16	0.1	0.07	0.4	0.08	0.19	0.25	0.2
85285	KRTAP4-1	keratin associated protein 4-1(KRTAP4-1)	0.13	0.15	0.29	0.26	0.41	0.36	0.36	0.2	0.37	0.23	0.44	0.43	0.33	0.11	0.23	0.1	0.29	0.19	0.36	0.14	0.13	0.29	0.18	0.3	0.18	0.11	0.23
29953	TRHDE	thyrotropin releasing hormone degrading enzyme(TRHDE)	0.03	0.07	0	0.02	0.05	0.01	0.06	0	0.04	0.03	0.02	0.02	0.03	0	0.01	0.03	0	0	0.03	0.03	0.01	0.01	0	0.06	0.03	0.05	0.04
90523	MLIP	muscular LMNA interacting protein(MLIP)	0.02	0.01	0.02	0	0.01	0	0	0	0.01	0	0.01	0.02	0	0	0.01	0.01	0	0	0.01	0.01	0	0.02	0.02	0	0.01	0	0.01
149461	CLDN19	claudin 19(CLDN19)	0.05	0.05	0.07	0.01	0.03	0.08	0.03	0	0.05	0.05	0.02	0.02	0.03	0	0.05	0.01	0	0.07	0.02	0	0.03	0	0.06	0.03	0.04	0	0.01
94240	EPSTI1	epithelial stromal interaction 1(EPSTI1)	0.05	0.06	0.07	0.03	0.16	0.23	0.39	0.54	0.22	0.27	1.55	1.33	3.06	2.82	0	0	3.71	3.33	0	0	3.65	3.51	0	0.04	0.02	0.07	0.01
399	RHOH	ras homolog family member H(RHOH)	0.04	0.01	0	0.03	0.05	0.05	0.1	0.09	0.01	0.03	0.02	0.03	0.03	0.03	0.03	0.08	0.02	0	0.08	0.06	0.02	0.04	0.05	0.04	0.07	0.01	0.01
135644	TRIM40	tripartite motif containing 40(TRIM40)	0.07	0.05	0.1	0.04	0.19	0	0.16	0.05	0.06	0.09	0.15	0.13	0.12	0.2	0.05	0.03	0.4	0.19	0.07	0.07	0.33	0.31	0.03	0.1	0	0	0.06
239	ALOX12	arachidonate 12-lipoxygenase, 12S type(ALOX12)	0.06	0.02	0	0.05	0.11	0.11	0.04	0	0.07	0.07	0.07	0.05	0.02	0.03	0.15	0.1	0	0.28	0.09	0.1	0.08	0.02	0.03	0.05	0.03	0	0.07
79132	DHX58	DExH-box helicase 58(DHX58)	0.06	0.06	0	0.05	1.15	0.97	1.65	2.14	0.4	0.44	2.17	2.5	7.12	5.68	0.16	0.06	9.71	6.82	0.33	0.3	7.51	6.94	0.39	0.41	0	0.08	0.05
10256	CNKSR1	connector enhancer of kinase suppressor of Ras 1(CNKSR1)	0.05	0.05	0	0.09	0.1	0.12	0.11	0.14	0.05	0.05	0.07	0.04	0.03	0.1	0.08	0.02	0.08	0	0.07	0.02	0.05	0.05	0.1	0.09	0.1	0.01	0.12
10050	SLC17A4	solute carrier family 17 member 4(SLC17A4)	0.05	0.09	0.07	0.02	0.06	0.02	0.08	0.07	0.1	0.08	0.08	0.15	0.23	0.17	0.08	0.05	0.15	0.07	0.02	0.07	0.11	0.15	0.06	0.02	0.12	0.05	0.09
27296	TP53TG5	TP53 target 5(TP53TG5)	0.1	0.05	0.14	0.03	0.11	0.13	0.19	0	0.07	0.03	0.02	0.1	0.07	0	0.07	0.15	0	0	0.08	0.05	0.05	0.03	0.04	0.11	0	0.03	0.08
5244	ABCB4	ATP binding cassette subfamily B member 4(ABCB4)	0.02	0.01	0.02	0	0.01	0	0.02	0.02	0.04	0.01	0.01	0.02	0.01	0	0	0.01	0	0	0.01	0.02	0	0	0.02	0.02	0	0.01	0.01
3273	HRG	histidine rich glycoprotein(HRG)	0.03	0.05	0.07	0.06	0.1	0.07	0.08	0.05	0.05	0.03	0.05	0.02	0.06	0.1	0.03	0.03	0.11	0.05	0.06	0.05	0.09	0.06	0.01	0.05	0.02	0.05	0.06
1588	CYP19A1	cytochrome P450 family 19 subfamily A member 1(CYP19A1)	0.02	0.02	0	0.04	0.01	0.02	0.04	0.02	0.01	0.03	0.02	0	0.01	0	0.05	0.02	0.01	0	0.03	0.01	0.01	0.01	0.04	0.02	0.01	0.02	0.02
3357	HTR2B	5-hydroxytryptamine receptor 2B(HTR2B)	0.07	0.1	0.05	0.02	0	0.1	0	0.06	0.12	0.05	0.13	0.08	0.21	0.12	0.13	0.06	0.16	0.21	0.08	0.04	0.06	0.08	0.03	0.06	0.03	0.04	0.06
151	ADRA2B	adrenoceptor alpha 2B(ADRA2B)	0.05	0.03	0.04	0.06	0.07	0.09	0.12	0.08	0.09	0.14	0.17	0.16	0.04	0.02	0.09	0.04	0.02	0.22	0.07	0.05	0.15	0.15	0	0.1	0.02	0.07	0.07
285641	SLC36A3	solute carrier family 36 member 3(SLC36A3)	0.04	0.01	0	0	0.01	0	0	0.05	0.01	0	0.02	0.01	0.01	0.02	0.03	0.01	0.02	0	0.01	0.02	0.03	0	0.03	0	0	0.01	0.01
57569	ARHGAP20	Rho GTPase activating protein 20(ARHGAP20)	0.03	0.01	0	0.01	0.01	0	0	0	0	0	0	0	0.01	0	0	0.02	0.02	0.04	0	0	0.02	0.01	0.01	0.03	0.02	0.01	0
79839	CCDC102B	coiled-coil domain containing 102B(CCDC102B)	0.06	0	0.08	0.02	0.02	0	0.04	0	0	0.04	0.01	0.03	0.02	0.05	0	0.03	0.02	0	0.02	0	0.01	0.02	0.02	0.02	0.1	0.02	0
79981	FRMD1	FERM domain containing 1(FRMD1)	0.03	0.03	0	0.01	0.02	0.01	0.03	0.02	0.03	0.02	0.06	0.02	0	0.02	0.04	0.01	0.02	0.04	0.04	0.03	0.01	0.02	0.03	0.03	0.01	0.02	0.05
3973	LHCGR	luteinizing hormone/choriogonadotropin receptor(LHCGR)	0.03	0.01	0.06	0.04	0.04	0.02	0.01	0.02	0.04	0.04	0.03	0.07	0.04	0.02	0.04	0.02	0.06	0	0.01	0.01	0.03	0.03	0.01	0.01	0.02	0.03	0.04
285349	ZNF660	zinc finger protein 660(ZNF660)	0.03	0.02	0	0.02	0.04	0.02	0.03	0.06	0.04	0.01	0.02	0.05	0.07	0.03	0.04	0.05	0.06	0.04	0.04	0.03	0.04	0.03	0.03	0.01	0.02	0.01	0.04
2016	emx1	empty spiracles homeobox 1(EMX1)	0.05	0.03	0.04	0.06	0	0	0.02	0.04	0.08	0.02	0.01	0.04	0	0.04	0.02	0.01	0.02	0.08	0.03	0	0.03	0	0	0.02	0	0.04	0.06
1117	CHI3L2	chitinase 3 like 2(CHI3L2)	0.1	0.21	0.07	0.08	0.03	0	0.1	0.07	0.09	0.13	0.12	0.03	0.1	0.12	0.03	0.1	0.04	0	0.08	0.1	0.12	0.37	0.25	0	0.09	0.11	0.05
653404	FOXD4L6	forkhead box D4-like 6(FOXD4L6)	0.06	0.1	0.09	0.1	0.12	0.16	0.16	0.09	0.04	0.02	0.04	0.05	0.02	0.03	0.17	0.06	0.05	0	0.15	0	0.03	0	0.11	0.09	0.08	0.19	0.11
921	CD5	CD5 molecule(CD5)	0.05	0.03	0	0.01	0.03	0.02	0.02	0	0.02	0.02	0	0.01	0	0	0	0.03	0	0	0.04	0.06	0.01	0	0	0	0.02	0.03	0.03
56127	PCDHB9	protocadherin beta 9(PCDHB9)	0.05	0.07	0.11	0.08	0.09	0.07	0.03	0.04	0.12	0.09	0.06	0.04	0.05	0.09	0.07	0.06	0.04	0.07	0.11	0.08	0.06	0.02	0.02	0.06	0.07	0.06	0.07
100127889	C10orf131	chromosome 10 open reading frame 131(C10orf131)	0.06	0.02	0.14	0.05	0.05	0	0.09	0.1	0.04	0.05	0.04	0.02	0.07	0.03	0.04	0.03	0.08	0	0.05	0.07	0.02	0.05	0.06	0.12	0.03	0.04	0.06
81472	or2c3	olfactory receptor family 2 subfamily C member 3(OR2C3)	0.06	0.03	0.09	0.02	0.08	0.08	0.08	0	0.04	0.06	0.01	0.05	0.11	0	0.02	0.06	0.1	0	0.13	0	0.05	0.04	0.03	0.09	0.08	0.05	0.05
401563	C9orf139	chromosome 9 open reading frame 139(C9orf139)	0.04	0.05	0.03	0.04	0.07	0.06	0.03	0.03	0.03	0.03	0.01	0.06	0.02	0.02	0.06	0.06	0.02	0	0.04	0.07	0.02	0	0.02	0.08	0.02	0.02	0.08
85449	KIAA1755	KIAA1755(KIAA1755)	0.02	0.01	0.02	0.02	0.01	0.02	0.01	0.03	0	0.01	0.01	0	0.02	0.01	0.04	0.04	0.03	0	0.01	0.03	0.02	0.01	0.02	0.02	0	0.04	0.01
375307	CATIP	ciliogenesis associated TTC17 interacting protein(CATIP)	0.04	0.07	0.06	0.11	0.08	0.02	0.12	0.13	0.09	0.06	0.04	0.03	0.09	0.04	0.06	0.07	0.04	0	0.09	0.05	0.05	0.03	0	0.08	0.08	0.12	0.11
7780	SLC30A2	solute carrier family 30 member 2(SLC30A2)	0.05	0.12	0	0.07	0.05	0.02	0.05	0.04	0.03	0.03	0.05	0.01	0.08	0.02	0.05	0.08	0.06	0.07	0.09	0.05	0.05	0.02	0.02	0.02	0.04	0.01	0.06
29015	SLC43A3	solute carrier family 43 member 3(SLC43A3)	0.06	0.08	0.04	0.03	0.03	0	0.04	0	0.01	0.02	0	0.04	0	0	0.02	0.03	0.02	0.08	0.05	0.06	0.11	0.04	0	0.04	0.08	0.05	0.06
733	C8G	complement C8 gamma chain(C8G)	0.16	0.09	0	0.22	0.41	0.07	0.27	0.37	0.89	0.45	0.39	1.02	1.13	1.09	0.11	0.29	1.12	1.41	0.4	0.17	1.35	1.75	0.29	0.06	0.07	0.45	0.24
9468	PCYT1B	phosphate cytidylyltransferase 1, choline, beta(PCYT1B)	0.03	0.02	0.02	0.03	0.02	0.03	0.03	0	0.03	0.08	0.03	0.05	0.01	0.05	0.03	0.05	0	0.04	0.01	0.05	0.02	0	0.04	0.06	0.01	0.02	0.03
8706	B3GALNT1	beta-1,3-N-acetylgalactosaminyltransferase 1 (globoside blood group)(B3GALNT1)	0.04	0.08	0.06	0.09	0.01	0.04	0.03	0	0.04	0.03	0.03	0.03	0.1	0.05	0.06	0.05	0.07	0.12	0.03	0.02	0.02	0.09	0.02	0.03	0.09	0.04	0.06
54674	LRRN3	leucine rich repeat neuronal 3(LRRN3)	0.04	0.02	0	0.05	0.07	0.12	0.17	0.23	0.03	0.04	0.21	0.21	0.64	0.41	0.06	0.04	1.17	0.62	0.07	0.02	0.96	0.97	0.13	0	0	0	0.02
2527	fut5	fucosyltransferase 5(FUT5)	0.09	0	0	0.05	0.02	0.04	0.03	0.07	0	0.03	0	0.01	0.03	0.04	0	0	0	0	0	0	0	0.03	0.04	0.07	0	0	0.03
388407	C17orf82	chromosome 17 open reading frame 82(C17orf82)	0.11	0.03	0.08	0.06	0.15	0.15	0.18	0.16	0.17	0.08	0.12	0.22	0.15	0.09	0.04	0.11	0.05	0	0.06	0.11	0.14	0.16	0.05	0.12	0.05	0	0.16
23627	PRND	prion protein 2 (dublet)(PRND)	0.04	0.08	0.09	0.01	0.05	0.02	0.01	0	0	0.03	0.01	0.03	0.01	0	0.01	0.02	0	0	0	0.04	0.03	0.01	0.02	0	0.02	0.02	0.05
5260	PHKG1	phosphorylase kinase catalytic subunit gamma 1(PHKG1)	0.08	0.04	0.12	0.04	0.07	0.11	0.16	0	0.11	0.25	0.14	0.15	0.14	0.1	0.06	0.14	0.04	0.12	0.09	0.09	0.23	0.15	0.04	0.15	0.07	0.05	0.07
3575	IL7R	interleukin 7 receptor(IL7R)	0.03	0.02	0.08	0.06	0.07	0.09	0.09	0.06	0.04	0.05	0.06	0.06	0.08	0.14	0.11	0.06	0.15	0	0.08	0.07	0.14	0.13	0.09	0.09	0.05	0.08	0.06
254827	NAALADL2	N-acetylated alpha-linked acidic dipeptidase like 2(NAALADL2)	0.02	0.03	0.01	0.02	0.04	0.03	0.01	0.07	0.03	0.01	0.01	0.03	0.01	0.01	0.01	0.03	0.01	0.03	0.03	0.03	0.01	0	0.03	0.03	0.04	0.03	0.02
387804	VSTM5	V-set and transmembrane domain containing 5(VSTM5)	0.05	0.01	0	0	0.03	0.05	0.16	0.12	0.01	0.02	0.01	0.02	0.06	0	0.02	0.01	0	0	0	0.14	0.01	0	0.02	0.08	0.02	0.01	0.02
653149	NBPF6	neuroblastoma breakpoint family member 6(NBPF6)	0.06	0.02	0	0.05	0.05	0.11	0	0.09	0.04	0.04	0.04	0.01	0.04	0	0.06	0.02	0.05	0.18	0.02	0.16	0.08	0.04	0.13	0.05	0.06	0.02	0.05
1262	CNGA4	cyclic nucleotide gated channel alpha 4(CNGA4)	0.08	0.05	0	0.05	0.12	0.07	0.03	0.06	0.06	0.03	0.04	0.01	0	0.03	0	0.06	0	0	0.04	0.09	0.08	0	0.04	0.03	0.08	0.02	0.14
56853	CELF4	CUGBP, Elav-like family member 4(CELF4)	0.04	0.04	0.06	0.08	0.07	0	0.04	0.03	0.03	0.03	0.04	0.02	0.01	0.03	0.01	0.04	0.04	0	0.04	0.02	0.01	0.01	0.05	0.02	0.02	0.05	0.04
57821	CCDC181	coiled-coil domain containing 181(CCDC181)	0.08	0.11	0	0.09	0.06	0.03	0.08	0.06	0.09	0.13	0.1	0.06	0.11	0.13	0.03	0.1	0.13	0.11	0.06	0.16	0.04	0.22	0.03	0.15	0.14	0.13	0.07
2212	FCGR2A	Fc fragment of IgG receptor IIa(FCGR2A)	0.03	0.01	0	0.03	0.03	0	0.02	0.02	0.01	0.01	0.03	0.01	0.08	0.03	0.01	0	0.04	0.05	0	0.02	0.04	0.03	0	0.01	0.01	0.01	0
64005	MYO1G	myosin IG(MYO1G)	0.02	0	0.01	0.01	0.04	0.03	0.02	0	0	0	0.03	0.02	0.02	0.04	0.01	0.03	0.09	0.14	0.03	0.03	0.24	0.12	0.02	0.03	0.02	0.02	0.01
645121	ccni2	cyclin I family member 2(CCNI2)	0.06	0.03	0.04	0.08	0.08	0.03	0.02	0	0.03	0.04	0.05	0.05	0.08	0.05	0.08	0.04	0.12	0.08	0.03	0.12	0.04	0.06	0.03	0.02	0.1	0.03	0.05
3752	KCND3	potassium voltage-gated channel subfamily D member 3(KCND3)	0.02	0.02	0	0.03	0.02	0.03	0.04	0	0.02	0	0	0.01	0.01	0.02	0	0.01	0.01	0.03	0.02	0	0.03	0.05	0.03	0.01	0.02	0.02	0.02
100509761	LOC100509761	N/A	0.11	0.09	0	0.06	0	0	0	0	0.07	0.11	0.12	0.15	0.11	0.09	0.07	0.08	0	0	0.11	0	0.03	0.04	0.05	0.08	0.19	0.03	0.09
646962	Hrct1	histidine rich carboxyl terminus 1(HRCT1)	0.18	0.14	0.26	0.29	0.2	0.16	0.12	0.66	0.32	0.43	0.38	0.54	0.18	0.37	0.3	0.53	0.38	0.25	0.38	0.64	0.09	0.06	0.16	0.13	0.24	0.1	0.15
51561	IL23A	interleukin 23 subunit alpha(IL23A)	0.16	0.52	0.23	0.13	0.4	0.36	0.43	0.24	0.26	0.28	0.31	0.29	0.5	0.73	0.11	0.24	0.27	0.46	0.17	0.25	0.52	0.63	0	0.3	0.15	0.13	0.14
139422	MAGEB10	MAGE family member B10(MAGEB10)	0.08	0.11	0.11	0	0.04	0.04	0.08	0.18	0.05	0.03	0.05	0.06	0.11	0.03	0.11	0.02	0.1	0.23	0.02	0.04	0.02	0.03	0	0	0.04	0.15	0.09
54474	KRT20	keratin 20(KRT20)	0.05	0.07	0	0.04	0.07	0.02	0.12	0.04	0.29	0.24	0.19	0.26	0.14	0.13	0.11	0.04	0.11	0.53	0.11	0.08	0.14	0.13	0.09	0.08	0.02	0.03	0.11
347168	or1j1	olfactory receptor family 1 subfamily J member 1(OR1J1)	0.17	0.05	0	0.09	0	0.08	0.17	0	0.08	0	0.15	0.08	0.06	0.07	0.06	0.09	0.22	0	0.05	0.18	0	0	0.08	0.06	0.08	0.1	0.2
81025	GJA9	gap junction protein alpha 9(GJA9)	0.06	0.03	0	0.02	0.02	0.14	0.04	0	0.03	0.02	0.03	0.02	0.02	0.03	0	0	0	0	0.02	0	0.05	0.02	0.03	0.07	0.09	0.02	0.04
5673	PSG5	pregnancy specific beta-1-glycoprotein 5(PSG5)	0.04	0.06	0	0.02	0.05	0.02	0.06	0.11	0.04	0.03	0.01	0.02	0.04	0	0.01	0.03	0.03	0	0.01	0	0.02	0	0.03	0.01	0	0.04	0.02
388394	RPRML	reprimo like(RPRML)	0.15	0.08	0	0.29	0.04	0.07	0	0.11	0.03	0.05	0.1	0.19	0	0	0.11	0.15	0	0	0.25	0.16	0	0	0	0.17	0	0.17	0.35
4846	NOS3	nitric oxide synthase 3(NOS3)	0.02	0	0	0.01	0.01	0	0.02	0.02	0.07	0.03	0.07	0.04	0.08	0.02	0.02	0.03	0.03	0	0.01	0.01	0.06	0.05	0.03	0.02	0.01	0.03	0.01
55289	ACOXL	acyl-CoA oxidase-like(ACOXL)	0.03	0	0	0.01	0.01	0	0.01	0	0.01	0	0	0	0	0.01	0.01	0.02	0	0	0.01	0.03	0.01	0.02	0.01	0	0.01	0.01	0.02
83733	SLC25A18	solute carrier family 25 member 18(SLC25A18)	0.04	0.13	0.08	0.13	0.14	0.1	0.11	0.08	0.1	0.02	0.11	0.09	0.07	0.06	0.11	0.07	0.03	0.05	0.08	0.09	0.1	0.05	0.1	0.05	0.05	0.07	0.11
1755	DMBT1	deleted in malignant brain tumors 1(DMBT1)	0.02	0.01	0.01	0.01	0.04	0.03	0.02	0.01	0	0.01	0.01	0.01	0.01	0	0.02	0.01	0.01	0	0.03	0.05	0.03	0.03	0.04	0.07	0	0.01	0.01
15	AANAT	aralkylamine N-acetyltransferase(AANAT)	0.08	0.04	0.12	0.11	0.2	0.14	0.16	0	0.07	0.14	0.04	0.05	0.14	0.1	0.08	0.04	0.07	0	0.17	0.17	0.06	0	0.07	0.21	0.07	0.09	0.09
142683	ITLN2	intelectin 2(ITLN2)	0.1	0.06	0.07	0.14	0.08	0.05	0.1	0	0.09	0.07	0.04	0.06	0.07	0.04	0.14	0.05	0	0	0.05	0	0.03	0	0.05	0.08	0.05	0.06	0.09
58512	DLGAP3	DLG associated protein 3(DLGAP3)	0.04	0.01	0.03	0.06	0.02	0	0.06	0.03	0.01	0.01	0.02	0.01	0.06	0.02	0.1	0.06	0.07	0.06	0.05	0.04	0.05	0.06	0.04	0.02	0.06	0.05	0.07
342035	GLDN	gliomedin(GLDN)	0.02	0.01	0.05	0.03	0.05	0.06	0.08	0.02	0.04	0.06	0.02	0.05	0.08	0.08	0.02	0.04	0.13	0.04	0.04	0.08	0.1	0.04	0.04	0.04	0	0.03	0.01
284111	SLC13A5	solute carrier family 13 member 5(SLC13A5)	0.05	0.1	0.07	0.15	0.08	0.09	0.02	0.08	0.03	0.07	0.04	0.09	0.07	0.08	0.1	0.11	0.09	0.07	0.11	0.11	0.2	0.13	0.18	0.13	0.07	0.14	0.12
10316	NMUR1	neuromedin U receptor 1(NMUR1)	0.05	0.04	0	0.03	0.04	0.02	0.05	0.04	0.03	0.05	0.07	0.04	0.04	0.06	0.07	0.12	0.04	0.07	0.05	0.18	0.11	0.02	0.02	0.09	0.09	0.03	0.07
54437	SEMA5B	semaphorin 5B(SEMA5B)	0.03	0.03	0.04	0.02	0	0	0.02	0.02	0.02	0.01	0.01	0.03	0.01	0.03	0.07	0.03	0	0	0.01	0.03	0.02	0.01	0.01	0.01	0.04	0.01	0.02
441168	FAM26F	family with sequence similarity 26 member F(FAM26F)	0.14	0	0	0	0.04	0	0.09	0	0.03	0	0	0	0	0	0.05	0.07	0.06	0	0.11	0.07	0	0.05	0	0	0.06	0	0.04
2290	FOXG1	forkhead box G1(FOXG1)	0.05	0	0	0.03	0	0.04	0.03	0	0.01	0.02	0.02	0.03	0.02	0.06	0.03	0.04	0.02	0	0.07	0.08	0.06	0.07	0.04	0.02	0.02	0.04	0.03
5453	POU3F1	POU class 3 homeobox 1(POU3F1)	0.06	0	0	0	0.03	0	0	0.09	0	0	0	0.01	0.02	0.02	0	0	0	0	0.02	0	0.01	0.02	0.05	0	0	0	0
150248	C22orf15	chromosome 22 open reading frame 15(C22orf15)	0.08	0.02	0	0.07	0.02	0.14	0.08	0.06	0.02	0.06	0.02	0.06	0.03	0.07	0.03	0.02	0	0.12	0.06	0.04	0	0.06	0	0.06	0.07	0.02	0.07
4600	MX2	MX dynamin like GTPase 2(MX2)	0.01	0.02	0	0.02	0.04	0.04	0.33	0.16	0.13	0.3	1.88	2.23	6.88	6.47	0.01	0.01	6.8	6.02	0.01	0.01	3.37	3.77	0.03	0.01	0.01	0.01	0
138474	TAF1L	TATA-box binding protein associated factor 1 like(TAF1L)	0.03	0.02	0.04	0.04	0.07	0.11	0.05	0.06	0.04	0.06	0.09	0.04	0.06	0.04	0.03	0.07	0.02	0	0.06	0.04	0.01	0.04	0.1	0.06	0.02	0.05	0.09
57094	cpa6	carboxypeptidase A6(CPA6)	0.07	0.22	0.05	0.06	0.08	0.09	0.05	0.1	0.05	0.07	0.03	0.04	0	0	0.09	0.1	0.03	0	0.09	0.11	0.07	0.1	0.03	0.13	0.06	0.08	0.1
118442	GPR62	G protein-coupled receptor 62(GPR62)	0.08	0	0	0.02	0.17	0.1	0.13	0.23	0.03	0.05	0.02	0.02	0	0	0	0	0	0	0	0.04	0	0	0.03	0.06	0	0.02	0.02
126	ADH1C	alcohol dehydrogenase 1C (class I), gamma polypeptide(ADH1C)	0.09	0.05	0.07	0.1	0	0	0	0	0.02	0	0	0	0	0	0	0.07	0	0	0	0	0	0	0.08	0	0.04	0	0.05
124590	USH1G	USH1 protein network component sans(USH1G)	0.05	0.04	0	0.1	0.03	0	0.03	0.04	0.05	0.08	0.05	0.03	0.05	0.04	0.13	0.12	0	0	0.11	0.1	0.12	0.08	0.04	0.09	0	0.04	0.04
645202	LOC645202	golgin A6 family-like(LOC645202)	0.07	0	0	0.04	0.11	0	0.11	0.1	0.05	0.02	0.06	0.04	0.02	0.05	0.02	0.03	0.06	0	0.05	0.07	0.05	0	0.03	0.05	0	0.04	0.02
10566	AKAP3	A-kinase anchoring protein 3(AKAP3)	0.06	0.05	0	0.06	0.2	0.05	0.17	0.17	0.09	0.13	0.06	0.17	0.11	0.07	0.1	0.07	0.19	0.24	0.18	0.14	0.08	0.12	0.07	0.06	0.1	0.14	0.06
653689	GSTT2B	glutathione S-transferase theta 2B (gene/pseudogene)(GSTT2B)	0.15	0.12	0	0.12	0	0	0.05	0	0.03	0.05	0.07	0.02	0.05	0	0.05	0.04	0	0	0.04	0	0	0	0	0	0.14	0.08	0
84675	TRIM55	tripartite motif containing 55(TRIM55)	0.05	0.04	0	0.04	0.31	0.17	0.29	0.28	0.05	0.04	0.13	0.12	0.06	0.07	0	0.05	0.07	0.23	0.1	0.03	0.11	0.08	0.24	0.24	0.02	0.06	0.02
387700	SLC16A12	solute carrier family 16 member 12(SLC16A12)	0.03	0.05	0.03	0.06	0.06	0.08	0.23	0.18	0.1	0.11	0.07	0.04	0.06	0.03	0	0.04	0.03	0	0.05	0.07	0.01	0	0.02	0.04	0.06	0.01	0.02
56124	PCDHB12	protocadherin beta 12(PCDHB12)	0.05	0.03	0	0.04	0.03	0.04	0	0.04	0.02	0	0.04	0.04	0.05	0.02	0.02	0.02	0.02	0	0.03	0	0.01	0	0.04	0.04	0.07	0.03	0.07
1016	CDH18	cadherin 18(CDH18)	0.03	0.04	0.03	0.06	0.06	0.08	0.02	0.08	0.05	0.02	0.09	0.05	0.04	0.01	0.08	0.03	0.04	0	0.06	0.05	0.08	0.05	0.02	0.01	0.08	0.06	0.06
441234	ZNF716	zinc finger protein 716(ZNF716)	0.03	0.02	0	0.03	0.03	0.04	0.05	0	0.02	0.01	0.06	0.04	0.03	0.05	0.06	0.06	0.01	0	0.03	0.07	0.04	0.05	0.04	0.06	0.01	0.05	0.07
170392	OIT3	oncoprotein induced transcript 3(OIT3)	0.07	0.13	0.1	0.1	0.19	0.13	0.12	0.05	0.08	0.05	0.09	0.02	0	0.03	0.02	0.04	0	0	0.09	0.07	0.07	0.03	0.03	0.03	0.1	0.12	0.14
9370	ADIPOQ	adiponectin, C1Q and collagen domain containing(ADIPOQ)	0.04	0.02	0	0.04	0.04	0.04	0.04	0.07	0.02	0.01	0.01	0.04	0.01	0.04	0.01	0.02	0.04	0.05	0.04	0.05	0.01	0.01	0.03	0.02	0.03	0.05	0.03
3850	KRT3	keratin 3(KRT3)	0.09	0.04	0.05	0.1	0.06	0.06	0.17	0.16	0.02	0	0.02	0.02	0	0.03	0.05	0.13	0.03	0.1	0.06	0.19	0.07	0	0.1	0.11	0.13	0	0.1
9080	CLDN9	claudin 9(CLDN9)	0.12	0.11	0.07	0.24	0.16	0.31	0.19	0.29	0.22	0.17	0.11	0.1	0.03	0.04	0.1	0.25	0.04	0	0.18	0.15	0.1	0.07	0.22	0.25	0.09	0.22	0.25
1991	ELANE	elastase, neutrophil expressed(ELANE)	0.22	0.3	0.4	0.25	0	0.08	0	0.14	0.12	0.06	0	0.08	0	0	0.19	0.23	0.08	0	0.1	0.09	0	0	0	0	0.33	0.2	0.26
169522	KCNV2	potassium voltage-gated channel modifier subfamily V member 2(KCNV2)	0.08	0.04	0.05	0.07	0.06	0.03	0.07	0.05	0.05	0.02	0.03	0.08	0.02	0.06	0.05	0.05	0	0	0.02	0.04	0.02	0	0	0.08	0.03	0.02	0.08
4318	MMP9	matrix metallopeptidase 9(MMP9)	0.09	0.08	0.1	0.08	0.08	0.13	0.07	0.16	0.05	0.17	0.02	0.14	0.05	0.03	0.07	0.07	0	0	0.13	0.11	0.07	0.13	0.06	0.08	0.07	0.06	0.04
5030	P2RY4	pyrimidinergic receptor P2Y4(P2RY4)	0.12	0	0	0	0.03	0	0	0	0.05	0	0.07	0.02	0	0	0.04	0	0.04	0	0	0	0	0.04	0.05	0.19	0.05	0	0
3552	IL1A	interleukin 1 alpha(IL1A)	0.09	2.65	2.74	0	0.68	0.63	0.84	1.3	0.05	0.08	0.14	0.16	0.43	0.29	0.14	0.26	1.21	1.02	0.02	0.16	0.88	0.95	0.14	0.26	0.04	0.07	0.02
377007	KLHL30	kelch like family member 30(KLHL30)	0.05	0.02	0	0.06	0.12	0.02	0.1	0.03	0.04	0.02	0.07	0.1	0.03	0.04	0.08	0.05	0.02	0	0.06	0.05	0.03	0.06	0.08	0.02	0	0.06	0.05
6795	AURKC	aurora kinase C(AURKC)	0.15	0.07	0.09	0.11	0.21	0.12	0.17	0.19	0.12	0.13	0.11	0.14	0.13	0.05	0.27	0.1	0.17	0.37	0.1	0	0.26	0.28	0.23	0.1	0.06	0.18	0.15
286187	PPP1R42	protein phosphatase 1 regulatory subunit 42(PPP1R42)	0.09	0.06	0.16	0.04	0.1	0.13	0.02	0.11	0.08	0.03	0.1	0.08	0.03	0.09	0.08	0.06	0	0	0.1	0.04	0.17	0.1	0.1	0	0.07	0.02	0.11
8838	WISP3	WNT1 inducible signaling pathway protein 3(WISP3)	0.06	0	0.11	0.04	0.03	0.02	0	0	0.02	0.02	0	0.02	0.04	0.02	0.05	0.04	0.02	0	0.07	0.05	0.1	0.07	0.05	0.02	0.02	0.03	0.05
1038	CDR1	cerebellar degeneration related protein 1(CDR1)	0.15	0.14	0.19	0.14	0.18	0.23	0.56	0.29	0.12	0.31	0.2	0.1	0.18	0.16	0.04	0.16	0.17	0	0.07	0.13	0.06	0.09	0.68	0.14	0.06	0.14	0.11
5313	PKLR	pyruvate kinase, liver and RBC(PKLR)	0.06	0.1	0.08	0.19	0.21	0.07	0.09	0.16	0.18	0.37	0.34	0.33	0.27	0.18	0.11	0.11	0.14	0.15	0.14	0.06	0.13	0.13	0.05	0.08	0.12	0.1	0.08
55286	C4ORF19	chromosome 4 open reading frame 19(C4orf19)	0.07	0.05	0.04	0.08	0.05	0.03	0	0.09	0.1	0	0.05	0.09	0.08	0.08	0.06	0.05	0.03	0	0.03	0.06	0.11	0.06	0.03	0.05	0.06	0.08	0.07
773	CACNA1A	calcium voltage-gated channel subunit alpha1 A(CACNA1A)	0.02	0.03	0	0.02	0.02	0.01	0.02	0	0.02	0.01	0.02	0.05	0.05	0.05	0.01	0.02	0.06	0	0.03	0.04	0.09	0.08	0.01	0.01	0.01	0.02	0.05
253738	EBF3	early B-cell factor 3(EBF3)	0.03	0.05	0	0.05	0.01	0.01	0.02	0.04	0.04	0.03	0.05	0.02	0.02	0.03	0.03	0.04	0.02	0.04	0.02	0.04	0.03	0.02	0.04	0.03	0.01	0.04	0.03
3702	ITK	IL2 inducible T-cell kinase(ITK)	0.02	0.01	0	0.02	0.02	0.02	0.04	0.04	0.01	0.03	0.01	0.03	0	0.01	0.05	0.04	0.04	0	0.01	0.01	0.01	0.03	0.02	0.02	0.02	0.03	0.03
9899	SV2B	synaptic vesicle glycoprotein 2B(SV2B)	0.02	0.04	0.02	0.05	0.03	0.01	0.01	0.01	0.02	0.03	0.03	0.02	0.01	0.02	0.03	0.04	0.01	0	0.01	0.02	0.03	0.01	0.02	0.02	0.03	0.02	0.05
164668	APOBEC3H	apolipoprotein B mRNA editing enzyme catalytic subunit 3H(APOBEC3H)	0.16	0.25	0.39	0.11	0.22	0.12	0.13	0.1	0.03	0.09	0.09	0.14	0.18	0.11	0.14	0.13	0.17	0.19	0.29	0.14	0.27	0.19	0.35	0.2	0.43	0.33	0.19
171389	NLRP6	NLR family pyrin domain containing 6(NLRP6)	0.07	0.07	0.05	0.07	0	0.06	0.02	0	0	0.04	0.01	0.05	0.06	0.08	0.04	0.03	0	0	0.05	0.03	0.03	0	0.03	0.09	0.03	0.09	0.05
100506012	PPP5D1	PPP5 tetratricopeptide repeat domain containing 1(PPP5D1)	0.11	0.12	0	0.07	0.15	0.2	0.12	0.27	0.08	0.21	0.08	0.12	0.09	0	0.25	0.18	0	0.13	0.05	0	0.2	0.03	0.08	0.1	0.16	0.1	0.15
85235	hist1h2ah	histone cluster 1 H2A family member h(HIST1H2AH)	0.41	0.19	0.23	0.1	0.08	0.15	0.1	0.27	0.07	0.59	0.08	0.06	0.13	0.14	0.1	0.09	0.15	0.53	0.08	0.19	0.17	0.13	0.15	0.14	0.14	0.28	0.1
114792	klhl32	kelch like family member 32(KLHL32)	0.05	0	0.03	0.04	0	0.04	0.06	0	0.04	0.04	0.04	0.03	0.01	0.02	0	0.01	0.02	0	0.02	0	0.03	0.05	0	0.05	0	0	0.01
7179	TPTE	transmembrane phosphatase with tensin homology(TPTE)	0.05	0.02	0.11	0.04	0.03	0.07	0.03	0	0.02	0.01	0.02	0.04	0.03	0.05	0.05	0.03	0.02	0.06	0.03	0	0.05	0	0	0	0.11	0.06	0.04
132625	ZFP42	ZFP42 zinc finger protein(ZFP42)	0.08	0.1	0.09	0.12	0.09	0.11	0.08	0.05	0.06	0.13	0.07	0.11	0.04	0.13	0.11	0.11	0.08	0	0.2	0.2	0.08	0.05	0.11	0	0.09	0.14	0.16
7294	TXK	TXK tyrosine kinase(TXK)	0.06	0.04	0.03	0.05	0.03	0.11	0.1	0.04	0.01	0.12	0.05	0.04	0.07	0.1	0.03	0.07	0.08	0	0.06	0.08	0.13	0.02	0.04	0.09	0	0.12	0.06
84179	MFSD7	major facilitator superfamily domain containing 7(MFSD7)	0.08	0.15	0.05	0.19	0.09	0.06	0.15	0	0.12	0.07	0.01	0.12	0.07	0.03	0.15	0.16	0.08	0	0.02	0.16	0.05	0.05	0.06	0.09	0.09	0.07	0.18
2619	GAS1	growth arrest specific 1(GAS1)	0.07	0.05	0.09	0.06	0.08	0.03	0.06	0.04	0.03	0.02	0.05	0.02	0.02	0.02	0.1	0.07	0.03	0	0.03	0.03	0.04	0	0.05	0.07	0.11	0.15	0.12
27202	C5AR2	complement component 5a receptor 2(C5AR2)	0.16	0.26	0	0.15	0.23	0.18	0.05	0.2	0.12	0.23	0.15	0.12	0.19	0.23	0.33	0.55	0.23	0.59	0.26	0.21	0.37	0.48	0.24	0.15	0.19	0.15	0.2
57159	TRIM54	tripartite motif containing 54(TRIM54)	0.07	0.1	0.09	0.07	0.05	0.06	0.08	0.09	0.08	0.15	0.08	0.13	0.13	0.13	0.17	0.3	0.13	0.45	0.18	0.26	0.28	0.18	0.25	0.19	0.08	0.12	0.14
128497	SPATA25	spermatogenesis associated 25(SPATA25)	0.26	0.36	0	0.6	0.12	0.3	0.15	0	0.25	0.23	0.1	0.17	0.23	0.09	0.38	0.22	0.28	0	0.12	0.34	0.11	0.08	0.2	0.08	0.1	0.31	0.25
5099	PCDH7	protocadherin 7(PCDH7)	0.03	0.03	0.07	0.02	0.02	0.05	0.03	0	0.02	0.04	0.02	0.02	0.02	0.03	0.02	0.03	0.09	0.11	0.02	0.01	0.04	0.04	0.04	0.05	0.06	0.05	0.03
100287275	LOC100287275	C1QTNF9B antisense RNA 1 pseudogene(LOC100287275)	0.31	0.85	0.38	0.29	0.65	0.59	0.61	0.59	0.48	0.54	0.4	0.64	0.54	0.65	0.36	0.79	0.67	0.38	0.42	1.23	0.39	0.56	0.69	0.98	0.72	0.72	0.3
89778	SERPINB11	serpin family B member 11 (gene/pseudogene)(SERPINB11)	0.08	0.03	0.14	0.05	0.02	0.06	0.11	0	0.09	0.07	0.04	0.11	0.02	0.03	0.16	0.1	0.08	0.09	0.05	0.13	0.08	0.09	0.14	0.07	0.12	0.04	0.11
414152	c10orf105	chromosome 10 open reading frame 105(C10orf105)	0.04	0.01	0.03	0.04	0.02	0	0.01	0	0.02	0.01	0.01	0.01	0.01	0	0.07	0.05	0	0	0.03	0.07	0.01	0	0.02	0.01	0.02	0.03	0.04
8000	PSCA	prostate stem cell antigen(PSCA)	0.11	0.1	0.07	0.16	0.24	0.13	0.16	0.43	0.17	0.23	0.19	0.26	0.23	0.12	0.13	0.22	0.12	0.14	0.15	0.05	0.24	0.41	0.17	0.35	0.17	0.16	0.19
10974	ADIRF	adipogenesis regulatory factor(ADIRF)	0.22	0.25	0.13	0.35	0.56	0.82	0.24	0.27	0.37	0.63	0.44	0.86	0.25	0.3	0.44	0.51	0.23	0.53	0.44	0.76	0.91	0.98	0.24	0.61	0.42	0.15	0.32
54754	NUTM2F	NUT family member 2F(NUTM2F)	0.03	0.02	0.02	0.01	0.01	0.02	0.02	0.04	0.02	0	0.01	0.01	0	0.02	0.01	0.04	0.04	0	0.03	0.01	0.03	0.03	0.01	0.03	0.04	0.04	0.02
335	APOA1	apolipoprotein A1(APOA1)	0.14	0.03	0	0.03	0.1	0	0.08	0.18	0.08	0	0.05	0.09	0.08	0.1	0.08	0	0.05	0	0	0	0.06	0.08	0	0	0	0.03	0.14
6404	SELPLG	selectin P ligand(SELPLG)	0.08	0.07	0.14	0.04	0.96	0.73	1.2	1.47	0.12	0.16	0.16	0.17	0.16	0.19	0.07	0.16	0.34	0.47	0.35	0.48	0.24	0.19	0.43	0.61	0.06	0.23	0.11
2917	GRM7	glutamate metabotropic receptor 7(GRM7)	0.02	0.03	0.01	0.02	0.02	0.03	0.03	0.03	0.04	0.04	0.01	0.03	0.04	0.03	0.04	0.03	0.03	0.06	0.05	0.08	0.03	0.02	0.03	0.02	0.03	0.04	0.03
3586	IL10	interleukin 10(IL10)	0.1	0.16	0.06	0.14	0.26	0.23	0.56	0.7	0.27	0.06	0.11	0.16	0.15	0.07	0.15	0.26	0.14	0.12	0.32	0.22	0.08	0.06	0.11	0.13	0.08	0.16	0.19
8435	SOAT2	sterol O-acyltransferase 2(SOAT2)	0.1	0.11	0.18	0.07	0.18	0.11	0.27	0.36	0.13	0.06	0.02	0.15	0.11	0.03	0.06	0.06	0.28	0	0.11	0	0.12	0.09	0.11	0.06	0.26	0.04	0.14
123591	TMEM266	transmembrane protein 266(TMEM266)	0.08	0.02	0.05	0.05	0.02	0.06	0.07	0	0.05	0.05	0.03	0.03	0	0	0.07	0.02	0	0	0.04	0.03	0.03	0	0.09	0.07	0.15	0.11	0.06
117	ADCYAP1R1	ADCYAP receptor type I(ADCYAP1R1)	0.03	0.01	0	0.01	0.02	0	0.02	0.02	0	0.01	0.01	0.01	0	0	0.01	0.01	0	0.04	0.01	0.01	0.01	0	0.01	0.02	0.02	0.02	0.05
55083	KIF26B	kinesin family member 26B(KIF26B)	0.02	0.03	0.01	0.01	0.03	0	0.01	0.05	0.03	0.01	0.01	0.03	0.01	0.03	0.01	0.02	0.04	0.03	0.07	0.05	0.07	0.06	0.01	0.02	0.01	0.05	0.03
100510491	LOC100510491	N/A	0.15	0.1	0.09	0.11	0.07	0.06	0.26	0.29	0.18	0.09	0.06	0.16	0.13	0.05	0	0.03	0.22	0.19	0.1	0	0.26	0.09	0	0.14	0.12	0.07	0.15
100293817	LOC100293817	N/A	0.04	0.07	0.05	0.05	0.05	0.05	0.03	0.1	0.06	0.02	0.01	0.04	0.06	0	0.02	0.07	0.01	0	0.04	0	0.05	0.06	0.03	0.03	0.02	0.05	0.04
27439	CECR6	cat eye syndrome chromosome region, candidate 6(CECR6)	0.04	0.01	0.02	0.05	0.06	0.01	0.04	0	0.03	0.01	0.01	0.03	0.02	0.01	0.06	0.05	0.04	0	0.05	0	0.02	0.04	0.06	0.05	0.03	0.01	0.03
7097	TLR2	toll like receptor 2(TLR2)	0.06	0.06	0.08	0.07	0.01	0	0.03	0	0.02	0.04	0.04	0.03	0.07	0.04	0.04	0.04	0.04	0.07	0.07	0.03	0.06	0.04	0.05	0.02	0.07	0.03	0.03
5629	PROX1	prospero homeobox 1(PROX1)	0.02	0.02	0	0.04	0.05	0.03	0.13	0.09	0.03	0.03	0.03	0.04	0.13	0.05	0.03	0.03	0.12	0.06	0.02	0.02	0.14	0.06	0.09	0.05	0.02	0.02	0.01
1524	CX3CR1	C-X3-C motif chemokine receptor 1(CX3CR1)	0.06	0.04	0.13	0.06	0.18	0.27	0.11	0.45	0.07	0.03	0.06	0.1	0.06	0.06	0.02	0.01	0.04	0.07	0.06	0.12	0	0	0.16	0.09	0.08	0.08	0.07
5023	P2RX1	purinergic receptor P2X 1(P2RX1)	0.07	0.03	0.08	0.11	0.02	0.05	0.08	0.04	0.08	0.02	0.08	0.04	0	0.02	0.06	0.04	0	0	0.06	0.06	0.09	0.02	0.08	0	0.03	0.1	0.03
92483	LDHAL6B	lactate dehydrogenase A like 6B(LDHAL6B)	0.12	0.19	0.07	0.22	0.17	0.22	0.27	0.08	0.3	0.14	0.28	0.26	0.21	0.21	0.14	0.18	0.34	0	0.24	0.05	0.48	0.29	0.35	0.23	0	0.17	0.12
7367	UGT2B17	UDP glucuronosyltransferase family 2 member B17(UGT2B17)	0.1	0.07	0	0.11	0.07	0.04	0.05	0.06	0.07	0.06	0	0.1	0	0	0.11	0.06	0.03	0	0.06	0.08	0.02	0.09	0.04	0	0.04	0.11	0.09
55507	GPRC5D	G protein-coupled receptor class C group 5 member D(GPRC5D)	0.19	0.22	0.23	0.13	0.18	0.22	0.27	0.24	0.18	0.11	0.31	0.25	0.22	0.2	0.06	0.16	0.07	0	0.22	0.08	0.24	0.06	0.07	0.3	0.15	0.13	0.28
2766	GMPR	guanosine monophosphate reductase(GMPR)	0.17	0.31	0.21	0.4	0.16	0	0.1	0	0.2	0.2	0.56	0.97	3.05	1.75	0.05	0.26	2.91	4.17	0.16	0.08	1.05	1.39	0.06	0.11	0.33	0.24	0.29
29881	NPC1L1	NPC1 like intracellular cholesterol transporter 1(NPC1L1)	0.04	0.03	0	0.02	0.27	0.27	0.27	0.29	0.22	0.16	0.12	0.13	0.14	0.09	0.01	0.05	0.16	0.14	0.09	0.12	0.18	0.15	0.06	0.1	0.01	0.03	0.02
400831	C20orf202	chromosome 20 open reading frame 202(C20orf202)	0.12	0.08	0.15	0.11	0.03	0.09	0.1	0.08	0.07	0.14	0	0.03	0.07	0	0.07	0.03	0	0	0.17	0.05	0	0.07	0.05	0.08	0.14	0.17	0.06
54769	DIRAS2	DIRAS family GTPase 2(DIRAS2)	0.05	0.05	0	0.02	0.08	0.02	0.05	0	0.09	0.03	0.11	0.04	0.03	0.06	0.04	0.03	0.03	0	0.1	0.08	0.03	0.01	0.13	0.11	0.05	0.07	0.04
3760	KCNJ3	potassium voltage-gated channel subfamily J member 3(KCNJ3)	0.04	0.04	0.05	0.02	0.02	0.03	0.04	0.07	0.02	0.05	0.04	0.05	0.03	0.07	0.05	0.02	0.04	0.05	0.04	0.02	0.02	0.02	0.03	0.07	0.02	0.04	0.02
6521	SLC4A1	solute carrier family 4 member 1 (Diego blood group)(SLC4A1)	0.04	0.03	0	0.03	0.04	0.03	0.05	0.02	0.03	0	0.02	0	0.02	0	0.08	0.01	0.01	0.05	0.01	0.07	0.01	0.03	0.06	0.02	0	0.04	0.02
2645	GCK	glucokinase(GCK)	0.05	0.01	0.03	0.03	0.07	0	0.03	0.03	0.04	0.01	0	0.01	0.01	0	0.01	0.03	0	0	0.04	0.02	0	0	0.04	0.03	0.06	0.06	0.04
389383	CLPSL2	colipase like 2(CLPSL2)	0.33	0.07	0.2	0.37	0.15	0.49	0.55	0	0.12	0.19	0.06	0.13	0.19	0	0	0.14	0.12	0	0	0.43	0	0	0.12	0.1	0.25	0.53	0.47
347688	TUBB8	tubulin beta 8 class VIII(TUBB8)	0.08	0.07	0.05	0.03	0.21	0.14	0.06	0.05	0.06	0.02	0.18	0.09	0.04	0.08	0.04	0.05	0.03	0.09	0.03	0.03	0.05	0.07	0.14	0.12	0.11	0.07	0.09
5555	PRH2	proline rich protein HaeIII subfamily 2(PRH2)	0.05	0.09	0.11	0.1	0.08	0.07	0.04	0	0.08	0.05	0.07	0.04	0.08	0.03	0.07	0.03	0.07	0.17	0.04	0.04	0.07	0.1	0.02	0.04	0.04	0.1	0.1
6570	SLC18A1	solute carrier family 18 member A1(SLC18A1)	0.05	0.01	0.03	0.01	0.02	0	0.04	0.03	0.01	0.04	0.01	0.01	0	0.02	0.01	0	0.02	0.06	0.05	0	0	0.03	0.02	0	0.04	0.01	0.04
221472	FGD2	FYVE, RhoGEF and PH domain containing 2(FGD2)	0.02	0.02	0.02	0.01	0.02	0.02	0.04	0.04	0.01	0.02	0.02	0.03	0.01	0.02	0.02	0.01	0.03	0	0.03	0.02	0.01	0	0.01	0.02	0.02	0.02	0.01
3936	LCP1	lymphocyte cytosolic protein 1(LCP1)	0.04	0.06	0	0.08	0.11	0.1	0.14	0.07	0.01	0.1	0.07	0.1	0.09	0.07	0.09	0.07	0.07	0	0.08	0.12	0.13	0.14	0.13	0.11	0.04	0.05	0.02
2979	guca1b	guanylate cyclase activator 1B(GUCA1B)	0.17	0.3	0.1	0.31	0.23	0.44	0.19	0.11	0.22	0.19	0.37	0.3	0.24	0.35	0.15	0.28	0.24	0.4	0.42	0.58	0.18	0.3	0.19	0.21	0.38	0.16	0.32
1747	DLX3	distal-less homeobox 3(DLX3)	0.07	0.1	0.04	0.02	0	0.06	0.02	0.05	0.01	0	0	0.06	0	0.03	0.02	0.02	0.03	0.18	0.03	0.03	0.06	0.07	0.03	0	0	0.03	0.05
149628	PYHIN1	pyrin and HIN domain family member 1(PYHIN1)	0.06	0.03	0	0.07	0.03	0.06	0.08	0.04	0.04	0.05	0.04	0.05	0.03	0.02	0.05	0.05	0.02	0	0.06	0.03	0.06	0	0.08	0.02	0.04	0.04	0.08
100289299	FAM23B	family with sequence similarity 23, member B	0.04	0.05	0.07	0.03	0.03	0.08	0.06	0.02	0.08	0.01	0.05	0.05	0.04	0.06	0.04	0.03	0.03	0.04	0.05	0.03	0.02	0.03	0.04	0.06	0.07	0.03	0.03
10911	UTS2	urotensin 2(UTS2)	0.11	0.2	0.07	0.08	0.1	0	0.37	0.28	0.17	0.23	0.2	0.19	0.13	0.08	0.1	0.02	0.08	0.13	0.05	0.24	0.09	0.13	0.08	0.21	0.04	0.1	0.11
92346	C1orf105	chromosome 1 open reading frame 105(C1orf105)	0.12	0.03	0.07	0.05	0.05	0.09	0.03	0	0.07	0.1	0.13	0.05	0.17	0.08	0.14	0.07	0.13	0.14	0.11	0.1	0.17	0.14	0.13	0.07	0	0.05	0.14
8739	HRK	harakiri, BCL2 interacting protein(HRK)	0.29	0.33	0.35	0.13	0.07	0.21	0.24	0	0	0.17	0.21	0.07	0.08	0	0.08	0.3	0.1	0.35	0.26	0.13	0.3	0.34	0.11	0.09	0.11	0.2	0.21
1101	CHAD	chondroadherin(CHAD)	0.11	0.1	0	0.08	0.03	0.04	0.15	0	0.04	0.13	0.06	0.2	0.1	0.08	0.16	0.12	0.12	0	0.22	0.19	0.07	0.17	0.04	0.1	0.13	0.03	0.16
284254	DYNAP	dynactin associated protein(DYNAP)	0.1	0.07	0.06	0.07	0.11	0.04	0.17	0	0.06	0.03	0.04	0.06	0.03	0.07	0	0.1	0.04	0	0.11	0	0.04	0.06	0	0.06	0.08	0.07	0.05
162333	MARCH10	membrane associated ring-CH-type finger 10(MARCH10)	0.06	0.08	0.04	0	0.06	0.02	0.05	0.08	0.1	0.14	0.02	0.07	0.03	0.04	0.05	0.14	0.06	0.07	0.05	0.16	0.03	0.11	0.09	0	0	0.01	0.06
346606	MOGAT3	monoacylglycerol O-acyltransferase 3(MOGAT3)	0.09	0.04	0.27	0.1	0.13	0.1	0.2	0.06	0.21	0.08	0.18	0.29	0.26	0.38	0.13	0.17	0.16	0.33	0.22	0.08	0.4	0.16	0.17	0.11	0.14	0.08	0.09
78986	DUSP26	dual specificity phosphatase 26 (putative)(DUSP26)	0.1	0.11	0.12	0.2	0.09	0.07	0.05	0.06	0.11	0.06	0.05	0.1	0	0	0.48	0.16	0	0	0.2	0.38	0.04	0.03	0.11	0.18	0.19	0.2	0.19
255239	ANKK1	ankyrin repeat and kinase domain containing 1(ANKK1)	0.08	0.02	0.05	0.05	0.02	0	0.02	0.05	0	0	0	0.01	0.05	0.08	0.02	0.03	0.03	0	0.02	0	0	0	0.06	0.05	0.15	0.07	0
51676	ASB2	ankyrin repeat and SOCS box containing 2(ASB2)	0.07	0.08	0	0.03	0.06	0.03	0.09	0.04	0.01	0	0	0	0	0.02	0.04	0.04	0	0.08	0	0.03	0	0.02	0.05	0.02	0	0.05	0.05
57127	RHBG	Rh family B glycoprotein (gene/pseudogene)(RHBG)	0.06	0.03	0	0.05	0.03	0.11	0.03	0	0.07	0.02	0.05	0.02	0.02	0.06	0.07	0.04	0.09	0	0.05	0	0.02	0.02	0.07	0.04	0.02	0.03	0.03
6523	SLC5A1	solute carrier family 5 member 1(SLC5A1)	0.04	0.06	0	0.06	0.01	0.12	0.05	0	0.01	0.01	0.01	0.01	0	0	0.01	0.02	0.01	0.09	0.03	0.02	0.01	0.03	0	0.04	0	0.04	0.06
126393	HSPB6	heat shock protein family B (small) member 6(HSPB6)	0.13	0.09	0.16	0.15	0.25	0.05	0.19	0.42	0.23	0.31	0.17	0.31	0.19	0.05	0.19	0.2	0	0.16	0.3	0.23	0.06	0.16	0.15	0.29	0.1	0.22	0.36
57556	SEMA6A	semaphorin 6A(SEMA6A)	0.02	0.04	0.02	0.03	0.01	0.01	0.02	0.01	0.04	0.01	0.01	0.03	0.01	0.01	0.05	0.02	0.02	0.02	0.03	0.02	0.02	0.02	0.01	0.02	0.02	0.02	0.02
8532	CPZ	carboxypeptidase Z(CPZ)	0.06	0.04	0	0.01	0.05	0	0	0	0.01	0.03	0.01	0.01	0.03	0	0.02	0.05	0	0	0.01	0.02	0	0	0	0.02	0	0.05	0.04
51156	SERPINA10	serpin family A member 10(SERPINA10)	0.08	0.02	0.05	0.09	0.04	0.03	0.04	0	0.09	0.14	0.19	0.29	0.27	0.16	0.05	0.07	0.14	0.19	0.07	0.03	0.1	0.09	0.09	0.05	0.03	0.02	0.04
8111	GPR68	G protein-coupled receptor 68(GPR68)	0.07	0.03	0	0.11	0.12	0.05	0.12	0.09	0.04	0.06	0.03	0.06	0.06	0.07	0.06	0.1	0.05	0	0.11	0.06	0.03	0.04	0.05	0.09	0.03	0.08	0.1
7276	TTR	transthyretin(TTR)	0.19	0.46	0	0.34	0.09	0.21	0.21	0	0.11	0.11	0.17	0.43	0.43	0.39	0.16	0.19	0.2	0.45	0.25	0.32	0.31	0.28	0.27	0.29	0.35	0.26	0.22
3746	KCNC1	potassium voltage-gated channel subfamily C member 1(KCNC1)	0.02	0.04	0.01	0.04	0.02	0.02	0.01	0.01	0.03	0.03	0.01	0.01	0.01	0.02	0.01	0.02	0.01	0.06	0.04	0.01	0	0.01	0.03	0	0.03	0.01	0.03
27233	SULT1C4	sulfotransferase family 1C member 4(SULT1C4)	0.07	0.02	0.24	0.06	0.14	0.02	0.09	0.12	0.03	0.06	0.05	0.08	0.06	0.05	0.06	0.08	0.02	0	0.1	0.09	0.07	0.02	0.07	0.04	0	0.05	0.03
114788	CSMD3	CUB and Sushi multiple domains 3(CSMD3)	0.01	0.01	0	0.02	0.01	0	0.01	0	0.01	0.03	0.01	0	0.01	0.02	0.01	0.01	0.01	0.01	0.01	0.01	0.01	0.01	0.01	0.02	0.01	0.01	0.02
83697	SLC4A9	solute carrier family 4 member 9(SLC4A9)	0.06	0.03	0	0	0.03	0.02	0.03	0.03	0	0	0	0.01	0	0	0	0	0	0	0	0.05	0	0	0	0	0	0.01	0
1271	CNTFR	ciliary neurotrophic factor receptor(CNTFR)	0.1	0.07	0.06	0.11	0.09	0.07	0.05	0.06	0.07	0.08	0.1	0.05	0.17	0.07	0.11	0.04	0.1	0	0.06	0.08	0.14	0.11	0.11	0.06	0.15	0.18	0.05
360200	TMPRSS9	transmembrane protease, serine 9(TMPRSS9)	0.06	0.07	0.04	0.12	0.04	0.07	0.08	0.15	0.01	0.09	0.04	0.05	0.05	0.08	0.03	0.05	0	0	0.04	0.11	0.01	0	0.04	0.08	0.02	0.01	0.04
200634	KRTCAP3	keratinocyte associated protein 3(KRTCAP3)	0.14	0.26	0	0.3	0.1	0.27	0.2	0.27	0.22	0.33	0.29	0.26	0.21	0.3	0.29	0.49	0.05	0.17	0.36	0.31	0.21	0.3	0.05	0.32	0.39	0.27	0.31
23493	HEY2	hes related family bHLH transcription factor with YRPW motif 2(HEY2)	0.07	0.17	0.04	0.03	0	0	0.08	0.05	0.06	0.04	0.05	0.03	0.11	0	0.06	0.06	0.1	0.09	0.07	0.03	0.14	0.04	0	0.05	0.2	0.08	0.12
93233	CCDC114	coiled-coil domain containing 114(CCDC114)	0.05	0.07	0.06	0.09	0.1	0.09	0.09	0.06	0.11	0.09	0.14	0.13	0.16	0.05	0.07	0.06	0.03	0.06	0.09	0.14	0.08	0.11	0.03	0.03	0.05	0.16	0.11
1258	CNGB1	cyclic nucleotide gated channel beta 1(CNGB1)	0.03	0.04	0.02	0.01	0.03	0.05	0.02	0.02	0.02	0.02	0.02	0.02	0.03	0.01	0.01	0.02	0.03	0.08	0.01	0.01	0.03	0.06	0.02	0.03	0.02	0.02	0.02
1993	ELAVL2	ELAV like RNA binding protein 2(ELAVL2)	0.04	0.06	0.05	0.01	0.05	0.02	0.01	0	0.01	0.05	0.01	0.03	0.06	0.01	0.02	0.05	0.07	0.1	0.05	0.02	0.01	0.1	0	0.03	0.08	0.09	0.04
3753	KCNE1	potassium voltage-gated channel subfamily E regulatory subunit 1(KCNE1)	0.04	0.04	0.02	0.05	0.04	0.03	0.16	0.07	0.05	0.07	0.02	0.06	0.02	0.01	0.04	0.04	0.01	0	0.06	0.12	0.03	0.03	0	0.11	0.05	0.1	0.07
80274	SCUBE1	signal peptide, CUB domain and EGF like domain containing 1(SCUBE1)	0.03	0.01	0	0	0.02	0.01	0	0.02	0.04	0.03	0	0.02	0.02	0.01	0.01	0.01	0.05	0	0.01	0.06	0.01	0.01	0.01	0.01	0.02	0.01	0.02
114784	CSMD2	CUB and Sushi multiple domains 2(CSMD2)	0.01	0.01	0.02	0.02	0.04	0.02	0.02	0.04	0.02	0.01	0.01	0.02	0.01	0.02	0.01	0.02	0.01	0	0.01	0.01	0.01	0.01	0.02	0.02	0.01	0.01	0.02
84435	ADGRA1	adhesion G protein-coupled receptor A1(ADGRA1)	0.03	0.05	0.02	0.03	0.02	0	0.02	0	0.01	0	0.01	0.01	0.02	0.02	0.04	0.02	0.01	0	0.02	0.04	0	0.01	0.02	0.03	0.03	0.04	0.03
5655	KLK10	kallikrein related peptidase 10(KLK10)	0.06	0.06	0.07	0.11	0.01	0.05	0.07	0.04	0.02	0.07	0.18	0.18	0.7	0.53	0.09	0.04	1.51	2.35	0.05	0.08	4.29	4.02	0.02	0.02	0.02	0.15	0.04
133396	IL31RA	interleukin 31 receptor A(IL31RA)	0.05	0.15	0.11	0.17	0.2	0.27	0.15	0.34	0.29	0.2	0.21	0.2	0.22	0.16	0.16	0.17	0.21	0.05	0.23	0.26	0.08	0.14	0.32	0.24	0.1	0.12	0.11
51233	DRICH1	aspartate rich 1(DRICH1)	0.12	0.08	0.15	0.03	0.17	0.18	0.07	0	0.07	0.11	0.04	0.12	0.07	0.04	0.04	0.08	0.09	0	0.11	0.11	0	0.07	0.04	0.08	0.23	0.22	0.2
2709	GJB5	gap junction protein beta 5(GJB5)	0.15	0.17	0	0.07	0.27	0.33	0.21	0.18	0.23	0.21	0.19	0.17	0.26	0.05	0.09	0.06	0.11	0	0.27	0.19	0.25	0.35	0.27	0.32	0.23	0.31	0.21
1296	COL8A2	collagen type VIII alpha 2 chain(COL8A2)	0.04	0.06	0.03	0.02	0.07	0.05	0.11	0.03	0.04	0.01	0.01	0.01	0.01	0	0.02	0.04	0.03	0	0.07	0.06	0.02	0	0.03	0.04	0.05	0.04	0.02
766	CA7	carbonic anhydrase 7(CA7)	0.11	0.07	0	0.02	0.12	0	0.03	0.07	0	0	0	0.01	0.09	0	0.03	0.05	0	0	0	0	0	0	0.04	0.03	0.04	0.02	0.05
64409	WBSCR17	Williams-Beuren syndrome chromosome region 17(WBSCR17)	0.04	0.03	0	0.03	0.02	0.05	0.02	0	0.01	0.02	0.03	0.01	0.01	0.03	0	0.03	0.01	0.05	0.04	0	0.02	0	0.03	0.01	0.06	0.01	0.01
23316	CUX2	cut like homeobox 2(CUX2)	0.03	0.03	0.03	0.03	0.06	0.03	0.02	0	0.01	0.04	0	0.01	0	0	0.01	0.04	0	0	0.04	0.02	0.01	0	0.02	0.02	0.01	0.03	0.01
6822	SULT2A1	sulfotransferase family 2A member 1(SULT2A1)	0.1	0.11	0.06	0.07	0.02	0	0.06	0	0.06	0.03	0.02	0.09	0.06	0	0.03	0.08	0.07	0.12	0.16	0.18	0.04	0	0	0	0.12	0.07	0.07
254228	FAM26E	family with sequence similarity 26 member E(FAM26E)	0.02	0.01	0.02	0.01	0.03	0.02	0.01	0.03	0.02	0.02	0.03	0.01	0.02	0.02	0.05	0.02	0.15	0.1	0.03	0.03	0.12	0.14	0.02	0.03	0.02	0	0.02
1298	COL9A2	collagen type IX alpha 2 chain(COL9A2)	0.05	0.02	0.06	0.09	0.02	0.05	0.04	0	0.02	0.01	0.01	0.02	0.03	0.03	0.08	0.03	0	0.06	0.04	0	0.06	0.12	0	0.05	0.04	0.07	0.08
255809	C19orf38	chromosome 19 open reading frame 38(C19orf38)	0.18	0.37	0.45	0.21	0.09	0	0.05	0	0.07	0.05	0	0.07	0	0	0.16	0.19	0.2	0	0.12	0	0.12	0.11	0	0	0.14	0.34	0.27
9744	ACAP1	ArfGAP with coiled-coil, ankyrin repeat and PH domains 1(ACAP1)	0.08	0.04	0	0.07	0.13	0.21	0.09	0.1	0.08	0.07	0.07	0.06	0.09	0.06	0.14	0.18	0.03	0	0.11	0.17	0.08	0.1	0.06	0.15	0.12	0.07	0.04
117248	GALNT15	polypeptide N-acetylgalactosaminyltransferase 15(GALNT15)	0.04	0.03	0.02	0.02	0.05	0.03	0.02	0.04	0.05	0.03	0.01	0.03	0	0.01	0.03	0.03	0.01	0	0.02	0.03	0.01	0.02	0.03	0.04	0.05	0.02	0.06
64926	RASAL3	RAS protein activator like 3(RASAL3)	0.06	0.03	0.04	0.01	0	0.05	0.03	0	0.01	0.02	0	0.02	0	0	0.04	0.01	0	0	0.04	0	0.01	0.02	0.02	0.04	0.05	0.03	0.04
23732	FRRS1L	ferric chelate reductase 1 like(FRRS1L)	0.12	0.11	0.15	0.23	0.12	0.14	0.1	0.23	0.1	0.14	0.11	0.13	0.14	0.04	0.07	0.18	0	0	0.14	0.05	0.03	0	0.14	0.04	0.05	0.23	0.33
83546	RTBDN	retbindin(RTBDN)	0.11	0.08	0.07	0	0.1	0.08	0.06	0.21	0.13	0.06	0.06	0.1	0.07	0.08	0.03	0.05	0.04	0.14	0.13	0.1	0.09	0.07	0.08	0	0.09	0.1	0.14
4778	NFE2	nuclear factor, erythroid 2(NFE2)	0.11	0.07	0.13	0.12	0.07	0	0.06	0.07	0.16	0.12	0.06	0.06	0.06	0.07	0.15	0.07	0.04	0.26	0.12	0.05	0.09	0	0.2	0.03	0.12	0.07	0.16
3603	IL16	interleukin 16(IL16)	0.02	0.05	0.04	0.04	0.06	0.06	0.05	0.08	0.04	0.05	0.03	0.04	0.04	0.13	0.02	0.04	0.03	0.07	0.03	0.08	0.01	0.03	0.05	0.06	0.05	0.07	0.03
54429	TAS2R5	taste 2 receptor member 5(TAS2R5)	0.17	0.28	0.32	0.4	0.16	0.33	0.1	0.44	0.03	0.1	0.19	0.22	0.1	0.12	0.2	0.51	0.12	0	0.39	0.08	0.15	0.31	0.26	0.22	0.4	0.28	0.46
126364	LRRC25	leucine rich repeat containing 25(LRRC25)	0.08	0.02	0.05	0.1	0.15	0.19	0.14	0.36	0.05	0.1	0.09	0.11	0.02	0.09	0.05	0.18	0.12	0.1	0.13	0.07	0.07	0.02	0.15	0.05	0	0.06	0.06
3990	LIPC	lipase C, hepatic type(LIPC)	0.09	0.18	0.05	0.24	0.18	0.36	0.24	0.16	0.1	0.1	0.08	0.16	0.03	0.06	0.13	0.17	0.09	0	0.18	0.11	0.11	0.16	0.03	0	0.17	0.16	0.13
140456	ASB11	ankyrin repeat and SOCS box containing 11(ASB11)	0.06	0.01	0.08	0.01	0.06	0.05	0.07	0	0.01	0.06	0.02	0.06	0.02	0.04	0.04	0.04	0.09	0	0.07	0.03	0.03	0.06	0.09	0	0.02	0.09	0
64693	CTAGE1	cutaneous T-cell lymphoma-associated antigen 1(CTAGE1)	0.05	0.03	0	0.03	0.01	0.03	0.04	0.06	0.02	0.05	0.03	0.04	0	0.05	0.01	0.02	0	0.06	0.02	0.02	0.04	0.03	0.02	0	0.04	0.01	0.02
3730	ANOS1	anosmin 1(ANOS1)	0.03	0.09	0.02	0.06	0.01	0.07	0.05	0.07	0.03	0.05	0.03	0.02	0.01	0.01	0.04	0.01	0.01	0	0.08	0.05	0.02	0.01	0.03	0.04	0.09	0.1	0.05
404220	C6orf201	chromosome 6 open reading frame 201(C6orf201)	0.06	0.15	0.04	0.15	0.13	0.18	0.13	0.11	0.14	0.1	0.09	0.18	0.07	0.08	0.17	0.05	0.11	0	0.12	0.08	0.11	0.13	0.02	0.19	0.05	0.13	0.1
3861	KRT14	keratin 14(KRT14)	0.09	0.08	0.05	0	0.16	0.33	0.29	0	0.07	0.18	0.14	0.13	0.51	0.18	0.15	0.26	0.66	0.85	0.36	0.23	2.09	2.35	0.52	0.25	0.03	0.06	0.04
643	CXCR5	C-X-C motif chemokine receptor 5(CXCR5)	0.07	0.05	0.04	0.03	0.08	0.05	0.14	0.18	0.01	0.04	0	0.04	0	0.05	0.06	0.04	0.03	0.09	0.11	0.06	0.09	0	0.08	0.04	0.03	0	0.02
2159	F10	coagulation factor X(F10)	0.08	0.08	0	0.02	0.04	0.06	0.02	0.11	0.29	0.27	0.37	0.41	0.32	0.5	0	0.05	0.4	0.41	0.02	0.04	0.43	0.3	0.03	0.03	0.1	0.06	0.04
2912	GRM2	glutamate metabotropic receptor 2(GRM2)	0.03	0.01	0.05	0.03	0.26	0.15	0.21	0.19	0.02	0	0	0	0.02	0	0.02	0.02	0	0	0.08	0.02	0	0	0.09	0.05	0	0.01	0.01
92211	CDHR1	cadherin related family member 1(CDHR1)	0.03	0.06	0.14	0.1	0.08	0.1	0.18	0.14	0.59	0.58	0.32	0.23	0.1	0.09	0.06	0.05	0.12	0.04	0.06	0.08	0.05	0.03	0.05	0.06	0.06	0.04	0.09
123745	PLA2G4E	phospholipase A2 group IVE(PLA2G4E)	0.04	0.06	0.02	0.03	0.08	0.04	0.05	0.04	0.03	0.06	0.03	0.06	0.04	0.05	0.09	0.04	0.06	0.04	0.06	0.06	0.07	0.04	0.04	0.07	0.01	0.06	0.04
30835	CD209	CD209 molecule(CD209)	0.05	0.07	0.11	0.09	0.04	0.03	0.04	0	0.03	0.04	0.05	0.04	0.03	0.1	0.09	0.1	0.05	0.05	0.05	0.06	0.05	0.01	0.05	0.03	0.09	0.07	0.07
56203	LMOD3	leiomodin 3(LMOD3)	0.05	0.08	0.06	0.11	0.08	0.03	0.13	0.03	0.02	0.07	0.03	0.05	0.04	0.03	0.08	0.08	0.07	0	0.05	0.1	0.06	0.03	0.09	0.07	0.02	0.09	0.06
3479	IGF1	insulin like growth factor 1(IGF1)	0.02	0.02	0	0.01	0.03	0.06	0.01	0.02	0.02	0.01	0.01	0.02	0.01	0.01	0.01	0.02	0.04	0	0.01	0.03	0.01	0.03	0.03	0.02	0.02	0.02	0.02
57526	PCDH19	protocadherin 19(PCDH19)	0.02	0.02	0	0	0	0.01	0.02	0	0.01	0	0.01	0.01	0.01	0.01	0	0	0.01	0.02	0.01	0	0.01	0	0.01	0.01	0	0.02	0.02
9388	LIPG	lipase G, endothelial type(LIPG)	0.05	0.08	0.09	0.18	0.59	0.66	0.61	0.51	0.49	0.33	0.56	0.56	0.93	1.18	0.21	0.22	1.39	0.93	0.31	0.21	1.5	1.37	0.39	0.36	0.09	0.08	0.12
81615	TMEM163	transmembrane protein 163(TMEM163)	0.03	0	0	0.04	0.02	0.01	0.02	0.02	0.01	0.02	0	0.03	0.02	0	0.02	0.02	0.01	0.07	0.01	0.05	0	0.01	0.04	0.04	0.08	0.05	0.01
50943	FOXP3	forkhead box P3(FOXP3)	0.09	0.05	0.05	0.12	0.11	0.12	0.06	0.1	0.06	0.09	0.03	0.04	0.09	0.03	0.18	0.1	0.03	0	0.14	0.03	0.1	0.19	0.11	0.07	0.03	0.05	0.11
1013	CDH15	cadherin 15(CDH15)	0.05	0.05	0.05	0.05	0.03	0.05	0.04	0.05	0.07	0.01	0.04	0.04	0.02	0.03	0.04	0.04	0	0.05	0.04	0.04	0.04	0.04	0.05	0.03	0.05	0.03	0.05
338773	TMEM119	transmembrane protein 119(TMEM119)	0.09	0.1	0.04	0.07	0.21	0.19	0.17	0.09	0.03	0.02	0.05	0.07	0.02	0.05	0.06	0.06	0.03	0	0.02	0.1	0.05	0.02	0.08	0.16	0.03	0	0.12
79442	LRRC2	leucine rich repeat containing 2(LRRC2)	0.04	0.01	0.04	0.06	0.07	0	0.05	0	0.05	0.02	0.03	0.02	0.03	0.04	0.08	0.05	0.03	0.04	0.02	0.06	0.05	0	0.01	0.09	0.07	0.02	0.03
79891	ZNF671	zinc finger protein 671(ZNF671)	0.1	0.04	0	0.17	0.1	0.15	0.07	0.05	0.28	0.28	0.19	0.24	0.33	0.31	0.12	0.19	0.24	0.1	0.24	0.21	0.36	0.42	0.03	0.1	0.25	0.19	0.14
6007	rhd	Rh blood group D antigen(RHD)	0.08	0.06	0.12	0.09	0.18	0.07	0.13	0.04	0.11	0.06	0.07	0.09	0.08	0.11	0.23	0.1	0.09	0	0.09	0.09	0.07	0.04	0.17	0.23	0.23	0.17	0.1
4803	NGF	nerve growth factor(NGF)	0.22	0.43	0.58	0.22	0.18	0.21	0.32	0.48	0.04	0.06	0.28	0.2	0.22	0.07	1.27	0.76	0.07	0.23	0.52	0.5	0.08	0.11	0.49	0.54	0.44	0.09	0.37
1124	CHN2	chimerin 2(CHN2)	0.03	0.04	0.01	0.03	0.03	0.05	0.04	0.03	0.02	0.02	0.03	0.03	0.03	0.05	0.03	0.01	0.01	0.05	0.02	0.01	0.09	0.05	0.02	0.01	0.03	0.02	0.03
127833	SYT2	synaptotagmin 2(SYT2)	0.03	0.05	0	0.02	0.04	0.01	0.04	0	0.01	0.01	0.04	0.05	0.01	0.04	0.03	0.03	0.05	0	0.03	0.03	0.01	0.02	0.02	0.02	0.01	0.05	0.02
1378	CR1	complement C3b/C4b receptor 1 (Knops blood group)(CR1)	0.02	0.02	0.02	0.03	0.03	0.03	0.01	0	0.03	0.02	0.02	0.01	0.04	0.02	0.05	0.05	0.03	0	0.06	0.01	0.04	0.02	0.03	0.01	0.04	0.01	0.02
8647	ABCB11	ATP binding cassette subfamily B member 11(ABCB11)	0.04	0.04	0.02	0.02	0.03	0.01	0.04	0.04	0.05	0	0	0.03	0.03	0.05	0.02	0.01	0.05	0.09	0.03	0.09	0.05	0.01	0.03	0.06	0.03	0.02	0.04
3083	HGFAC	HGF activator(HGFAC)	0.08	0.1	0	0.1	0.13	0.11	0.1	0.22	0.04	0.02	0.04	0.02	0.04	0.05	0.12	0.09	0.1	0	0.03	0.09	0.03	0.04	0.1	0.04	0.03	0.07	0.07
79852	EPHX3	epoxide hydrolase 3(EPHX3)	0.12	0.07	0.06	0.09	0.05	0.04	0.06	0.06	0.02	0	0.06	0.04	0.06	0.04	0.06	0	0.11	0	0.09	0.09	0.11	0	0.04	0.06	0	0	0.05
135458	HUS1B	HUS1 checkpoint clamp component B(HUS1B)	0.23	0.13	0.12	0.18	0	0	0.27	0	0.07	0	0	0.05	0.23	0	0.06	0.08	0	0	0.09	0	0.24	0.12	0	0.12	0.07	0.05	0.09
116969	ART5	ADP-ribosyltransferase 5(ART5)	0.14	0.03	0.07	0.24	0	0.13	0.13	0.3	0.02	0.07	0.06	0.08	0	0.04	0.17	0.07	0.13	0	0.16	0.15	0.05	0	0.13	0.15	0.14	0.11	0.2
440712	C1orf186	chromosome 1 open reading frame 186(C1orf186)	0.08	0.09	0.12	0.09	0.17	0.08	0.19	0.26	0.05	0.06	0.09	0.07	0.04	0.12	0.02	0.11	0.02	0.08	0.08	0.06	0.11	0.16	0.08	0.08	0.16	0.06	0.08
84070	FAM186B	family with sequence similarity 186 member B(FAM186B)	0.08	0.09	0.29	0.06	0.13	0.03	0.11	0.17	0.12	0.16	0.1	0.14	0.1	0.07	0.04	0.07	0.1	0.08	0.03	0.15	0.07	0.04	0.03	0	0.1	0.14	0.16
199777	ZNF626	zinc finger protein 626(ZNF626)	0.03	0.03	0	0.01	0.04	0.03	0.04	0.04	0.02	0.01	0	0	0.02	0.02	0.03	0.01	0.02	0	0.04	0.03	0.04	0.01	0.03	0.05	0.01	0.01	0.04
345222	MSANTD1	Myb/SANT DNA binding domain containing 1(MSANTD1)	0.03	0.01	0	0.02	0.02	0.01	0.04	0.02	0.03	0.03	0	0.04	0.01	0.02	0.02	0.01	0.02	0	0.02	0	0.01	0.02	0.01	0.02	0.03	0.02	0.01
1576	cyp3a4	cytochrome P450 family 3 subfamily A member 4(CYP3A4)	0.07	0	0	0.03	0.06	0.05	0.09	0.04	0	0	0.05	0.04	0.02	0.02	0.04	0.01	0	0	0.01	0.03	0.04	0.04	0	0.1	0.02	0.03	0.02
638	BIK	BCL2 interacting killer(BIK)	0.24	0.43	0	0.34	0.05	0	0.18	0	0.32	0.3	0.38	0.24	0.48	0.22	0.18	0.22	1.13	0.51	0.05	0.18	1.88	1.13	0.31	0.2	0.48	0.24	0.35
3214	HOXB4	homeobox B4(HOXB4)	0.11	0.11	0.06	0.13	0.27	0.15	0.22	0.06	0.06	0.06	0.21	0.14	0.34	0.21	0.06	0.12	0.25	0	0.11	0.26	0.55	0.29	0.04	0.09	0.15	0.18	0.24
55259	CASC1	cancer susceptibility candidate 1(CASC1)	0.09	0.09	0.09	0.14	0.16	0	0.17	0.19	0.1	0.04	0.07	0.07	0.02	0.03	0.04	0.06	0.03	0	0.1	0.17	0	0.05	0.08	0.12	0.09	0.16	0.09
100507962	LOC100507962	N/A	0.19	0.22	0.2	0.19	0.15	0.25	0.37	0.1	0.06	0.05	0.06	0.02	0	0	0.28	0.17	0	0.2	0.22	0.14	0	0.1	0.24	0.31	0.25	0.27	0.16
83449	PMFBP1	polyamine modulated factor 1 binding protein 1(PMFBP1)	0.07	0.05	0	0.08	0.04	0.07	0.11	0	0.12	0.1	0.07	0.02	0.02	0.08	0.02	0.07	0.04	0.07	0.04	0.03	0.02	0.04	0.11	0.07	0.02	0.05	0.07
151242	PPP1R1C	protein phosphatase 1 regulatory inhibitor subunit 1C(PPP1R1C)	0.05	0.02	0.07	0.05	0.25	0.14	0.15	0.15	0.15	0.3	0.25	0.19	0.32	0.24	0.05	0.06	0.16	0.15	0.15	0.09	0.52	0.44	0.1	0.2	0.03	0.04	0.05
286436	H2BFM	H2B histone family member M(H2BFM)	0.11	0	0.06	0.08	0.04	0.03	0.08	0.06	0.11	0.13	0.05	0.07	0	0.03	0.13	0.08	0	0	0.02	0.08	0.02	0.03	0.07	0.03	0.18	0.11	0.02
342527	SMTNL2	smoothelin like 2(SMTNL2)	0.1	0.02	0	0.11	0.02	0.06	0.07	0.05	0.05	0	0.06	0.08	0	0.06	0.02	0.11	0.06	0.1	0.04	0.07	0.04	0.1	0	0.08	0.06	0.17	0.12
129807	NEU4	neuraminidase 4(NEU4)	0.05	0.02	0.05	0.08	0.05	0.03	0.02	0.05	0	0.01	0.02	0.02	0.01	0.01	0.01	0.04	0.01	0	0.02	0	0	0.02	0.03	0.06	0.05	0.05	0.06
140902	R3HDML	R3H domain containing like(R3HDML)	0.17	0.13	0.09	0.17	0.37	0.11	0.12	0.27	0.25	0.21	0.18	0.15	0.08	0.05	0.13	0.09	0.1	0.18	0.16	0.38	0.06	0.04	0.21	0.36	0.17	0.03	0.11
348174	CLEC18A	C-type lectin domain family 18 member A(CLEC18A)	0.1	0.08	0	0.02	0.16	0.06	0.05	0.11	0.05	0.05	0.03	0.04	0.03	0.03	0.08	0.04	0.03	0	0.04	0.19	0.04	0.03	0	0.14	0	0.1	0.15
50944	SHANK1	SH3 and multiple ankyrin repeat domains 1(SHANK1)	0.03	0.01	0.05	0.05	0.05	0.06	0.11	0.05	0.01	0.03	0.02	0.03	0.02	0.03	0.03	0.04	0.02	0.03	0.05	0.03	0.04	0.02	0.06	0.05	0.01	0.04	0.03
51309	ARMCX1	armadillo repeat containing, X-linked 1(ARMCX1)	0.11	0.19	0.06	0.13	0.13	0.21	0.21	0.12	0.11	0.16	0.14	0.14	0.24	0.1	0.13	0.1	0	0	0.13	0.2	0.1	0.08	0.03	0.18	0.07	0.15	0.05
348013	TMEM255B	transmembrane protein 255B(TMEM255B)	0.09	0.09	0.35	0.32	0.09	0.15	0.09	0.15	0.17	0.19	0.1	0.09	0.05	0.08	0.12	0.24	0.03	0.1	0.18	0.07	0.15	0.05	0.06	0.2	0.12	0.19	0.24
131578	LRRC15	leucine rich repeat containing 15(LRRC15)	0.04	0.02	0.04	0.02	0.19	0.21	0.18	0.3	0.04	0.12	0.02	0.05	0.07	0	0.12	0.06	0.01	0	0.08	0.06	0.04	0.02	0.11	0.11	0.04	0.04	0.04
2334	AFF2	AF4/FMR2 family member 2(AFF2)	0.02	0.01	0.03	0.02	0.01	0.01	0.01	0.02	0.01	0.01	0.01	0.02	0.02	0.01	0	0.01	0.01	0	0.01	0.01	0	0	0.01	0.01	0.01	0.02	0.02
346653	FAM71F2	family with sequence similarity 71 member F2(FAM71F2)	0.09	0.19	0.42	0.18	0.23	0.2	0.09	0.34	0.13	0.25	0.08	0.12	0.11	0.03	0.29	0.21	0.19	0.09	0.12	0.17	0.08	0.23	0.23	0.07	0.06	0.14	0.19
146723	C17orf77	chromosome 17 open reading frame 77(C17orf77)	0.09	0.09	0.24	0.09	0.13	0	0.02	0	0.02	0.07	0.06	0.02	0.02	0.05	0.18	0.08	0.03	0	0.05	0.07	0	0.02	0.09	0.07	0	0.07	0.02
91464	ISX	intestine specific homeobox(ISX)	0.04	0.05	0.02	0.02	0.02	0.01	0.05	0.02	0.05	0.02	0.04	0.02	0	0.01	0.01	0.06	0	0	0.01	0.04	0.01	0.01	0.01	0.05	0.03	0.03	0.03
23553	hyal4	hyaluronoglucosaminidase 4(HYAL4)	0.09	0.07	0.22	0.1	0.03	0.08	0.08	0	0.06	0	0.04	0.15	0.48	0.36	0.06	0	0.52	0.18	0.02	0.03	0.46	0.35	0.08	0.02	0.06	0.08	0.04
286380	FOXD4L3	forkhead box D4-like 3(FOXD4L3)	0.09	0.15	0.04	0.13	0.12	0.16	0.12	0.14	0.01	0.15	0.04	0.01	0.04	0.08	0.17	0.09	0	0	0.07	0.13	0.02	0.02	0.11	0.09	0.11	0.14	0.05
285195	SLC9A9	solute carrier family 9 member A9(SLC9A9)	0.06	0.04	0.15	0.03	0.01	0.02	0.01	0.06	0.05	0.03	0.02	0.07	0.03	0.02	0.01	0.04	0.07	0	0.03	0.04	0.03	0.04	0.07	0.02	0	0.03	0.02
221060	C10orf111	chromosome 10 open reading frame 111(C10orf111)	0.14	0.19	0	0.24	0.24	0.22	0.13	0	0.11	0.13	0.19	0.06	0	0.28	0.2	0.12	0.13	0	0.08	0.05	0.12	0.03	0.09	0.07	0.18	0.08	0.08
10912	GADD45G	growth arrest and DNA damage inducible gamma(GADD45G)	0.18	0	0	0.21	0.04	0.17	0.08	0	0.23	0.22	0.14	0.14	0.17	0.21	0.09	0.06	0.22	0	0	0.13	0.41	0.14	0.06	0.05	0.06	0.1	0.07
10900	RUNDC3A	RUN domain containing 3A(RUNDC3A)	0.1	0.06	0.05	0.19	0.13	0.09	0.07	0.1	0.14	0.02	0.09	0.08	0.05	0.03	0.09	0.12	0.12	0.1	0.04	0.04	0.09	0.05	0.15	0.13	0.06	0.13	0.1
54567	DLL4	delta like canonical Notch ligand 4(DLL4)	0.07	0.04	0.07	0.05	0.11	0.04	0.12	0.15	0.03	0.03	0.09	0.12	0.09	0.16	0.1	0.07	0.02	0.21	0.05	0.1	0.2	0.07	0.07	0.04	0.05	0.01	0.04
84671	znf347	zinc finger protein 347(ZNF347)	0.07	0	0	0.09	0.08	0.02	0.02	0	0.07	0.03	0.04	0.04	0.03	0	0.02	0	0.04	0	0.03	0.07	0.02	0.02	0.04	0.02	0.07	0.03	0.04
57119	Eppin	epididymal peptidase inhibitor(EPPIN)	0.03	0.05	0	0.04	0.05	0.02	0.07	0.07	0.03	0.02	0.02	0.03	0.02	0.04	0.07	0.05	0.01	0.03	0.03	0	0.04	0.01	0.04	0.05	0.07	0.04	0.06
142680	SLC34A3	solute carrier family 34 member 3(SLC34A3)	0.11	0.02	0	0.15	0.07	0.07	0.1	0.12	0.11	0.11	0.14	0.12	0.14	0.07	0.05	0.08	0.1	0.11	0.11	0.04	0.14	0.03	0.03	0.09	0.04	0.11	0.16
83401	ELOVL3	ELOVL fatty acid elongase 3(ELOVL3)	0.17	0.2	0.53	0.47	0.91	0.44	0.94	1.28	0.19	0.13	0.56	0.45	0.76	0.61	0.25	0.12	0.84	1.41	0.33	0.25	0.49	0.57	0.16	0.09	0.33	0.4	0.32
4886	NPY1R	neuropeptide Y receptor Y1(NPY1R)	0.06	0.07	0	0.08	0.04	0.07	0.04	0	0.02	0.03	0	0.02	0.04	0.05	0.06	0.02	0.03	0	0	0.06	0	0.03	0	0	0.11	0.07	0.02
5104	SERPINA5	serpin family A member 5(SERPINA5)	0.1	0.1	0	0.02	0.04	0	0.02	0	0.03	0.02	0.03	0.03	0.05	0.03	0.05	0.11	0	0	0.06	0	0	0	0.1	0.05	0	0.14	0
163688	CALML6	calmodulin like 6(CALML6)	0.1	0.12	0	0.16	0.12	0.03	0.05	0.05	0.08	0.05	0.03	0.03	0.05	0.15	0.05	0.16	0	0	0.16	0.04	0.04	0.05	0.03	0.03	0.1	0.06	0.23
56129	PCDHB7	protocadherin beta 7(PCDHB7)	0.08	0	0.04	0.04	0.03	0	0.04	0	0.01	0	0.02	0.03	0.04	0	0.06	0.01	0	0	0.07	0	0.04	0	0.02	0.02	0.03	0.08	0.05
56899	ANKS1B	ankyrin repeat and sterile alpha motif domain containing 1B(ANKS1B)	0.04	0.19	0.13	0.05	0.04	0.05	0.03	0.04	0.07	0.11	0.09	0.06	0.1	0.06	0.12	0.05	0.03	0.04	0.06	0.03	0.03	0.05	0.03	0.01	0.1	0.08	0.07
347517	rab41	RAB41, member RAS oncogene family(RAB41)	0.17	0.07	0	0.1	0.14	0.06	0.12	0.28	0	0.09	0.13	0.08	0.13	0.1	0.34	0.22	0.05	0.36	0.13	0.19	0.03	0.13	0.05	0.23	0.17	0.07	0.18
10537	UBD	ubiquitin D(UBD)	0.21	0.92	0.89	0.17	0.04	0.28	0.41	0.35	0.25	0.27	0.3	0.47	1.38	1.98	0.37	0.35	4.29	5.1	0.33	0.24	4.07	4.23	0.41	0.11	0.42	0.47	0.44
285852	TREML4	triggering receptor expressed on myeloid cells like 4(TREML4)	0.08	0.03	0	0.03	0.03	0	0.12	0.04	0.1	0.04	0.09	0.04	0.04	0.02	0.04	0.02	0.08	0.09	0.03	0	0.03	0.06	0.11	0.07	0.03	0.05	0.05
6367	CCL22	C-C motif chemokine ligand 22(CCL22)	0.08	0.08	0.17	0.06	0.03	0.13	0.06	0.17	0.08	0.04	0.15	0.09	0.26	0.31	0.1	0.14	0.17	0.33	0.11	0.09	0.47	0.39	0.1	0.04	0.03	0.03	0.03
222487	ADGRG3	adhesion G protein-coupled receptor G3(ADGRG3)	0.08	0.08	0	0.05	0.33	0.18	0.22	0.25	0.09	0.02	0.07	0.03	0.02	0.05	0.04	0.13	0.02	0	0.18	0.12	0.03	0.08	0.12	0.13	0.03	0.03	0.06
347088	ADGRD2	adhesion G protein-coupled receptor D2(ADGRD2)	0.08	0.01	0	0.04	0.03	0	0	0	0	0	0.01	0.02	0.02	0.02	0	0.01	0	0	0.03	0	0.03	0.02	0.02	0.02	0	0.01	0.03
388536	ZNF790	zinc finger protein 790(ZNF790)	0.08	0.07	0	0.08	0.03	0	0.04	0	0.01	0	0.06	0.06	0.08	0.05	0.04	0.03	0.09	0	0.07	0.06	0.1	0.08	0.02	0.04	0.08	0.02	0.03
254778	C8orf46	chromosome 8 open reading frame 46(C8orf46)	0.04	0.06	0.02	0.04	0.24	0.21	0.32	0.37	0.07	0.05	0.06	0.04	0.02	0.02	0.12	0.05	0.02	0.04	0.15	0.15	0.04	0.03	0.17	0.14	0.04	0.05	0.05
7476	WNT7A	Wnt family member 7A(WNT7A)	0.05	0.06	0.13	0.03	0.09	0.15	0.1	0.16	0.04	0.09	0.07	0.05	0.08	0.09	0.14	0.25	0.03	0	0.13	0.11	0.05	0.14	0.08	0.15	0.1	0.09	0.05
8399	PLA2G10	phospholipase A2 group X(PLA2G10)	0.13	0.1	0.14	0.03	0.15	0.08	0.09	0	0.11	0.06	0.06	0.04	0.06	0	0.03	0.09	0.04	0	0	0.05	0.02	0.03	0.16	0	0.09	0.05	0.05
3384	ICAM2	intercellular adhesion molecule 2(ICAM2)	0.15	0.03	0.32	0.12	0.03	0.1	0.04	0	0.03	0	0	0.02	0	0	0	0.03	0	0	0.03	0.06	0.08	0.16	0.05	0.08	0.05	0	0.03
121601	ANO4	anoctamin 4(ANO4)	0.06	0.06	0.09	0.03	0.04	0.04	0.01	0	0.04	0.03	0.03	0.01	0.04	0.03	0.03	0.02	0	0.06	0.06	0	0.06	0	0.02	0.04	0.09	0.09	0.02
80739	C6orf25	chromosome 6 open reading frame 25(C6orf25)	0.08	0.06	0.08	0.05	0.35	0.33	0.42	0.6	0.08	0.08	0.06	0.05	0.1	0.19	0.06	0.09	0.12	0.08	0.23	0.3	0.13	0.1	0.25	0.23	0.03	0.08	0.13
64581	CLEC7A	C-type lectin domain family 7 member A(CLEC7A)	0.08	0.07	0.08	0.06	0.11	0.1	0.09	0.16	0.01	0.11	0.08	0.07	0.04	0.09	0.09	0.05	0.05	0	0.06	0.11	0.08	0.06	0.12	0.04	0.1	0.09	0.03
2047	EPHB1	EPH receptor B1(EPHB1)	0.03	0.03	0.02	0.01	0.05	0.09	0.06	0.02	0.02	0.03	0.03	0.04	0.03	0.05	0.04	0.03	0.09	0.17	0.06	0.04	0.07	0.06	0.1	0.09	0.05	0.04	0.03
100130348	TMEM262	transmembrane protein 262(TMEM262)	0.44	0.25	0.68	0.26	0.26	0.84	0.21	0.23	0.29	0.43	0.34	0.48	0.43	0.39	0.97	0.63	0.13	0.45	0.25	0.65	0.7	0.22	0.28	0.23	0.29	0.43	0.36
219855	SLC37A2	solute carrier family 37 member 2(SLC37A2)	0.08	0.11	0.04	0.14	0.05	0.08	0.08	0	0.05	0.02	0.04	0.04	0.04	0.02	0.12	0.12	0.07	0.17	0.08	0.09	0.01	0.04	0.03	0.06	0.03	0.05	0.05
8608	RDH16	retinol dehydrogenase 16 (all-trans)(RDH16)	0.14	0.24	0.35	0.21	0.05	0.04	0.13	0.07	0.13	0.2	0.08	0.09	0.2	0.28	0.23	0.07	0.46	0.14	0.05	0.2	0.19	0.28	0.13	0.07	0.22	0.3	0.31
80034	CSRNP3	cysteine and serine rich nuclear protein 3(CSRNP3)	0.02	0.01	0	0.01	0	0.02	0	0	0	0	0	0.01	0	0.01	0.01	0	0	0	0	0.01	0	0	0.02	0	0.01	0.01	0
59335	PRDM12	PR/SET domain 12(PRDM12)	0.09	0.13	0.15	0.26	0.04	0.3	0.11	0.1	0.14	0.07	0.04	0.1	0.05	0.06	0.19	0.17	0.09	0.1	0.22	0.25	0.08	0.1	0.15	0.23	0.12	0.09	0.18
51237	MZB1	marginal zone B and B1 cell specific protein(MZB1)	0.1	0.08	0	0.04	0.24	0.03	0.17	0.06	0.18	0.08	0.08	0.25	0.15	0.24	0.03	0.17	0.28	0.11	0.06	0.04	0.29	0.11	0.1	0.14	0.03	0.12	0.13
8578	scarf1	scavenger receptor class F member 1(SCARF1)	0.06	0.19	0.13	0.24	0.23	0.27	0.33	0.23	0.13	0.12	0.13	0.21	0.1	0.13	0.07	0.16	0.17	0.06	0.21	0.23	0.17	0.22	0.15	0.15	0.22	0.29	0.23
26257	NKX2-8	NK2 homeobox 8(NKX2-8)	0.19	0.4	0.39	0.48	0.3	0.12	0.27	0.1	0.49	0.42	0.23	0.49	0.28	0.28	0.46	1.19	0.17	0.58	0.62	0.21	0.54	0.77	0.18	0.25	0.37	0.67	0.35
127733	UBXN10	UBX domain protein 10(UBXN10)	0.04	0.05	0.07	0.08	0.04	0.03	0.03	0.07	0.03	0.07	0.05	0.03	0.13	0.04	0.03	0.04	0.05	0.09	0.04	0.03	0.09	0.16	0.04	0.06	0.12	0.07	0.05
100510468	LOC100510468	N/A	0.03	0.05	0.08	0.06	0.03	0.01	0.03	0.03	0.01	0.01	0.05	0.04	0.01	0.03	0.05	0.07	0	0	0.05	0.04	0.03	0.03	0.01	0.04	0.04	0.03	0.04
50506	DUOX2	dual oxidase 2(DUOX2)	0.04	0.02	0.06	0.02	0.09	0.03	0.06	0.08	0.06	0.04	0.03	0.05	0.05	0.06	0.01	0.02	0.03	0.07	0.06	0.07	0.13	0.16	0.01	0	0.04	0.04	0.03
341346	Smco2	single-pass membrane protein with coiled-coil domains 2(SMCO2)	0.18	0.21	0.29	0.14	0.11	0.06	0.04	0.1	0	0.14	0.03	0.1	0.14	0.05	0	0.3	0.23	0	0.18	0.21	0.13	0.14	0.06	0.15	0.3	0.22	0.11
83698	CALN1	calneuron 1(CALN1)	0.02	0.01	0.01	0.03	0.01	0.04	0.03	0	0.01	0.01	0	0.01	0	0.01	0.01	0.02	0.03	0	0.02	0.02	0.02	0.02	0.01	0.01	0.02	0.02	0.02
644890	MEIG1	meiosis/spermiogenesis associated 1(MEIG1)	0.17	0.16	0.17	0.1	0.1	0.21	0.32	0.18	0.24	0.25	0.15	0.31	0.21	0.15	0.25	0.21	0.2	0.17	0.38	0.19	0.15	0.08	0	0.22	0.22	0.07	0.27
11178	LZTS1	leucine zipper tumor suppressor 1(LZTS1)	0.04	0.01	0.04	0.06	0.11	0.08	0.17	0.22	0.21	0.19	0.44	0.54	0.46	0.57	0.09	0.06	0.24	0.17	0.06	0.05	0.05	0.04	0.05	0.1	0.08	0.06	0.06
10750	GRAP	GRB2-related adaptor protein(GRAP)	0.1	0.12	0.1	0.08	0.1	0.1	0.05	0.21	0.13	0.1	0.11	0.05	0.12	0.15	0.1	0.09	0.15	0.1	0.08	0.04	0.2	0.28	0.13	0.21	0	0.12	0.12
2981	guca2b	guanylate cyclase activator 2B(GUCA2B)	0.39	0.15	0.41	0	0.47	0.5	0.47	0.21	0.26	0.48	0.06	0.43	0.48	0.35	0.77	0.28	0.12	0	0.45	0.58	0.77	0.3	0.12	0.73	0.13	0.15	0.16
51440	HPCAL4	hippocalcin like 4(HPCAL4)	0.05	0.07	0.03	0.08	0.02	0.09	0.05	0	0.05	0.06	0.04	0.03	0.01	0.01	0.04	0.03	0.01	0	0.11	0.14	0.03	0.07	0.08	0.06	0.09	0.06	0.02
3594	IL12RB1	interleukin 12 receptor subunit beta 1(IL12RB1)	0.08	0.1	0.13	0.06	0.1	0.08	0.14	0.04	0.05	0.1	0.1	0.13	0.04	0.07	0.08	0.12	0.1	0	0.06	0.21	0.06	0.08	0.08	0.02	0.03	0.1	0.2
27345	KCNMB4	potassium calcium-activated channel subfamily M regulatory beta subunit 4(KCNMB4)	0.14	0.25	0.22	0.2	0.11	0.28	0.1	0.31	0.16	0.21	0.16	0.09	0.07	0.17	0.07	0.16	0.13	0	0.41	0.27	0.03	0.11	0.23	0.27	0.09	0.14	0.09
8698	S1PR4	sphingosine-1-phosphate receptor 4(S1PR4)	0.15	0.09	0.08	0.23	0.18	0.19	0.18	0.48	0.12	0.22	0.05	0.11	0.11	0.18	0.07	0.22	0.14	0.15	0.09	0.17	0.32	0.04	0.14	0.08	0.15	0.15	0.12
8395	PIP5K1B	phosphatidylinositol-4-phosphate 5-kinase type 1 beta(PIP5K1B)	0.05	0.02	0	0.01	0.01	0.02	0.04	0	0.01	0.01	0.01	0.01	0	0.01	0.01	0.03	0	0	0.02	0.02	0	0	0.02	0.01	0.02	0.02	0.03
10887	PROKR1	prokineticin receptor 1(PROKR1)	0.07	0.08	0.07	0.04	0.09	0.07	0.08	0.04	0.02	0.07	0.07	0.07	0.03	0	0.07	0.07	0.08	0.07	0.12	0.03	0.18	0.03	0.06	0.11	0.07	0.05	0.08
2825	gpr1	G protein-coupled receptor 1(GPR1)	0.08	0.21	0	0.23	0.1	0.16	0.24	0.31	0.13	0.16	0.09	0.14	0.12	0.12	0.16	0.18	0.25	0.26	0.25	0.15	0.43	0.61	0.31	0.24	0.16	0.16	0.09
29958	DMGDH	dimethylglycine dehydrogenase(DMGDH)	0.04	0.03	0.02	0.04	0.01	0	0.02	0	0	0.02	0.02	0.02	0	0.03	0	0.01	0	0	0	0	0.02	0.02	0	0.04	0.04	0.01	0.03
253559	CADM2	cell adhesion molecule 2(CADM2)	0.05	0.04	0.03	0.04	0.01	0.05	0.03	0.03	0.02	0.04	0.01	0.03	0.04	0.05	0	0.02	0.02	0.17	0.06	0.02	0.05	0.05	0.02	0.07	0.07	0.04	0.03
126070	ZNF440	zinc finger protein 440(ZNF440)	0.05	0.03	0.05	0.03	0.02	0.03	0.04	0.06	0.06	0.04	0.02	0.03	0.01	0.02	0.09	0.05	0	0.16	0.02	0.06	0.06	0.01	0.02	0.08	0.05	0.07	0.04
60468	BACH2	BTB domain and CNC homolog 2(BACH2)	0.02	0.03	0.01	0.02	0.05	0.02	0.02	0.05	0.03	0.03	0.06	0.05	0.13	0.14	0.08	0.08	0.19	0.3	0	0.04	0.39	0.29	0.04	0.03	0.02	0.02	0.02
5579	PRKCB	protein kinase C beta(PRKCB)	0.02	0.02	0.04	0.04	0	0.01	0.02	0.01	0.02	0.02	0.02	0.03	0.02	0.03	0.04	0.05	0	0	0.03	0.01	0.01	0.01	0.03	0.02	0.04	0.02	0.02
5004	ORM1	orosomucoid 1(ORM1)	0.26	0.15	0.4	0.25	0.15	0.08	0.25	0.56	0.21	0.13	0.08	0.09	0.19	0	0.19	0.09	0.32	0.27	0.05	0.29	0.28	0.53	0.08	0	0.08	0.26	0.37
130813	c2orf50	chromosome 2 open reading frame 50(C2orf50)	0.08	0.03	0.04	0.09	0.03	0.03	0.02	0.04	0.04	0	0.02	0.04	0.04	0.14	0.02	0.07	0.12	0	0	0.21	0.01	0.02	0.03	0.02	0	0.11	0.07
3938	LCT	lactase(LCT)	0.04	0.01	0.02	0.05	0.04	0.02	0.04	0.04	0.07	0.02	0.04	0.04	0.04	0.03	0.04	0.01	0.03	0	0.01	0.07	0.01	0.02	0	0.04	0.02	0.03	0.06
7379	UPK2	uroplakin 2(UPK2)	0.26	0.1	0.13	0.2	0.1	0.33	0.24	0.14	0.17	0.13	0.12	0.2	0	0.3	0.06	0.18	0.16	0.26	0.1	0.48	0.14	0.13	0.24	0.07	0.25	0.15	0.37
154796	AMOT	angiomotin(AMOT)	0.03	0.04	0.04	0.03	0.07	0.04	0.01	0.03	0.03	0.03	0.03	0.02	0.02	0	0.03	0.04	0	0	0.03	0.03	0	0	0.06	0.03	0.06	0.06	0.01
203522	INTS6L	integrator complex subunit 6 like(INTS6L)	0.03	0.03	0.05	0.03	0.03	0.05	0.1	0.03	0.04	0.06	0.06	0.04	0.02	0.04	0.06	0.06	0.05	0.03	0.06	0.08	0.06	0.09	0.05	0.04	0.05	0.08	0.03
150483	TEKT4	tektin 4(TEKT4)	0.11	0.06	0.11	0.19	0.13	0.03	0.03	0	0.12	0	0.11	0.06	0.08	0.03	0.05	0.1	0.03	0	0.1	0.16	0.11	0.08	0.07	0.2	0.17	0.08	0.13
65267	WNK3	WNK lysine deficient protein kinase 3(WNK3)	0.02	0.03	0.01	0.02	0.02	0.03	0.01	0.01	0.02	0.02	0.01	0.03	0	0.01	0.03	0.02	0.03	0	0.02	0.04	0.02	0.01	0.03	0.06	0.02	0.04	0.03
51179	HAO2	hydroxyacid oxidase 2(HAO2)	0.12	0.19	0	0.1	0.02	0.04	0.03	0.07	0	0.03	0	0	0	0	0.09	0.11	0	0.13	0.07	0	0.02	0.03	0.12	0.2	0.04	0.1	0.13
643382	TMEM253	transmembrane protein 253(TMEM253)	0.36	0.21	0	0.63	0.78	0.8	0.51	0.77	0.64	0.44	0.61	1.02	0.62	0.53	0.44	0.45	0.55	0.37	0.41	1.06	0.26	0.64	0.34	0.38	0.82	0.14	0.66
51365	PLA1A	phospholipase A1 member A(PLA1A)	0.11	0.16	0.17	0.15	0.08	0.03	0.05	0.06	0.1	0.13	0.33	0.53	2.46	2.28	0.13	0.08	3.16	4.6	0.02	0.16	3.87	3.96	0.03	0.06	0.14	0.08	0.04
27443	CECR2	CECR2, histone acetyl-lysine reader(CECR2)	0.04	0.02	0.06	0.04	0.03	0.02	0.04	0.04	0.07	0.06	0.04	0.04	0.02	0.04	0.06	0.05	0.01	0	0.04	0.06	0.04	0	0.05	0.03	0.06	0.07	0.05
23671	TMEFF2	transmembrane protein with EGF like and two follistatin like domains 2(TMEFF2)	0.04	0.04	0.04	0.03	0.03	0.03	0.05	0	0.05	0.03	0.03	0.02	0.01	0	0.05	0.04	0	0.04	0.03	0.05	0.03	0	0.08	0.04	0.02	0.01	0.03
269	AMHR2	anti-Mullerian hormone receptor type 2(AMHR2)	0.13	0.05	0	0.02	0.25	0.16	0.21	0.34	0.1	0.03	0.04	0.06	0.03	0.04	0.16	0.02	0.04	0.13	0.05	0.14	0	0.13	0.24	0.1	0.04	0.07	0.1
153770	PLAC8L1	PLAC8 like 1(PLAC8L1)	0.36	0.28	0.19	0.14	0.35	0.11	0.25	0.57	0	0.35	0.17	0.16	0.09	0.11	0.18	0.26	0.11	0.37	0	0.4	0.19	0.09	0	0.1	0	0.07	0.15
146433	IL34	interleukin 34(IL34)	0.15	0.17	0.3	0.09	0.03	0.14	0	0.08	0.09	0.07	0.05	0.02	0	0.04	0.11	0.24	0	0	0.17	0.05	0	0	0.14	0.12	0.24	0.26	0.15
6539	SLC6A12	solute carrier family 6 member 12(SLC6A12)	0.06	0.13	0.15	0.06	0.04	0.02	0.16	0.06	0.09	0	0.05	0.1	0.17	0.14	0.08	0.07	0.4	0.18	0.1	0.11	0.36	0.49	0.02	0.03	0.15	0.08	0.18
54739	XAF1	XIAP associated factor 1(XAF1)	0.06	0.05	0	0.01	0.16	0.39	1.6	0.74	0.8	1.51	10.62	11.3	38.23	36.65	0.06	0.09	48.89	39.84	0.07	0.07	44.27	44.26	0.11	0.06	0.02	0.08	0.06
728410	DUX4L2	double homeobox 4 like 2(DUX4L2)	0.14	0.03	0.08	0.08	0.09	0.05	0.07	0.15	0.02	0.11	0.11	0.19	0.11	0.04	0.04	0.13	0.04	0.15	0.11	0.11	0.05	0.04	0.09	0.08	0.05	0.11	0.15
158471	PRUNE2	prune homolog 2(PRUNE2)	0.02	0.01	0	0.01	0.04	0.03	0.02	0.02	0.14	0.11	0.03	0.02	0.02	0.02	0.01	0.01	0.05	0.02	0.02	0.04	0.01	0.01	0.06	0.01	0.02	0.01	0.02
117247	SLC16A10	solute carrier family 16 member 10(SLC16A10)	0.06	0.06	0.09	0.06	0.08	0.1	0.03	0.1	0.06	0.06	0.03	0.07	0.06	0.07	0.09	0.08	0.02	0	0.01	0.07	0.05	0.03	0.09	0.08	0.08	0.11	0.11
5592	PRKG1	protein kinase, cGMP-dependent, type I(PRKG1)	0.03	0.01	0	0.01	0.02	0.03	0.01	0.03	0.02	0.02	0.03	0	0.01	0.03	0.03	0.02	0.01	0.03	0.01	0	0.03	0.03	0.01	0.01	0.01	0.01	0
84106	PRAM1	PML-RARA regulated adaptor molecule 1(PRAM1)	0.11	0.02	0	0.04	0.08	0.03	0.03	0.06	0.02	0.03	0.03	0.02	0	0.06	0	0	0.03	0	0.02	0	0	0.03	0.03	0.06	0.03	0.08	0.09
51268	PIPOX	pipecolic acid and sarcosine oxidase(PIPOX)	0.08	0.02	0.04	0.1	0.07	0.1	0.23	0	0.08	0	0.08	0.05	0.1	0.02	0.02	0.09	0.05	0	0.17	0.15	0.16	0.06	0.08	0.11	0.24	0.06	0.08
7412	VCAM1	vascular cell adhesion molecule 1(VCAM1)	0.08	0.07	0.12	0.03	0.03	0.02	0.04	0.08	0.06	0.06	0.06	0.02	0.06	0	0.09	0.04	0.14	0.16	0.04	0.03	0.08	0.04	0	0	0.02	0.07	0.05
387712	ENO4	enolase family member 4(ENO4)	0.08	0.24	0.04	0.13	0.11	0.1	0.13	0.2	0.23	0.09	0.13	0.07	0.02	0.02	0.15	0.14	0	0.08	0.19	0.17	0.07	0.02	0.1	0.12	0.07	0.03	0.12
246176	GAS2L2	growth arrest specific 2 like 2(GAS2L2)	0.08	0.06	0.12	0.09	0.08	0.02	0.04	0.08	0.09	0.04	0.08	0.01	0.02	0.02	0.08	0.01	0.1	0	0.03	0.06	0.06	0.04	0.02	0.04	0.08	0.11	0.06
563	AZGP1	alpha-2-glycoprotein 1, zinc-binding(AZGP1)	0.09	0.05	0.13	0.03	0.07	0.03	0.02	0.09	0.08	0.19	0.12	0.17	0.17	0.08	0	0.09	0.13	0.09	0.03	0.06	0.32	0.29	0.03	0.07	0.06	0.09	0.05
118471	PRAP1	proline rich acidic protein 1(PRAP1)	0.27	0.14	0	0.23	0	0	0	0.26	0.23	0.18	0.18	0.16	0.06	0.21	0.35	0.04	0.07	0.25	0.46	0	0.21	0.12	0	0	0.39	0.24	0.05
100288601	LOC100288601	N/A	0.19	0.1	0.18	0.1	0.07	0.16	0.04	0.09	0.03	0.12	0.05	0.11	0.04	0.05	0.25	0.12	0	0.17	0.16	0.25	0.09	0.04	0.16	0.09	0.22	0.03	0.1
11248	NXPH3	neurexophilin 3(NXPH3)	0.09	0.11	0.04	0.06	0	0	0.04	0	0	0.04	0.01	0.02	0.02	0	0	0.04	0	0.17	0.06	0	0.04	0	0	0	0.08	0.05	0.03
124220	ZG16B	zymogen granule protein 16B(ZG16B)	0.32	0.27	0.29	0.44	0.28	0.27	0.6	0	0.46	0.14	0.44	0.46	0.21	0.59	0.49	0.36	0.35	0	0.16	0.1	0.35	0.36	0.18	0.23	0.09	0.22	0.17
56978	PRDM8	PR/SET domain 8(PRDM8)	0.06	0.02	0.16	0.05	0.08	0.15	0.07	0.03	0.01	0.05	0.08	0.06	0.04	0.09	0.05	0.04	0.06	0	0.05	0.06	0.24	0.17	0.05	0.05	0.05	0.08	0.02
9132	KCNQ4	potassium voltage-gated channel subfamily Q member 4(KCNQ4)	0.06	0.05	0.09	0.11	0.07	0.09	0.15	0.03	0.09	0.06	0.06	0.07	0.18	0.22	0.1	0.03	0.43	0.52	0.06	0.06	1.3	0.76	0.12	0.12	0.09	0.07	0.07
26157	GIMAP2	GTPase, IMAP family member 2(GIMAP2)	0.13	0.09	0.23	0.2	0	0.04	0.16	0.12	0.07	0.11	0.42	0.79	1.46	1.36	0.11	0.14	1.26	2.07	0.17	0.12	1	0.91	0.07	0.06	0.11	0.31	0.05
157983	C9orf66	chromosome 9 open reading frame 66(C9orf66)	0.1	0.11	0.22	0.1	0.17	0.19	0.12	0.09	0.1	0.12	0.08	0.08	0.06	0.15	0.12	0.09	0.13	0.09	0.27	0.22	0.09	0.09	0.13	0.18	0.19	0.2	0.28
8516	ITGA8	integrin subunit alpha 8(ITGA8)	0.04	0.01	0	0.02	0.01	0.04	0.04	0.02	0.01	0.01	0.03	0.02	0	0.02	0.03	0.04	0.05	0	0.02	0.05	0.02	0.02	0.04	0.04	0.01	0.01	0.03
151258	SLC38A11	solute carrier family 38 member 11(SLC38A11)	0.05	0.06	0.07	0.05	0.03	0.04	0.12	0.02	0.04	0.07	0.05	0.05	0.04	0.06	0.03	0.02	0.01	0.04	0.05	0.02	0.02	0.01	0.03	0.06	0.03	0.07	0.04
149297	FAM78B	family with sequence similarity 78 member B(FAM78B)	0.05	0.09	0.07	0.07	0.04	0.06	0	0.05	0.09	0.06	0.06	0.07	0.06	0.03	0.02	0.07	0.01	0	0.09	0.11	0.06	0.06	0.07	0.05	0.04	0.11	0.05
3854	KRT6B	keratin 6B(KRT6B)	0.12	0.14	0.05	0.14	0.22	0.26	0.22	0.22	0.07	0.15	0.11	0.13	0.13	0.27	0.18	0.28	0.38	0.42	0.28	0.23	0.42	0.52	0.16	0.36	0.03	0.16	0.02
441519	CT45A3	cancer/testis antigen family 45 member A3(CT45A3)	0.15	0.02	0.07	0.07	0.13	0.16	0.06	0.14	0.02	0.09	0.1	0.04	0.09	0.11	0.03	0.14	0	0	0.07	0.1	0.23	0.13	0	0.1	0.04	0.05	0.03
57402	S100A14	S100 calcium binding protein A14(S100A14)	0.21	0.18	0.29	0.18	0.73	0.35	0.7	0.98	0.33	0.5	0.43	0.34	0.23	0.38	0.27	0.26	0.28	0.76	0.35	0.2	0.69	0.65	0.35	0.24	0.3	0.36	0.34
100170765	ERICH4	glutamate rich 4(ERICH4)	0.28	0.05	0.13	0.24	0.1	0.16	0.18	0.4	0.28	0.37	0.54	0.76	0.85	1.25	0.06	0.18	0.61	1.53	0.14	0.18	0.35	0.69	0.16	0	0.16	0.15	0.41
10886	NPFFR2	neuropeptide FF receptor 2(NPFFR2)	0.11	0.14	0.19	0.18	0.11	0.18	0.09	0.1	0.05	0.11	0.04	0.11	0.11	0.11	0.18	0.2	0.17	0.09	0.14	0.17	0.1	0	0.06	0.12	0.15	0.15	0.15
220136	CFAP53	cilia and flagella associated protein 53(CFAP53)	0.15	0.35	0.07	0.1	0.25	0.12	0.06	0.48	0.19	0.25	0.1	0.13	0.06	0.11	0.25	0.3	0.12	0	0.12	0.14	0.16	0.16	0.12	0.17	0.17	0.15	0.24
3231	HOXD1	homeobox D1(HOXD1)	0.13	0.04	0.06	0.02	0.02	0	0.03	0	0.04	0.03	0.07	0.07	0.05	0.07	0	0.08	0.03	0.11	0.13	0.08	0.06	0.06	0.11	0.06	0.14	0.04	0.07
10129	FRY	FRY microtubule binding protein(FRY)	0.02	0.03	0.03	0.03	0.02	0.02	0.01	0.02	0.04	0.04	0.03	0.04	0.03	0.04	0.02	0.05	0.06	0.02	0.03	0.04	0.01	0.04	0.02	0.01	0.02	0.04	0.03
4117	MAK	male germ cell associated kinase(MAK)	0.07	0.03	0.03	0.07	0.08	0.02	0.14	0.03	0.07	0.06	0.12	0.11	0.2	0.17	0.07	0.09	0.21	0.12	0.08	0.02	0.09	0.13	0.06	0.09	0.08	0.09	0.06
5473	PPBP	pro-platelet basic protein(PPBP)	0.37	0.63	0.51	0.45	1.62	1.26	1.64	0.88	0.59	0.48	0.15	0.32	0.4	0.19	0.65	0.71	0.2	0	0.82	0.49	0.12	0.25	0.93	0.7	0.53	0.52	0.4
165545	dqx1	DEAQ-box RNA dependent ATPase 1(DQX1)	0.09	0.06	0.04	0.16	0.65	0.53	0.61	1.28	0.08	0.02	0.04	0.03	0.02	0.05	0.08	0.09	0.12	0.16	0.14	0.06	0.01	0.06	0.33	0.17	0.13	0.06	0.08
112937	GLB1L3	galactosidase beta 1 like 3(GLB1L3)	0.04	0.04	0.05	0.07	0.03	0.04	0.04	0.02	0.07	0.03	0.04	0.03	0.04	0.05	0.04	0.08	0.01	0.1	0.06	0.06	0.02	0.04	0.05	0.08	0.06	0.06	0.06
5349	FXYD3	FXYD domain containing ion transport regulator 3(FXYD3)	0.12	0.04	0.06	0.15	0.02	0	0.13	0.11	0.21	0.08	0.1	0.31	0.5	0.29	0.13	0.15	0.59	0.99	0.1	0.12	0.78	0.82	0.07	0.11	0.03	0.11	0.09
56121	PCDHB15	protocadherin beta 15(PCDHB15)	0.1	0.03	0.09	0.18	0.08	0	0.06	0	0.08	0.06	0.05	0.07	0.08	0.08	0.13	0.09	0.1	0.17	0.05	0.06	0.15	0.04	0.13	0.11	0.11	0.07	0.09
83715	ESPN	espin(ESPN)	0.06	0.1	0.06	0.11	0.08	0	0.04	0.06	0.08	0.1	0.11	0.09	0.06	0.02	0.06	0.08	0.03	0.12	0.03	0	0.09	0.03	0.05	0.09	0.02	0.06	0.07
56670	SUCNR1	succinate receptor 1(SUCNR1)	0.19	0.22	0	0.19	0.55	0.68	0.66	0.7	0.37	0.32	0.28	0.32	0.44	0.34	0.36	0.35	0.35	0.84	0.53	0.6	0.44	0.41	0.77	0.83	0.37	0.22	0.23
83756	tas1r3	taste 1 receptor member 3(TAS1R3)	0.08	0.07	0.14	0.08	0.16	0.07	0.13	0.15	0.09	0.1	0.11	0.18	0.08	0.06	0.08	0.16	0.08	0.07	0.12	0.08	0.1	0.03	0.17	0.05	0.04	0.08	0.1
56918	C2orf83	chromosome 2 open reading frame 83(C2orf83)	0.13	0.13	0.12	0.09	0.11	0.04	0.13	0.18	0.22	0.11	0.07	0.11	0	0	0.06	0.14	0.07	0	0.13	0.13	0.06	0.11	0.11	0.09	0.07	0.09	0.14
170691	ADAMTS17	ADAM metallopeptidase with thrombospondin type 1 motif 17(ADAMTS17)	0.04	0.02	0.1	0.01	0	0.01	0.01	0.02	0.01	0.01	0.01	0.02	0.03	0.02	0.01	0.02	0	0.04	0.04	0.03	0.03	0.01	0.05	0.03	0.02	0.01	0.02
94160	ABCC12	ATP binding cassette subfamily C member 12(ABCC12)	0.05	0.04	0.05	0.01	0.02	0	0	0.05	0.01	0	0.01	0	0.01	0	0	0	0	0	0.01	0	0	0	0	0	0.04	0.04	0.01
143098	MPP7	membrane palmitoylated protein 7(MPP7)	0.04	0.05	0.1	0.06	0.08	0.11	0.09	0.04	0.07	0.1	0.09	0.07	0.17	0.08	0.11	0.03	0.14	0.24	0.06	0.09	0.1	0.12	0.08	0.05	0.07	0.08	0.08
43847	KLK14	kallikrein related peptidase 14(KLK14)	0.18	0.22	0.42	0.31	0.54	0.36	0.84	0.6	0.24	0.08	0.17	0.25	0.04	0.24	0.24	0.43	0.25	0.33	0.4	0.48	0.26	0.16	0.46	0.26	0.79	0.25	0.5
56301	SLC7A10	solute carrier family 7 member 10(SLC7A10)	0.11	0.13	0.26	0.08	0.12	0.1	0.07	0	0.15	0.15	0.05	0.05	0.02	0.06	0.1	0.04	0.06	0	0.08	0.11	0	0	0.03	0.05	0.03	0.27	0.12
6768	ST14	suppression of tumorigenicity 14(ST14)	0.08	0.04	0	0.01	0.1	0.07	0.03	0.08	0.05	0.03	0.04	0.07	0.07	0.02	0.05	0.08	0.02	0	0.03	0.11	0.08	0.02	0.04	0.04	0	0.04	0.04
1472	CST4	cystatin S(CST4)	0.36	0.12	0.16	0.3	0.12	0	0	0	0.15	0.08	0.19	0.1	0.46	0.28	0.15	0.22	0.38	0.32	0.12	0.23	1.06	1.11	0	0.08	0.1	0.06	0.06
133923	ZNF474	zinc finger protein 474(ZNF474)	0.11	0.06	0.15	0.21	0.06	0.03	0.19	0.16	0.05	0.17	0.18	0.19	0.07	0.26	0.12	0.2	0.21	0	0.13	0.15	0.18	0.23	0.09	0.26	0.26	0.23	0.02
55301	OLAH	oleoyl-ACP hydrolase(OLAH)	0.11	0.15	0.21	0.12	0.14	0.09	0.17	0.16	0.03	0.1	0.15	0.15	0.17	0.09	0.22	0.21	0.03	0	0.08	0.07	0.19	0.1	0.03	0.11	0	0.18	0.12
146853	C17orf50	chromosome 17 open reading frame 50(C17orf50)	0.26	0.22	0.35	0.53	0.04	0.36	0.27	0.49	0.07	0.11	0.07	0.27	0	0	0.84	0.37	0	0.23	0.26	0.25	0.04	0	0.14	0.24	0	0.36	0.14
3233	HOXD4	homeobox D4(HOXD4)	0.15	0.07	0.07	0.2	0.1	0	0.21	0	0.04	0.13	0.14	0.14	0.16	0.19	0.03	0.16	0	0.13	0.15	0.05	0.3	0.26	0	0.03	0.13	0.15	0.24
3860	KRT13	keratin 13(KRT13)	0.11	0.04	0.1	0.14	0.04	0.22	0.31	0.37	0.02	0	0.03	0	0.02	0	0.22	0.14	0.03	0	0.27	0.15	0	0.03	0.22	0.21	0.29	0.25	0.39
10686	CLDN16	claudin 16(CLDN16)	0.07	0.1	0.14	0.03	0.1	0.08	0.19	0.03	0.12	0.14	0.08	0.07	0.11	0.08	0.1	0.08	0.1	0.13	0.08	0.07	0.14	0.07	0.08	0.05	0.11	0.05	0.05
3362	HTR6	5-hydroxytryptamine receptor 6(HTR6)	0.13	0.11	0.06	0.18	0.02	0.08	0	0	0.04	0.03	0	0.01	0	0	0.12	0.06	0	0	0.02	0.04	0.02	0.06	0.04	0.03	0.04	0.12	0.15
91646	TDRD12	tudor domain containing 12(TDRD12)	0.07	0.03	0.09	0.15	0.2	0.21	0.1	0.09	0.08	0.04	0.06	0.07	0.03	0.02	0.01	0.06	0.07	0.06	0.08	0.09	0.04	0.02	0.09	0.08	0.08	0.07	0.1
146456	TMED6	transmembrane p24 trafficking protein 6(TMED6)	0.28	0.58	0.52	0.15	0.25	0.4	0.42	0.27	0.2	0.37	0.31	0.22	0.62	0	0.25	0.36	0.23	0	0.38	0.09	0.36	0.32	0.31	0.67	0.41	0.69	0.62
349149	GJC3	gap junction protein gamma 3(GJC3)	0.24	0.28	0	0.2	0.12	0	0.1	0	0.07	0.15	0.29	0.14	0.15	0.12	0.2	0.07	0.19	0	0.2	0.08	0.04	0.11	0.07	0.22	0.14	0.12	0.17
114336	CGB2	chorionic gonadotropin beta subunit 2(CGB2)	0.31	0.21	0	0.21	0.59	0.7	0.13	0.73	0.04	0.27	0	0.15	0	0.08	0.34	0.29	0.08	0	0.63	0.51	0.05	0.14	0.52	0.29	0	0.27	0.39
5199	CFP	complement factor properdin(CFP)	0.06	0.02	0.03	0.06	0.15	0.16	0.12	0.05	0.09	0.01	0.06	0.05	0.04	0.02	0.09	0.09	0.03	0.05	0.12	0.06	0.07	0.01	0.11	0.08	0.03	0.03	0.03
4753	NELL2	neural EGFL like 2(NELL2)	0.06	0.05	0.09	0.08	0.09	0.05	0	0.06	0.04	0.01	0.02	0.03	0	0.03	0.08	0.05	0	0	0.07	0	0	0	0.07	0.09	0.11	0.07	0.08
7053	TGM3	transglutaminase 3(TGM3)	0.1	0.1	0.04	0.17	0.08	0.08	0.2	0.14	0.08	0.23	0.11	0.22	0.21	0.1	0.11	0.08	0.1	0	0.16	0.16	0.08	0.13	0.08	0.18	0.06	0.08	0.18
2983	GUCY1B3	guanylate cyclase 1 soluble subunit beta(GUCY1B3)	0.07	0.18	0.16	0.1	0.16	0.1	0.15	0.13	0.2	0.23	0.12	0.08	0.08	0.07	0.05	0.09	0.06	0.13	0.12	0.07	0.01	0.03	0.14	0.1	0.18	0.07	0.12
399947	C11orf87	chromosome 11 open reading frame 87(C11orf87)	0.11	0.13	0.1	0	0.1	0.13	0.05	0.16	0.03	0	0	0.05	0	0	0.27	0.2	0.03	0	0.04	0.15	0	0	0	0.08	0.1	0.1	0.08
6123	RPL3L	ribosomal protein L3 like(RPL3L)	0.12	0.11	0.06	0.15	0.24	0.07	0.08	0.12	0.16	0.05	0.14	0.13	0.16	0.03	0.05	0.08	0	0	0.04	0.16	0.14	0.08	0	0.06	0.11	0.06	0.14
10203	CALCRL	calcitonin receptor like receptor(CALCRL)	0.04	0.08	0.04	0.06	0.08	0.06	0.08	0.14	0.05	0.04	0.05	0.02	0.04	0.06	0.02	0.05	0.07	0.08	0.07	0.03	0.05	0.12	0.04	0.04	0.06	0.04	0.06
653316	FAM153C	family with sequence similarity 153, member C, pseudogene(FAM153C)	0.06	0.1	0.11	0.03	0.08	0.07	0.05	0.06	0.08	0	0.04	0.02	0.04	0	0.04	0.07	0.07	0	0.04	0.02	0.03	0.01	0.05	0.06	0.02	0.06	0.05
151354	FAM84A	family with sequence similarity 84 member A(FAM84A)	0.03	0.02	0	0.01	0.01	0	0	0.01	0	0.02	0	0.02	0.04	0.02	0.02	0.02	0.06	0.03	0	0.01	0.03	0.04	0.01	0.01	0.02	0.03	0.02
79727	LIN28A	lin-28 homolog A(LIN28A)	0.07	0.05	0	0.03	0.05	0.09	0.1	0.06	0.01	0.03	0.06	0.05	0	0.03	0.09	0.05	0.02	0.12	0.03	0.11	0.05	0.07	0.02	0.03	0.04	0.08	0.07
114898	C1QTNF2	C1q and tumor necrosis factor related protein 2(C1QTNF2)	0.11	0.19	0.15	0.11	0.25	0.19	0.35	0.05	0.06	0.05	0.08	0.1	0.07	0.09	0.17	0.16	0.15	0	0.17	0.14	0.03	0.07	0.28	0.21	0.03	0.15	0.14
26287	ANKRD2	ankyrin repeat domain 2(ANKRD2)	0.18	0.12	0.32	0.18	0.21	0.2	0.07	0.41	0.51	0.27	0.22	0.25	0.11	0.09	0.08	0.2	0.24	0.16	0.15	0.06	0.17	0.2	0.29	0.12	0.35	0.15	0.22
160287	LDHAL6A	lactate dehydrogenase A like 6A(LDHAL6A)	0.1	0.11	0.05	0.04	0.14	0.14	0.04	0.39	0.01	0.07	0.03	0.02	0.04	0	0.07	0.07	0.03	0	0.09	0.03	0.03	0	0.11	0.1	0.12	0.09	0.06
401498	TMEM215	transmembrane protein 215(TMEM215)	0.07	0.05	0.07	0.05	0.01	0	0	0	0.04	0.06	0.02	0.01	0.03	0.04	0.05	0	0	0	0.09	0	0	0	0.02	0.07	0	0.05	0.03
24	ABCA4	ATP binding cassette subfamily A member 4(ABCA4)	0.03	0.02	0.04	0.03	0.07	0.01	0.07	0.06	0.05	0.09	0.05	0.05	0.04	0	0.06	0.04	0.04	0	0.07	0.02	0.03	0.04	0.05	0.07	0.01	0.04	0.04
55530	SVOP	SV2 related protein(SVOP)	0.09	0.04	0	0.04	0.07	0.05	0.02	0.04	0.01	0.11	0.01	0.07	0.04	0.09	0.09	0.07	0	0	0.06	0.03	0	0.02	0.07	0.02	0.02	0.01	0.02
146802	SLC47A2	solute carrier family 47 member 2(SLC47A2)	0.05	0.05	0.02	0.04	0.23	0.23	0.22	0.33	0.13	0.09	0.03	0.05	0.01	0.01	0.06	0.07	0.03	0	0.12	0.15	0.01	0.01	0.1	0.13	0.05	0.07	0.07
4914	NTRK1	neurotrophic receptor tyrosine kinase 1(NTRK1)	0.09	0.03	0.04	0.02	0.02	0.02	0.06	0.08	0.05	0.04	0.02	0.07	0.06	0	0.08	0.1	0	0	0.07	0	0.03	0	0	0.04	0.08	0.09	0.02
147710	IGSF23	immunoglobulin superfamily member 23(IGSF23)	0.22	0.08	0.3	0.08	0.27	0.06	0.28	0.1	0.25	0	0.15	0.19	0	0	0.19	0.21	0	0	0.19	0	0	0	0.18	0.21	0.45	0.19	0.16
160622	GRASP	general receptor for phosphoinositides 1 associated scaffold protein(GRASP)	0.14	0.14	0.25	0.09	0.05	0.04	0.03	0.19	0.08	0.06	0.04	0.04	0.12	0.11	0	0.13	0.04	0.25	0.02	0.13	0.02	0.06	0.04	0.19	0.04	0.14	0.07
285800	PRR18	proline rich 18(PRR18)	0.1	0.03	0	0.03	0.15	0.03	0.04	0.14	0.04	0.06	0.03	0.02	0.02	0	0.11	0.03	0	0	0.03	0	0	0.02	0.03	0.05	0.03	0.17	0.04
2672	GFI1	growth factor independent 1 transcriptional repressor(GFI1)	0.08	0.14	0.07	0.08	0.07	0.05	0.07	0.04	0.08	0.09	0.01	0.04	0.03	0.04	0.14	0.05	0.02	0	0.05	0.21	0.06	0.04	0.07	0.09	0.02	0.1	0.1
441457	NUTM2G	NUT family member 2G(NUTM2G)	0.04	0.05	0.02	0.05	0.02	0.03	0.04	0.02	0.04	0.02	0.04	0.06	0.01	0.05	0.03	0.06	0.05	0.08	0.06	0.01	0.04	0.02	0.01	0.01	0.08	0.03	0.06
22895	RPH3A	rabphilin 3A(RPH3A)	0.06	0.02	0.03	0.06	0.16	0.1	0.23	0.27	0.25	0.34	0.28	0.33	0.59	0.76	0.14	0.06	0.77	0.58	0.08	0.09	1.11	1.24	0.11	0.16	0.07	0.1	0.12
200162	SPAG17	sperm associated antigen 17(SPAG17)	0.03	0.01	0.04	0.05	0.03	0.04	0.03	0.05	0.02	0.04	0.01	0.02	0.01	0.03	0.02	0.02	0.04	0	0.02	0.05	0	0.01	0.02	0.03	0.05	0.02	0.03
27033	ZBTB32	zinc finger and BTB domain containing 32(ZBTB32)	0.13	0.09	0.18	0.14	0.05	0.11	0.14	0	0.08	0.17	0.42	0.4	2.27	1.23	0.06	0.17	3.25	3.41	0.09	0.22	6.26	4.88	0.07	0.09	0.23	0.16	0.07
797	CALCB	calcitonin related polypeptide beta(CALCB)	0.11	0.19	0.1	0.1	0	0	0.05	0	0.03	0.05	0.03	0.03	0.05	0	0.07	0.09	0	0	0.02	0.07	0.18	0.23	0.06	0.08	0.1	0.04	0.04
130	ADH6	alcohol dehydrogenase 6 (class V)(ADH6)	0.06	0.05	0.22	0.12	0.05	0.09	0.08	0.06	0.2	0.22	0.4	0.45	0.55	0.54	0.07	0.06	0.34	0.27	0.03	0.08	0.15	0.2	0.02	0.1	0.07	0.09	0.08
145447	ABHD12B	abhydrolase domain containing 12B(ABHD12B)	0.14	0.27	0.33	0.22	0.37	0.12	0.15	0.27	0.14	0.03	0.16	0.08	0.12	0.04	0.12	0.14	0.04	0.13	0.19	0.19	0.04	0.03	0.47	0.33	0.33	0.15	0.18
122945	NOXRED1	NADP dependent oxidoreductase domain containing 1(NOXRED1)	0.14	0.17	0	0.22	0.15	0	0.23	0.2	0.14	0.15	0.08	0.17	0.03	0.15	0.42	0.2	0.08	0.25	0.21	0.27	0.07	0.03	0.12	0.16	0.28	0.22	0.2
3664	IRF6	interferon regulatory factor 6(IRF6)	0.06	0.03	0.1	0.1	0.11	0.08	0.17	0.05	0.26	0.29	0.42	0.52	0.6	0.49	0.13	0.13	0.53	0.46	0.1	0.06	0.83	0.44	0.14	0.19	0.1	0.09	0.07
654254	ZNF732	zinc finger protein 732(ZNF732)	0.09	0.09	0.08	0.08	0.11	0.05	0.02	0.04	0.1	0.08	0.07	0.04	0.02	0.07	0.21	0.04	0.07	0	0.05	0.09	0.06	0.02	0.02	0.02	0.08	0.03	0.11
342850	ANKRD62	ankyrin repeat domain 62(ANKRD62)	0.06	0.03	0.05	0.06	0.06	0.02	0.1	0.05	0.04	0.03	0.02	0.03	0.09	0.06	0.03	0.05	0.02	0.05	0.02	0.04	0.02	0.01	0.05	0.08	0.02	0.07	0.03
219670	ENKUR	enkurin, TRPC channel interacting protein(ENKUR)	0.07	0.06	0.1	0.09	0.16	0.08	0.17	0.27	0.09	0.09	0.12	0.15	0.25	0.36	0.09	0.08	0.5	0.26	0.12	0.12	0.18	0.11	0.22	0.17	0.19	0.14	0.17
10017	BCL2L10	BCL2 like 10(BCL2L10)	0.21	0.04	0.49	0.07	0.33	0.24	0.22	0.2	0.09	0.05	0.03	0.02	0.09	0.17	0	0.13	0.11	0	0.07	0.21	0.13	0.05	0.12	0.2	0	0	0.08
92747	BPIFB1	BPI fold containing family B member 1(BPIFB1)	0.09	0.07	0.12	0.06	0.07	0.07	0.07	0.04	0.01	0.04	0.02	0.05	0	0	0.07	0.05	0.05	0.08	0.09	0.11	0.18	0.12	0.05	0.1	0	0.19	0.03
79974	CPED1	cadherin like and PC-esterase domain containing 1(CPED1)	0.03	0.03	0.03	0.02	0.03	0.01	0.01	0.03	0.05	0.01	0.01	0.01	0	0.02	0.02	0.01	0.01	0	0.01	0.02	0.01	0.03	0.02	0.02	0.01	0.03	0.03
9058	SLC13A2	solute carrier family 13 member 2(SLC13A2)	0.09	0.05	0	0.08	0.06	0.02	0.02	0	0.03	0.12	0.13	0.16	0.13	0.19	0.08	0.06	0.12	0.08	0.08	0.15	0.11	0.12	0.05	0.13	0.08	0.05	0.1
8001	GLRA3	glycine receptor alpha 3(GLRA3)	0.03	0.02	0.01	0	0.01	0.01	0.02	0.03	0.02	0.01	0.01	0.01	0.01	0.02	0.02	0	0.01	0	0.01	0.02	0	0.01	0.04	0.03	0.02	0.01	0.02
395	ARHGAP6	Rho GTPase activating protein 6(ARHGAP6)	0.03	0.06	0.02	0.04	0.07	0.05	0.04	0.05	0.03	0.05	0.02	0.04	0.04	0.04	0.05	0.09	0.08	0	0.09	0.07	0.09	0.12	0.1	0.06	0.04	0.06	0.04
117195	MRGPRX3	MAS related GPR family member X3(MRGPRX3)	0.16	0.14	0	0.45	0.08	0.18	0.2	0	0.19	0.14	0.24	0.25	0.18	0.38	0.25	0.41	0.35	0	0.14	0.32	0.38	0.22	0.23	0.23	0.14	0.23	0.29
150696	PROM2	prominin 2(PROM2)	0.05	0.05	0.04	0.07	0.04	0.01	0.05	0.02	0.03	0.03	0.04	0.04	0.02	0	0.05	0.02	0.05	0.04	0.05	0.05	0.04	0.03	0	0.02	0.03	0.02	0.08
390598	SKOR1	SKI family transcriptional corepressor 1(SKOR1)	0.07	0.04	0.07	0.08	0.05	0.06	0.03	0.04	0.05	0.03	0.02	0.01	0.02	0.02	0.03	0.01	0.04	0	0.06	0.02	0.02	0.02	0.02	0.09	0.02	0.03	0.05
54757	FAM20A	FAM20A, golgi associated secretory pathway pseudokinase(FAM20A)	0.09	0.05	0.04	0.03	0.02	0.05	0.04	0.08	0.03	0.02	0.02	0.03	0.06	0.05	0.04	0	0.05	0.08	0.09	0.06	0.01	0.06	0.05	0.04	0.03	0.11	0.03
286183	NKAIN3	Na+/K+ transporting ATPase interacting 3(NKAIN3)	0.09	0.03	0.08	0.14	0.02	0	0.04	0	0.03	0	0.01	0.03	0	0.05	0.02	0.04	0	0	0.05	0.06	0	0	0.03	0.02	0	0.03	0.05
84734	FAM167B	family with sequence similarity 167 member B(FAM167B)	0.28	0.15	0	0.39	0.2	0.56	0.6	0.4	0.2	0.49	0.15	0.22	0.19	0.07	0.37	0.36	0.31	0.26	0.43	0.37	0.4	0.32	0.47	0.6	0.41	0.35	0.46
189	AGXT	alanine-glyoxylate aminotransferase(AGXT)	0.06	0.07	0.03	0.06	0.01	0.05	0.13	0.06	0.07	0.08	0.08	0.05	0.04	0.03	0.09	0.06	0.03	0.05	0.06	0	0.02	0.04	0	0.04	0.07	0.02	0.03
7292	TNFSF4	tumor necrosis factor superfamily member 4(TNFSF4)	0.07	0.02	0.06	0.02	0.05	0.06	0.03	0.1	0.02	0.03	0.01	0.04	0.01	0.05	0.04	0.02	0.11	0	0.03	0.02	0.19	0.12	0.09	0.11	0.02	0.05	0.04
56169	GSDMC	gasdermin C(GSDMC)	0.09	0.05	0.04	0.12	0.11	0.1	0.11	0.09	0.04	0.12	0.02	0.06	0.04	0.09	0.1	0.2	0.07	0.08	0.15	0.06	0.06	0.06	0.13	0.17	0.08	0.05	0.16
3762	KCNJ5	potassium voltage-gated channel subfamily J member 5(KCNJ5)	0.09	0.11	0.08	0.11	0.13	0.03	0.12	0.17	0.08	0.06	0.08	0.09	0.04	0.12	0.12	0.16	0.05	0	0.17	0.03	0.04	0.04	0.08	0.11	0.11	0.19	0.07
120224	TMEM45B	transmembrane protein 45B(TMEM45B)	0.12	0.06	0.06	0.08	0.17	0.07	0.23	0.17	0.12	0.13	0.26	0.16	0.1	0.13	0.03	0.11	0.13	0	0.06	0.2	0.53	0.41	0.1	0.2	0.14	0.1	0.11
885	CCK	cholecystokinin(CCK)	0.14	0.09	0.12	0.11	0.27	0.11	0.19	0.18	0.15	0.08	0.21	0.29	0.14	0.3	0.22	0.14	0.34	0.23	0.24	0.42	1.16	1.15	0.21	0.3	0.04	0.07	0.14
164684	WBP2NL	WBP2 N-terminal like(WBP2NL)	0.05	0.07	0.04	0.09	0.02	0.04	0.05	0.12	0.03	0.08	0.04	0.06	0.03	0.09	0.03	0.03	0.03	0	0.05	0.07	0.04	0.02	0.04	0.03	0.06	0.05	0.07
56131	PCDHB4	protocadherin beta 4(PCDHB4)	0.08	0.08	0.03	0.1	0.09	0.17	0.06	0.1	0.03	0.06	0.06	0.06	0.1	0.1	0.02	0.06	0	0.07	0.14	0.12	0.06	0.03	0.04	0.05	0.13	0.06	0.09
83468	GLT8D2	glycosyltransferase 8 domain containing 2(GLT8D2)	0.16	0.19	0.39	0.27	0.12	0.32	0.15	0.2	0.04	0.03	0.08	0.1	0.12	0.07	0.25	0.18	0.19	0.26	0.22	0.09	0.09	0.19	0.12	0.3	0.12	0.17	0.18
100510167	LOC100510167	N/A	0.33	0.15	0	0.51	0	0	0	0.14	0.09	0.06	0.12	0.09	0	0.08	0.26	0.09	0	0.27	0	0.1	0.23	0.13	0.16	0	0.17	0.1	0.22
7135	TNNI1	troponin I1, slow skeletal type(TNNI1)	0.04	0.05	0.03	0.09	0.03	0.01	0.04	0.09	0.06	0.02	0.03	0.05	0.01	0.03	0.05	0.07	0.05	0	0.04	0.06	0.06	0.06	0.08	0.04	0.05	0.08	0.09
286749	STON1-GTF2A1L	STON1-GTF2A1L readthrough(STON1-GTF2A1L)	0.07	0.04	0.03	0.07	0.1	0.03	0.12	0.03	0.06	0.05	0.03	0.01	0.01	0.03	0.03	0.04	0	0	0.07	0.08	0.03	0.03	0.15	0.13	0.11	0.04	0.12
153657	TTC23L	tetratricopeptide repeat domain 23 like(TTC23L)	0.07	0.03	0.06	0.07	0.04	0.02	0.03	0.03	0.02	0.01	0.01	0.01	0.03	0	0.01	0.06	0	0	0.03	0.02	0.03	0.01	0	0.03	0.05	0.08	0.05
57502	NLGN4X	neuroligin 4, X-linked(NLGN4X)	0.04	0.04	0.05	0.06	0.03	0.08	0.02	0.05	0.02	0.05	0.05	0.05	0.02	0.01	0.06	0.02	0.02	0	0.06	0.06	0.02	0.06	0.02	0.04	0.05	0.05	0.03
100506164	HSFX1	heat shock transcription factor family, X-linked 1(HSFX1)	0.15	0.11	0.1	0.07	0.14	0.15	0.12	0.25	0.07	0.08	0.09	0.03	0	0.12	0.19	0.12	0.09	0.12	0.15	0.04	0.02	0.03	0.33	0.12	0.04	0.11	0.1
1193	CLIC2	chloride intracellular channel 2(CLIC2)	0.1	0.08	0.17	0.18	0.08	0.1	0.21	0.31	0.25	0.02	0.13	0.18	0.28	0.1	0.1	0.07	0.33	0.51	0.14	0.18	0.6	0.42	0.08	0.11	0.13	0.13	0.07
5268	SERPINB5	serpin family B member 5(SERPINB5)	0.08	0.09	0.1	0.16	0.23	0.14	0.14	0.17	0.1	0.13	0.17	0.23	0.33	0.3	0.16	0.31	0.53	0.59	0.31	0.24	0.79	0.57	0.32	0.29	0.17	0.09	0.13
6262	RYR2	ryanodine receptor 2(RYR2)	0.02	0.01	0.01	0.01	0.01	0.01	0	0.01	0.01	0	0.01	0.01	0.03	0.03	0.01	0.01	0.04	0.01	0.01	0.01	0.03	0.07	0	0	0	0.01	0.03
56147	PCDHA1	protocadherin alpha 1(PCDHA1)	0.11	0.07	0	0.08	0.19	0.14	0.1	0.14	0.07	0.04	0.08	0.03	0	0	0.08	0.11	0.03	0	0.15	0.16	0.02	0	0.19	0.23	0.17	0.1	0.07
[truncated: 15,619 more rows]
