# Supplementary material for: Nucleolar Relocalization of RBM14 by Influenza A Virus NS1 Protein
Source: mSphere. 2018 Nov 14;3(6):e00549-18. doi: 10.1128/mSphereDirect.00549-18 (PMC6236804; doi:10.1128/mSphereDirect.00549-18)
Supplement: TABLE S2 [file sph006182706sd2.xls]

## Sheet: host-host
Interaction partner A		Interaction partner B
Gene Symbol	Gene ID	Gene Symbol	Gene ID
NDRG1	10397	PKM2	5315
USP39	10713	TRMT10C	54931
COPS6	10980	VPRBP	9730
COPS5	10987	VPRBP	9730
U2AF2	11338	PUF60	22827
CYLD	1540	CEP192	55125
MARK2	2011	CCDC165	23255
COPZ1	22818	COPG1	22820
TECPR1	25851	TRAPPC12	51112
UBXN7	26043	VPRBP	9730
DISC1	27185	CEP63	80254
H2AFX	3014	ALYREF	10189
H2AFX	3014	PKM2	5315
HDGF	3068	ALYREF	10189
PCM1	5108	Cep72	55722
PKM	5315	EXOSC5	56915
PLEKHA5	54477	SOGA1	140710
PPP2R2B	5521	CCDC165	23255
SELS	55829	DERL1	79139
MARK4	57787	SOGA1	140710
MARK4	57787	CCDC165	23255
ATXN7	6314	CEP72	55722
AURKA	6790	CEP192	55125
U2AF1	7307	U2AF2	11338
VAV2	7410	BOD1L	259282
DDA1	79016	VPRBP	9730
ZNF408	79797	Cep70	80321
UBA5	79876	UFC1	51506
UBA5	79876	UFM1	51569
CEP76	79959	CEP290	80184
Cep290	80184	CEP97	79598
Cep290	80184	CCP110	9738
Cep63	80254	CAMKK2	10645
Cep63	80254	CCNI	10983
Cep63	80254	DDX26B	203522
Cep63	80254	KIAA0182	23199
Cep63	80254	C14orf135	64430
Cep63	80254	CCDC14	64770
Cep63	80254	SNRNP70	6625
Cep63	80254	SPTAN1	6709
Cep63	80254	SPTBN1	6711
Cep63	80254	SMC3	9126
NRIP1	8204	Cep70	80321
USP45	85015	RTCD1	8634
IKBKG	8517	METTL11A	28989
TSC22D1	8848	EMC1	23065
SCAF11	9169	U2AF2	11338
PICK1	9463	ACCN2	41
KEAP1	9817	COPG1	22820
CDC5L	988	KANSL1	284058
RBM8A	9939	ALYREF	10189
DISC1	27185	MEMO1	7795
DOK1	1796	TEC	7006
GRB2	2885	TEC	7006
IKBKG	8517	TEC	7006
JAK1	3716	TEC	7006
JAK2	3717	TEC	7006
KIT	3815	TEC	7006
MYC	4609	PRG4	10216
PRG4	10216	GRB2	2885
PRLR	5618	TEC	7006
PTPRB	5787	TEC	7006
PTPRC	5788	TEC	7006
PTPRJ	5795	TEC	7006
PTPRK	5796	TEC	7006
RAC1	5879	TEC	7006
RHOA	387	TEC	7006
TEC	7006	ARHGEF12	23365
TEC	7006	DOK1	1796
TEC	7006	FASLG	356
TEC	100124696	GNA12	2768
TEC	100124696	GNA13	10672
TEC	7006	JAK2	3717
TEC	100124696	KIT	3815
TEC	7006	LYN	4067
TEC	7006	PIK3R2	5296
TEC	100124696	PRLR	5618
TEC	100124696	PTPN12	5782
TEC	100124696	PTPRG	5793
TEC	7006	PTPRO	5800
TEC	7006	SOCS1	8651
TEC	100124696	VAV1	7409
TEC	100124696	WAS	7454
UBC	7316	MEMO1	7795
UBC	7316	TEC	7006
A1BG	1	PRDX4	10549
A1CF	29974	APOBEC1	339
A1CF	29974	KHSRP	8570
A1CF	29974	SYNCRIP	10492
A2M	2	ADAMTS1	9510
A2M	2	APOE	348
A2M	2	APP	351
A2M	2	C11orf58	10944
A2M	2	CYP2C18	1562
A2M	2	ECSIT	51295
A2M	2	ELAVL3	1995
A2M	2	EXOSC1	51013
A2M	2	IL10	3586
A2M	2	IL4	3565
A2M	2	LCAT	3931
A2M	2	LEP	3952
A2M	2	LONP1	9361
A2M	2	MAST1	22983
A2M	2	MLST8	64223
A2M	2	NCDN	23154
A2M	2	NGF	4803
A2M	2	PAEP	5047
A2M	2	RAD23A	5886
A2M	2	RHEB	6009
A2M	2	RNF32	140545
A2M	2	SPACA3	124912
A2M	2	TGM2	7052
AAAS	8086	REL	5966
AAGAB	79719	EIF3C	8663
AAMP	14	TH1L	51497
AARS	16	ETS1	2113
AARS	16	HLA-B	3106
AARS	16	IKBKE	9641
AARS2	57505	MEGF10	84466
AASDHPPT	60496	EIF1B	10289
AASDHPPT	60496	HLA-B	3106
AASDHPPT	60496	MDFI	4188
AASDHPPT	60496	TRAF2	7186
AATF	26574	CHEK2	11200
AATF	26574	DAZAP2	9802
AATF	26574	EFNB3	1949
AATF	26574	LDOC1	23641
AATF	26574	MAGED1	9500
AATF	26574	MAPT	4137
AATF	26574	MPHOSPH6	10200
AATF	26574	PAWR	5074
AATF	26574	PCBD2	84105
AATF	26574	RB1	5925
AATF	26574	RBL1	5933
AATF	26574	RBL2	5934
AATF	26574	RELA	5970
AATF	26574	SMAD3	4088
AATK	9625	HIST2H3D	653604
AATK	9625	HIST2H4A	8370
ABAT	18	CRK	1398
ABCA1	19	AOX1	316
ABCA1	19	APOA1	335
ABCA1	19	ARHGEF11	9826
ABCA1	19	CDC42	998
ABCA1	19	COPS5	10987
ABCA1	19	CREBBP	1387
ABCA1	19	DLG2	1740
ABCA1	19	DTNB	1838
ABCA1	19	FADD	8772
ABCA1	19	FLOT1	10211
ABCA1	19	HGS	9146
ABCA1	19	IKBKG	8517
ABCA1	19	LIN7B	64130
ABCA1	19	MPDZ	8777
ABCA1	19	PRPF8	10594
ABCA1	19	SDHB	6390
ABCA1	19	SNTA1	6640
ABCA1	19	SNTB1	6641
ABCA1	19	SNTB2	6645
ABCA1	19	STX12	23673
ABCA1	19	TGM2	7052
ABCA1	19	UBC	7316
ABCA1	19	UGP1	7359
ABCA1	19	UTRN	7402
ABCA1	19	XPC	7508
ABCA13	154664	APOA1	335
ABCA13	154664	APOA2	336
ABCA2	20	CDK5RAP2	55755
ABCA4	24	CNGB1	1258
ABCA5	23461	CYP2E1	1571
ABCA5	23461	NR4A1	3164
ABCB1	5243	CD4	920
ABCB1	5243	DHX9	1660
ABCB1	5243	LAPTM4B	55353
ABCB1	5243	PHB2	11331
ABCB1	5243	PIM1	5292
ABCB1	5243	RNF2	6045
ABCB1	5243	UBC	7316
ABCB11	8647	NR4A1	3164
ABCB4	5244	TESK1	7016
ABCB6	10058	TSG101	7251
ABCB7	22	FECH	2235
ABCB8	11194	SAT1	6303
ABCC1	4363	AZGP1	563
ABCC1	4363	NPM1	4869
ABCC10	89845	TCEAL1	9338
ABCC2	1244	NFKB1	4790
ABCC2	1244	PDZD3	79849
ABCC2	1244	SLC9A3R1	9368
ABCC5	10057	AK2	204
ABCC5	10057	RBP5	83758
ABCC5	10057	SERPINA3	12
ABCC5	10057	SMC2	10592
ABCC6	368	A1BG	1
ABCC6	368	CRYL1	51084
ABCC6	368	FURIN	5045
ABCC8	6833	ANK2	287
ABCC8	6833	KCNJ11	3767
ABCC8	6833	RAPGEF4	11069
ABCC9	10060	EEF1G	1937
ABCD1	215	ABCD1	215
ABCD1	215	ABCD2	225
ABCD1	215	RPSA	3921
ABCD2	225	PEX19	5824
ABCD3	5825	ABCD1	215
ABCD3	5825	ABCD3	5825
ABCD3	5825	BRF2	55290
ABCD3	5825	C20orf24	55969
ABCD3	5825	MEST	4232
ABCD3	5825	MLF2	8079
ABCD3	5825	PELO	53918
ABCD3	5825	PEX19	5824
ABCD3	5825	PGRMC1	10857
ABCD3	5825	PHYH	5264
ABCD3	5825	PTP4A3	11156
ABCD3	5825	TUFT1	7286
ABCD4	5826	DLEU1	10301
ABCD4	5826	PEA15	8682
ABCD4	5826	TMEM66	51669
ABCD4	5826	XRCC6	2547
ABCE1	6059	GH1	2688
ABCE1	6059	NME1-NME2	654364
ABCE1	6059	RNASEL	6041
ABCE1	6059	TRAF6	7189
ABCE1	6059	UBASH3A	53347
ABCF1	23	ITGB3BP	23421
ABCF1	23	LYAR	55646
ABCF1	23	PINX1	54984
ABCF1	23	PRKAB1	5564
ABCF3	55324	ACIN1	22985
ABCF3	55324	DLEU1	10301
ABCF3	55324	DNALI1	7802
ABCF3	55324	LAMTOR1	55004
ABCF3	55324	TOE1	114034
ABCG1	9619	UBC	7316
ABCG2	9429	ABCG2	9429
ABCG5	64240	ABCG8	64241
ABCG5	64240	NCK1	4690
ABCG8	64241	LMNB1	4001
ABCG8	64241	MAL2	114569
ABCG8	64241	NR4A1	3164
ABHD16A	7920	ATP5G3	518
ABHD16A	7920	DNAJC1	64215
ABHD16A	7920	GPRC5C	55890
ABHD16A	7920	HM13	81502
ABHD16A	7920	IFITM1	8519
ABHD16A	7920	RNF5	6048
ABHD16A	7920	SAFB	6294
ABHD16A	7920	SPAG7	9552
ABHD16A	7920	TMEM147	10430
ABHD16A	7920	TMEM222	84065
ABHD16A	7920	UPF1	5976
ABI1	10006	ABL1	25
ABI1	10006	BAIAP2	10458
ABI1	10006	CACNA1A	773
ABI1	10006	ENAH	55740
ABI1	10006	EPS8	2059
ABI1	10006	NCF1	653361
ABI1	10006	NCK1	4690
ABI1	10006	SPTA1	6708
ABI1	10006	SRRM1	10250
ABI2	10152	ABL1	25
ABI2	10152	CCDC53	51019
ABI2	10152	IFT20	90410
ABI2	10152	KRT15	3866
ABI2	10152	KRT19	3880
ABI2	10152	KRT20	54474
ABI2	10152	NCK2	8440
ABI2	10152	PCM1	5108
ABI2	10152	SNAP23	8773
ABI2	10152	TRIM32	22954
ABI2	10152	UBC	7316
ABI2	10152	VCL	7414
ABI3	51225	ABI3BP	25890
ABI3	51225	CEP170P1	645455
ABI3	51225	CEP44	80817
ABI3	51225	DTNBP1	84062
ABI3	51225	HOMER3	9454
ABI3	51225	KIAA0408	9729
ABI3	51225	KRT15	3866
ABI3	51225	PAK1	5058
ABI3	51225	PAK2	5062
ABI3	51225	RUNX1T1	862
ABI3	51225	SNAP23	8773
ABI3	51225	TMEM147	10430
ABI3BP	25890	FZD5	7855
ABI3BP	25890	GOT1	2805
ABL1	25	ABI1	10006
ABL1	25	ABI2	10152
ABL1	25	ABL1	25
ABL1	25	ABL2	27
ABL1	25	ABR	29
ABL1	25	ACAP1	9744
ABL1	25	AHSG	197
ABL1	25	AIRE	326
ABL1	25	AKAP6	9472
ABL1	25	APOL5	80831
ABL1	25	ARHGEF11	9826
ABL1	25	ASAP1	50807
ABL1	25	ASB16	92591
ABL1	25	ATM	472
ABL1	25	ATR	545
ABL1	25	BAG1	573
ABL1	25	BAZ2A	11176
ABL1	25	BCAR1	9564
ABL1	25	BCR	613
ABL1	25	BMP8B	656
ABL1	25	BRCA1	672
ABL1	25	BRCA2	675
ABL1	25	BRPF3	27154
ABL1	25	C6	729
ABL1	25	CAST	831
ABL1	25	CAT	847
ABL1	25	CBL	867
ABL1	25	CCKBR	887
ABL1	25	CD2AP	23607
ABL1	25	CDC27	996
ABL1	25	CDKL5	6792
ABL1	25	CELSR3	1951
ABL1	25	CENPA	1058
ABL1	25	CHRD	8646
ABL1	25	CKAP5	9793
ABL1	25	CNTFR	1271
ABL1	25	CNTNAP1	8506
ABL1	25	COBRA1	25920
ABL1	25	CREB1	1385
ABL1	25	CRK	1398
ABL1	25	CRKL	1399
ABL1	25	CSMD2	114784
ABL1	25	CTAGE5	4253
ABL1	25	CUL7	9820
ABL1	25	CYP4F2	8529
ABL1	25	DDX41	51428
ABL1	25	DKKL1	27120
ABL1	25	DLGAP1	9229
ABL1	25	DLGAP2	9228
ABL1	25	DLGAP3	58512
ABL1	25	DLGAP4	22839
ABL1	25	DLX4	1748
ABL1	25	DNASE1L2	1775
ABL1	25	DNM1	1759
ABL1	25	DNM2	1785
ABL1	25	DNM3	26052
ABL1	25	DOCK3	1795
ABL1	25	DOK1	1796
ABL1	25	DUSP15	128853
ABL1	25	EFNA5	1946
ABL1	25	EFS	10278
ABL1	25	EPB41L3	23136
ABL1	25	EPHA3	2042
ABL1	25	EPHB2	2048
ABL1	25	EPS15	2060
ABL1	25	EVL	51466
ABL1	25	F2RL2	2151
ABL1	25	FAM110A	83541
ABL1	25	FAM127A	8933
ABL1	25	FLNA	2316
ABL1	25	FLNC	2318
ABL1	25	FOXF2	2295
ABL1	25	FYB	2533
ABL1	25	FYN	2534
ABL1	25	G3BP2	9908
ABL1	25	GABBR1	2550
ABL1	25	GAD1	2571
ABL1	25	GNS	2799
ABL1	25	GPR45	11250
ABL1	25	GPX1	2876
ABL1	25	GRB10	2887
ABL1	25	GRB2	2885
ABL1	25	GRIP2	80852
ABL1	25	GSTZ1	2954
ABL1	25	GSX2	170825
ABL1	25	GTF2IRD1	9569
ABL1	25	GTF3A	2971
ABL1	25	HCK	3055
ABL1	25	HCN2	610
ABL1	25	HCN4	10021
ABL1	25	HEXA	3073
ABL1	25	HNRNPR	10236
ABL1	25	HOXC8	3224
ABL1	25	HSP90AA1	3320
ABL1	25	HSPA4	3308
ABL1	25	INPPL1	3636
ABL1	25	JAK1	3716
ABL1	25	KIFC2	90990
ABL1	25	LIG3	3980
ABL1	25	LRBA	987
ABL1	25	LRP2	4036
ABL1	25	LTBP2	4053
ABL1	25	MAP4K1	11184
ABL1	25	MDM2	4193
ABL1	25	MED14	9282
ABL1	25	MEPE	56955
ABL1	25	MICAL1	64780
ABL1	25	MKI67	4288
ABL1	25	MLL4	9757
ABL1	25	MSH5	4439
ABL1	25	MTOR	2475
ABL1	25	NBEA	26960
ABL1	25	NCK1	4690
ABL1	25	NCKAP5	344148
ABL1	25	NCKIPSD	51517
ABL1	25	NCOA3	8202
ABL1	25	NEDD9	4739
ABL1	25	NEK8	284086
ABL1	25	NFASC	23114
ABL1	25	NFKBIA	4792
ABL1	25	NFS1	9054
ABL1	25	NOTCH3	4854
ABL1	25	NPVF	64111
ABL1	25	NTRK1	4914
ABL1	25	NXPH3	11248
ABL1	25	OGN	4969
ABL1	25	ORC1	4998
ABL1	25	OSBPL5	114879
ABL1	25	P2RX7	5027
ABL1	25	PAG1	55824
ABL1	25	PARK2	5071
ABL1	25	PAX3	5077
ABL1	25	PCDHA7	56141
ABL1	25	PCNA	5111
ABL1	25	PDIA2	64714
ABL1	25	PIK3R1	5295
ABL1	25	PKD1	5310
ABL1	25	PLCG1	5335
ABL1	25	POLD1	5424
ABL1	25	PPP3CA	5530
ABL1	25	PRICKLE3	4007
ABL1	25	PRKDC	5591
ABL1	25	PRX	57716
ABL1	25	PTPN4	5775
ABL1	25	PTPN6	5777
ABL1	25	RAD51	5888
ABL1	25	RAD9A	5883
ABL1	25	RAPGEF1	2889
ABL1	25	RB1	5925
ABL1	25	RFX1	5989
ABL1	25	RGS20	8601
ABL1	25	RIMS1	22999
ABL1	25	RIN1	9610
ABL1	25	RIN3	79890
ABL1	25	RPP38	10557
ABL1	25	RTN4	57142
ABL1	25	RYBP	23429
ABL1	25	SCARF2	91179
ABL1	25	SEMA7A	8482
ABL1	25	SEPN1	57190
ABL1	25	SF3B4	10262
ABL1	25	SFN	2810
ABL1	25	SHANK3	85358
ABL1	25	SHC1	6464
ABL1	25	SHD	56961
ABL1	25	SHE	126669
ABL1	25	SLC22A3	6581
ABL1	25	SLC24A1	9187
ABL1	25	SNX12	29934
ABL1	25	SNX17	9784
ABL1	25	SNX3	8724
ABL1	25	SNX8	29886
ABL1	25	SORBS1	10580
ABL1	25	SORBS2	8470
ABL1	25	SOS2	6655
ABL1	25	SP1	6667
ABL1	25	SPTA1	6708
ABL1	25	SPTAN1	6709
ABL1	25	SRC	6714
ABL1	25	ST5	6764
ABL1	25	STK4	6789
ABL1	25	STUB1	10273
ABL1	25	SUV39H2	79723
ABL1	25	SYNJ2	8871
ABL1	25	TERF1	7013
ABL1	25	TGOLN2	10618
ABL1	25	TMEM74B	55321
ABL1	25	TMPO	7112
ABL1	25	TOPBP1	11073
ABL1	25	TP53	7157
ABL1	25	TP73	7161
ABL1	25	TRIM39	56658
ABL1	25	TSKS	60385
ABL1	25	TUB	7275
ABL1	25	TULP4	56995
ABL1	25	UBC	7316
ABL1	25	UHMK1	127933
ABL1	25	VAV1	7409
ABL1	25	VPREB1	7441
ABL1	25	VPS13A	23230
ABL1	25	WNK2	65268
ABL1	25	YTHDC1	91746
ABL1	25	YWHAB	7529
ABL1	25	YWHAE	7531
ABL1	25	YWHAG	7532
ABL1	25	YWHAH	7533
ABL1	25	YWHAZ	7534
ABL1	25	ZDHHC16	84287
ABL2	27	ABL1	25
ABL2	27	C15orf48	84419
ABL2	27	CAT	847
ABL2	27	CRK	1398
ABL2	27	FYN	2534
ABL2	27	HCK	3055
ABL2	27	HRAS	3265
ABL2	27	OIP5	11339
ABL2	27	RIN1	9610
ABL2	27	SORBS2	8470
ABLIM1	3983	BEGAIN	57596
ABLIM1	3983	CALCOCO2	10241
ABLIM1	3983	GOLGA2	2801
ABLIM1	3983	HOOK2	29911
ABLIM1	3983	KRT15	3866
ABLIM1	3983	LDOC1	23641
ABLIM1	3983	TRAF2	7186
ABLIM1	3983	TSC22D4	81628
ABLIM1	3983	USHBP1	83878
ABLIM1	3983	VIM	7431
ABLIM2	84448	SREBF2	6721
ABLIM3	22885	ACTC1	70
ABO	28	PON2	5445
ABT1	29777	PRNP	5621
ABTB1	80325	DNTTIP1	116092
ABTB2	25841	CUL3	8452
ABTB2	25841	DNTT	1791
ABTB2	25841	EEF1A1	1915
ABTB2	25841	RBX1	9978
ABTB2	25841	UBC	7316
ACACA	31	ATXN1	6310
ACACA	31	BRCA1	672
ACACA	31	CHGB	1114
ACACA	31	CIAO1	9391
ACACA	31	ILK	3611
ACACA	31	MCC	4163
ACACA	31	MYC	4609
ACAD8	27034	TSG101	7251
ACADM	34	ACADM	34
ACADS	35	IRF7	3665
ACADVL	37	ACADVL	37
ACADVL	37	GPHN	10243
ACAN	176	FBLN2	2199
ACAP1	9744	IFFO1	25900
ACAP1	9744	NCK1	4690
ACAP1	9744	SRC	6714
ACAP3	116983	ITGB3BP	23421
ACAP3	116983	SLC35G2	80723
ACAT1	38	EIF1B	10289
ACAT1	38	GH1	2688
ACAT1	38	HLA-B	3106
ACAT1	38	HLA-C	3107
ACAT1	38	MCC	4163
ACAT1	38	MPG	4350
ACAT1	38	TNIK	23043
ACAT2	39	ACAT2	39
ACAT2	39	ATG5	9474
ACAT2	39	CCNA1	8900
ACAT2	39	EIF1B	10289
ACAT2	39	FTSJ1	24140
ACAT2	39	HLA-B	3106
ACAT2	39	MCC	4163
ACAT2	39	PRKAB1	5564
ACAT2	39	TNIK	23043
ACAT2	39	TRAF6	7189
ACAT2	39	VDAC1	7416
ACCN1	40	ACCN3	9311
ACCN2	41	PICK1	9463
ACCN3	9311	DLG4	1742
ACCN3	9311	GOPC	57120
ACCN3	9311	LIN7B	64130
ACCN3	9311	MAGI1	9223
ACCS	84680	ACCS	84680
ACCS	84680	FBF1	85302
ACD	65057	POT1	25913
ACD	65057	TERF1	7013
ACD	65057	TERF2	7014
ACD	65057	TERF2IP	54386
ACD	65057	TINF2	26277
ACD	65057	USP7	7874
ACD	65057	XRCC6	2547
ACHE	43	COL1A1	1277
ACIN1	22985	ABCF3	55324
ACIN1	22985	ACIN1	22985
ACIN1	22985	AKR1C3	8644
ACIN1	22985	BTBD10	84280
ACIN1	22985	CSNK2A1	1457
ACIN1	22985	EDA2R	60401
ACIN1	22985	KLHL26	55295
ACIN1	22985	PAFAH1B2	5049
ACIN1	22985	YWHAB	7529
ACIN1	22985	YWHAG	7532
ACLY	47	ARF6	382
ACLY	47	BCAR3	8412
ACLY	47	CCNA1	8900
ACLY	47	GSK3B	2932
ACLY	47	IKBKE	9641
ACLY	47	NME1-NME2	654364
ACLY	47	PRKAB1	5564
ACLY	47	TFE3	7030
ACLY	47	TNFRSF10D	8793
ACLY	47	VHL	7428
ACMSD	130013	MAGEA11	4110
ACO1	48	FBXL5	26234
ACO1	48	UBC	7316
ACOT13	55856	IKBKE	9641
ACOT13	55856	MCC	4163
ACOT2	10965	ZNF277	11179
ACOT7	11332	ATXN1	6310
ACP1	52	ACP1	52
ACP1	52	EIF1B	10289
ACP1	52	EIF6	3692
ACP1	52	EPB41	2035
ACP1	52	EPHA2	1969
ACP1	52	FNBP1L	54874
ACP1	52	IKBKE	9641
ACP1	52	MRPL20	55052
ACP1	52	PAK2	5062
ACP1	52	SFMBT1	51460
ACP1	52	TNIK	23043
ACP1	52	VHL	7428
ACP5	54	C2orf18	54978
ACP5	54	EGR2	1959
ACP5	54	MAPK9	5601
ACP5	54	TNFSF10	8743
ACP6	51205	C2orf18	54978
ACP6	51205	DHCR7	1717
ACP6	51205	DHX36	170506
ACP6	51205	ERH	2079
ACP6	51205	GNG7	2788
ACP6	51205	ILK	3611
ACP6	51205	LIMS1	3987
ACP6	51205	RGS10	6001
ACP6	51205	RSU1	6251
ACPP	55	ACPP	55
ACSL1	2180	NR3C2	4306
ACSL3	2181	GTF2F2	2963
ACSM3	6296	EHMT2	10919
ACSM5	54988	EP300	2033
ACSS2	55902	UPF1	5976
ACSS3	79611	LEFTY2	7044
ACTA1	58	CCT4	10575
ACTA1	58	CCT5	22948
ACTA1	58	CFL1	1072
ACTA1	58	DHX9	1660
ACTA1	58	DMD	1756
ACTA1	58	DNASE1	1773
ACTA1	58	GC	2638
ACTA1	58	HDAC4	9759
ACTA1	58	HDAC8	55869
ACTA1	58	NRAP	4892
ACTA1	58	PCYT1B	9468
ACTA1	58	RPS6KB1	6198
ACTA1	58	TMSB4X	7114
ACTA1	58	TMSB4Y	9087
ACTA1	58	TNNI3K	51086
ACTA2	59	ACTN2	88
ACTA2	59	CCT4	10575
ACTA2	59	CCT5	22948
ACTA2	59	PCYT1B	9468
ACTA2	59	TSC1	7248
ACTA2	59	TTN	7273
ACTB	60	ACTB	60
ACTB	60	ACTG1	71
ACTB	60	ACTR1B	10120
ACTB	60	ACTR2	10097
ACTB	60	ACTR3	10096
ACTB	60	ANXA1	301
ACTB	60	ANXA2	302
ACTB	60	ANXA6	309
ACTB	60	AR	367
ACTB	60	ATP5A1	498
ACTB	60	BAIAP2	10458
ACTB	60	CCT2	10576
ACTB	60	CCT5	22948
ACTB	60	CD4	920
ACTB	60	CFL1	1072
ACTB	60	CFL2	1073
ACTB	60	CSNK2B	1460
ACTB	60	CTGF	1490
ACTB	60	DDX3X	1654
ACTB	60	DDX5	1655
ACTB	60	DHRS2	10202
ACTB	60	DSTN	11034
ACTB	60	EEF1B2	1933
ACTB	60	EIF3B	8662
ACTB	60	EIF3C	8663
ACTB	60	EIF3D	8664
ACTB	60	EIF3E	3646
ACTB	60	EIF3I	8668
ACTB	60	EIF3K	27335
ACTB	60	EIF3M	10480
ACTB	60	EIF4A2	1974
ACTB	60	ENO1	2023
ACTB	60	EP300	2033
ACTB	60	EPB41	2035
ACTB	60	ESR1	2099
ACTB	60	FARSB	10056
ACTB	60	GAPDH	2597
ACTB	60	GNAI2	2771
ACTB	60	GNB2L1	10399
ACTB	60	HIST1H2BC	8347
ACTB	60	HMMR	3161
ACTB	60	HNRNPA1	3178
ACTB	60	HNRNPA2B1	3181
ACTB	60	HNRNPD	3184
ACTB	60	HNRNPH1	3187
ACTB	60	HNRNPU	3192
ACTB	60	HSP90AA1	3320
ACTB	60	HSP90AB1	3326
ACTB	60	HSPA8	3312
ACTB	60	HSPD1	3329
ACTB	60	KHDRBS1	10657
ACTB	60	KPNB1	3837
ACTB	60	LCK	3932
ACTB	60	LRPPRC	10128
ACTB	60	MME	4311
ACTB	60	MYL12A	10627
ACTB	60	MYL6	4637
ACTB	60	NCALD	83988
ACTB	60	NCF1	653361
ACTB	60	NCF2	4688
ACTB	60	NCL	4691
ACTB	60	NCOA6	23054
ACTB	60	NPM1	4869
ACTB	60	PCYT1B	9468
ACTB	60	PFN1	5216
ACTB	60	PHB	5245
ACTB	60	POLR2A	5430
ACTB	60	PROM1	8842
ACTB	60	RAC1	5879
ACTB	60	RAC2	5880
ACTB	60	RAD51	5888
ACTB	60	RAN	5901
ACTB	60	RPL10A	4736
ACTB	60	RPL11	6135
ACTB	60	RPL18	6141
ACTB	60	RPL22	6146
ACTB	60	RPL7	6129
ACTB	60	RPL7A	6130
ACTB	60	RPLP0	6175
ACTB	60	RPLP1	6176
ACTB	60	RPS10	6204
ACTB	60	RPS12	6206
ACTB	60	RPS13	6207
ACTB	60	RPS18	6222
ACTB	60	RPS19	6223
ACTB	60	RPS24	6229
ACTB	60	RPS3A	6189
ACTB	60	RPS4X	6191
ACTB	60	RPS7	6201
ACTB	60	RPS8	6202
ACTB	60	RPS9	6203
ACTB	60	RPSA	3921
ACTB	60	SMAD3	4088
ACTB	60	SSH1	54434
ACTB	60	SSH2	85464
ACTB	60	SSRP1	6749
ACTB	60	TAF11	6882
ACTB	60	TNPO1	3842
ACTB	60	TSC1	7248
ACTB	60	TUBA1A	7846
ACTB	60	TUBB	203068
ACTB	60	UBB	7314
ACTB	60	VDAC1	7416
ACTB	60	VDAC2	7417
ACTB	60	VDAC3	7419
ACTB	60	VIM	7431
ACTB	60	YBX1	4904
ACTC1	70	BCL11A	53335
ACTC1	70	BRP44L	51660
ACTC1	70	SYNE2	23224
ACTG1	71	ACTG1	71
ACTG1	71	CFL1	1072
ACTG1	71	CFL2	1073
ACTG1	71	CHUK	1147
ACTG1	71	CTBP2	1488
ACTG1	71	DSTN	11034
ACTG1	71	GIT2	9815
ACTG1	71	IKBKB	3551
ACTG1	71	IKBKE	9641
ACTG1	71	IKBKG	8517
ACTG1	71	ITGB3BP	23421
ACTG1	71	MAP3K1	4214
ACTG1	71	MAP3K14	9020
ACTG1	71	MAP3K3	4215
ACTG1	71	MAP3K7	6885
ACTG1	71	NFKB2	4791
ACTG1	71	NFKBIA	4792
ACTG1	71	NFKBIB	4793
ACTG1	71	PFN2	5217
ACTG1	71	PRSS23	11098
ACTG1	71	REL	5966
ACTG1	71	RELA	5970
ACTG1	71	RELB	5971
ACTG1	71	RIPK1	8737
ACTG1	71	RIPK2	8767
ACTG1	71	RIPK3	11035
ACTG1	71	SH3GL2	6456
ACTG1	71	ST3GAL3	6487
ACTG1	71	TAB2	23118
ACTG1	71	TMSB4X	7114
ACTG1	71	TNFRSF1A	7132
ACTG1	71	TNFRSF1B	7133
ACTG1	71	TRADD	8717
ACTG1	71	TRAF1	7185
ACTG1	71	TRAF2	7186
ACTG1	71	TRAF6	7189
ACTL6A	86	ACTR5	79913
ACTL6A	86	ACTR6	64431
ACTL6A	86	ARHGDIA	396
ACTL6A	86	BRD8	10902
ACTL6A	86	DMAP1	55929
ACTL6A	86	EAF1	85403
ACTL6A	86	EP400	57634
ACTL6A	86	EPC1	80314
ACTL6A	86	EPC2	26122
ACTL6A	86	EWSR1	2130
ACTL6A	86	FLII	2314
ACTL6A	86	ING3	54556
ACTL6A	86	INO80	54617
ACTL6A	86	INO80C	125476
ACTL6A	86	INO80D	54891
ACTL6A	86	MAP3K8	1326
ACTL6A	86	MCRS1	10445
ACTL6A	86	MEAF6	64769
ACTL6A	86	MORF4L1	10933
ACTL6A	86	MORF4L2	9643
ACTL6A	86	NFRKB	4798
ACTL6A	86	PBRM1	55193
ACTL6A	86	PLSCR4	57088
ACTL6A	86	RELB	5971
ACTL6A	86	RUVBL1	8607
ACTL6A	86	RUVBL2	10856
ACTL6A	86	SMARCB1	6598
ACTL6A	86	SMARCC1	6599
ACTL6A	86	SMARCC2	6601
ACTL6A	86	SMARCD1	6602
ACTL6A	86	SMARCD2	6603
ACTL6A	86	SMARCE1	6605
ACTL6A	86	SRCAP	10847
ACTL6A	86	TFPT	29844
ACTL6A	86	TP53	7157
ACTL6A	86	TRRAP	8295
ACTL6A	86	YEATS4	8089
ACTL6A	86	YY1	7528
ACTL6B	51412	COQ9	57017
ACTL6B	51412	CTBP1	1487
ACTN1	87	ACTN1	87
ACTN1	87	APC	324
ACTN1	87	ATXN2	6311
ACTN1	87	ATXN7	6314
ACTN1	87	CDK5R2	8941
ACTN1	87	COIL	8161
ACTN1	87	CTNNA1	1495
ACTN1	87	DAG1	1605
ACTN1	87	FXN	2395
ACTN1	87	GFI1B	8328
ACTN1	87	GIT2	9815
ACTN1	87	GTF2H1	2965
ACTN1	87	MAGEA11	4110
ACTN1	87	MYOT	9499
ACTN1	87	MYOZ1	58529
ACTN1	87	PDLIM1	9124
ACTN1	87	PKN1	5585
ACTN1	87	PTPN1	5770
ACTN1	87	PYGB	5834
ACTN1	87	RPS27	6232
ACTN1	87	SSX2IP	117178
ACTN1	87	TTN	7273
ACTN1	87	TUBA1A	7846
ACTN1	87	XRCC4	7518
ACTN1	87	ZYX	7791
ACTN2	88	ACTB	60
ACTN2	88	ACTN2	88
ACTN2	88	ACTN3	89
ACTN2	88	ADAM12	8038
ACTN2	88	ATXN2	6311
ACTN2	88	CACNA1D	776
ACTN2	88	CALM1	801
ACTN2	88	COIL	8161
ACTN2	88	DISC1	27185
ACTN2	88	DLG1	1739
ACTN2	88	GRIN2B	2904
ACTN2	88	KCNA5	3741
ACTN2	88	KCNN2	3781
ACTN2	88	LRP12	29967
ACTN2	88	MYOZ1	58529
ACTN2	88	MYPN	84665
ACTN2	88	PDLIM1	9124
ACTN2	88	RPL35	11224
ACTN2	88	TNN	63923
ACTN2	88	TTN	7273
ACTN2	88	ZNF446	55663
ACTN3	89	ACTN2	88
ACTN4	81	ATXN7	6314
ACTN4	81	CAMK2A	815
ACTN4	81	CAMK2B	816
ACTN4	81	COIL	8161
ACTN4	81	ESR1	2099
ACTN4	81	INO80	54617
ACTN4	81	KPNA2	3838
ACTN4	81	MAP3K3	4215
ACTN4	81	MEF2A	4205
ACTN4	81	MYOZ1	58529
ACTN4	81	MYOZ2	51778
ACTN4	81	PDLIM1	9124
ACTN4	81	RIPK3	11035
ACTN4	81	SACS	26278
ACTN4	81	STAT1	6772
ACTN4	81	TXN	7295
ACTN4	81	VDR	7421
ACTR1A	10121	HLA-B	3106
ACTR1A	10121	NUMA1	4926
ACTR2	10097	ACTR3B	57180
ACTR2	10097	BAK1	578
ACTR2	10097	BCAR3	8412
ACTR2	10097	EIF1B	10289
ACTR2	10097	ELF5	2001
ACTR2	10097	HLA-B	3106
ACTR2	10097	TNIK	23043
ACTR2	10097	TRAF6	7189
ACTR3	10096	ACTR2	10097
ACTR3	10096	ARPC1B	10095
ACTR3	10096	ARPC2	10109
ACTR3	10096	ARPC3	10094
ACTR3	10096	ARPC4	10093
ACTR3	10096	CTTN	2017
ACTR3	10096	EIF1B	10289
ACTR3	10096	JUND	3727
ACTR3	10096	TRAF6	7189
ACTR3B	57180	ACTR2	10097
ACTR3B	57180	ARPC1A	10552
ACTR3B	57180	ARPC1B	10095
ACTR3B	57180	ARPC2	10109
ACTR3B	57180	ARPC3	10094
ACTR3B	57180	ARPC3P1	87171
ACTR3B	57180	ARPC4	10093
ACTR3B	57180	ARPC5	10092
ACTR3B	57180	ARPC5L	81873
ACTR3B	57180	CDK4	1019
ACTR3B	57180	KIAA1967	57805
ACTR3B	57180	RSRC1	51319
ACTR3B	57180	TMEM33	55161
ACTR3B	57180	TWF2	11344
ACTR5	79913	ACTL6A	86
ACTR5	79913	ACTR8	93973
ACTR5	79913	DDB1	1642
ACTR5	79913	INO80	54617
ACTR5	79913	INO80B	83444
ACTR5	79913	INO80C	125476
ACTR5	79913	INO80D	54891
ACTR5	79913	INO80E	283899
ACTR5	79913	MCRS1	10445
ACTR5	79913	NFRKB	4798
ACTR5	79913	RUVBL1	8607
ACTR5	79913	RUVBL2	10856
ACTR5	79913	TFPT	29844
ACTR5	79913	UCHL5	51377
ACTR5	79913	YY1	7528
ACTR8	93973	ACTL6A	86
ACTR8	93973	ACTR5	79913
ACTR8	93973	INO80	54617
ACTR8	93973	INO80B	83444
ACTR8	93973	INO80C	125476
ACTR8	93973	INO80D	54891
ACTR8	93973	INO80E	283899
ACTR8	93973	MCRS1	10445
ACTR8	93973	NFRKB	4798
ACTR8	93973	RUVBL1	8607
ACTR8	93973	RUVBL2	10856
ACTR8	93973	TFPT	29844
ACTR8	93973	UCHL5	51377
ACTR8	93973	YY1	7528
ACVR1	90	BMPR2	659
ACVR1	90	FNTA	2339
ACVR1	90	GDF5	8200
ACVR1	90	IGSF1	3547
ACVR1	90	SMAD1	4086
ACVR1	90	SMAD5	4090
ACVR1	90	SMURF1	57154
ACVR1	90	TSC22D1	8848
ACVR1B	91	ACVR1	90
ACVR1B	91	ACVR2A	92
ACVR1B	91	BAG6	7917
ACVR1B	91	FKBP1A	2280
ACVR1B	91	IGSF1	3547
ACVR1B	91	NEDD4L	23327
ACVR1B	91	OS9	10956
ACVR1B	91	RXRA	6256
ACVR1B	91	SMAD2	4087
ACVR1B	91	SMAD3	4088
ACVR1B	91	SMAD7	4092
ACVR1B	91	SMURF1	57154
ACVR1B	91	TSC22D1	8848
ACVR1B	91	UBC	7316
ACVR2A	92	ACVR1	90
ACVR2A	92	ACVR1B	91
ACVR2A	92	ACVR2A	92
ACVR2A	92	ACVRL1	94
ACVR2A	92	BMP6	654
ACVR2A	92	DAXX	1616
ACVR2A	92	GDF5	8200
ACVR2A	92	IGSF1	3547
ACVR2A	92	INHA	3623
ACVR2A	92	INHBA	3624
ACVR2A	92	MAGI2	9863
ACVR2A	92	SYNJ2BP	55333
ACVR2B	93	ACVR1B	91
ACVR2B	93	BMP6	654
ACVR2B	93	GDF5	8200
ACVR2B	93	IGSF1	3547
ACVR2B	93	MSTN	2660
ACVRL1	94	ACVR2A	92
ACVRL1	94	ENG	2022
ACVRL1	94	IGSF1	3547
ACVRL1	94	TGFB1	7040
ACVRL1	94	TSC22D1	8848
ACY1	95	ACY1	95
ACY1	95	BBS4	585
ACY1	95	BBS7	55212
ACY1	95	TTC1	7265
ACY3	91703	MAP3K8	1326
ACYP2	98	ACYP2	98
ADA	100	ADORA2A	135
ADA	100	DPP4	1803
ADA	100	NR3C1	2908
ADA	100	SGCD	6444
ADAM10	102	AR	367
ADAM10	102	EPHA3	2042
ADAM10	102	GRB2	2885
ADAM10	102	LCK	3932
ADAM10	102	MAD2L1	4085
ADAM10	102	PHB	5245
ADAM11	4185	STC2	8614
ADAM12	8038	FST	10468
ADAM12	8038	FSTL3	10272
ADAM12	8038	IGFBP3	3486
ADAM12	8038	IGFBP5	3488
ADAM12	8038	PIK3R1	5295
ADAM15	8751	GRB2	2885
ADAM15	8751	HCK	3055
ADAM15	8751	LCK	3932
ADAM15	8751	MAD2L1	4085
ADAM15	8751	MAD2L2	10459
ADAM15	8751	SH3GL2	6456
ADAM15	8751	SNX9	51429
ADAM15	8751	SPAG5	10615
ADAM15	8751	TRIP13	9319
ADAM17	6868	DLG1	1739
ADAM17	6868	MAD2L1	4085
ADAM17	6868	MAPK1	5594
ADAM19	8728	ABI2	10152
ADAM19	8728	COPB1	1315
ADAM2	2515	CRYAB	1410
ADAM2	2515	DNM1	1759
ADAM22	53616	CSNK2A1	1457
ADAM22	53616	DLG4	1742
ADAM22	53616	LGI1	9211
ADAM22	53616	YWHAB	7529
ADAM22	53616	YWHAE	7531
ADAM22	53616	YWHAH	7533
ADAM22	53616	YWHAQ	10971
ADAM22	53616	YWHAZ	7534
ADAM33	80332	UBQLN4	56893
ADAM8	101	FSTL3	10272
ADAM9	8754	MAD2L2	10459
ADAM9	8754	PACSIN3	29763
ADAM9	8754	PRKCD	5580
ADAM9	8754	SH3GL2	6456
ADAM9	8754	SNX9	51429
ADAMTS1	9510	VEGFA	7422
ADAMTS4	9507	YTHDC1	91746
ADAMTSL2	9719	FBLN1	2192
ADAMTSL4	54507	CATSPER1	117144
ADAMTSL4	54507	DLK2	65989
ADAMTSL4	54507	DNPEP	23549
ADAMTSL4	54507	FBLN1	2192
ADAMTSL4	54507	FHL3	2275
ADAMTSL4	54507	GLRX3	10539
ADAMTSL4	54507	KRTAP4-12	83755
ADAMTSL4	54507	NTN4	59277
ADAMTSL4	54507	PLSCR1	5359
ADAMTSL4	54507	SALL2	6297
ADAMTSL4	54507	SORBS3	10174
ADAMTSL4	54507	SPRY2	10253
ADAMTSL4	54507	STK16	8576
ADAMTSL4	54507	TUBGCP4	27229
ADAP1	11033	ANP32A	8125
ADAP1	11033	CSNK1A1	1452
ADAP1	11033	NCL	4691
ADAP1	11033	PIK3CA	5290
ADAP1	11033	PRKCI	5584
ADAP1	11033	PRKCZ	5590
ADAP1	11033	PRKD1	5587
ADAP1	11033	PSME3	10197
ADAP2	55803	EEF1G	1937
ADAP2	55803	IKBKG	8517
ADAP2	55803	PRNP	5621
ADAR	103	ADAR	103
ADAR	103	WRAP73	49856
ADAR	103	XPO1	7514
ADARB1	104	PIN1	5300
ADARB1	104	WWP2	11060
ADAT3	113179	THRB	7068
ADCK1	57143	EXOC5	10640
ADCK1	57143	RAB1A	5861
ADCK3	56997	MAGED1	9500
ADCK3	56997	RABAC1	10567
ADCK5	203054	HSPA6	3310
ADCY5	111	ADCY5	111
ADCY5	111	RGS2	5997
ADCY6	112	ATXN1	6310
ADCY6	112	CHRNA7	1139
ADCY7	113	BUD31	8896
ADCY7	113	XRCC6	2547
ADCYAP1	116	CPAMD8	27151
ADCYAP1	116	SCTR	6344
ADD1	118	CALM1	801
ADD1	118	HDAC1	3065
ADD1	118	ID2	3398
ADD1	118	ID3	3399
ADD1	118	SIN3A	25942
ADD1	118	SMARCA2	6595
ADD1	118	SMARCA4	6597
ADD1	118	SMARCC1	6599
ADD1	118	SPTAN1	6709
ADD1	118	SPTB	6710
ADH1A	124	HADH	3033
ADH1B	125	GNB2L1	10399
ADH1B	125	IRAK3	11213
ADH1B	125	PDE4DIP	9659
ADH1B	125	PML	5371
ADH5	128	ADH5	128
ADH5	128	CHD3	1107
ADH5	128	ESRRA	2101
ADH5	128	PRDX1	5052
ADH6	130	RPAIN	84268
ADH6	130	RPS29	6235
ADH7	131	ADH7	131
ADI1	55256	DBT	1629
ADI1	55256	MMP14	4323
ADI1	55256	OSTF1	26578
ADIPOR1	51094	ADIPOR1	51094
ADIPOR1	51094	APPL1	26060
ADIPOR1	51094	NFKBIL1	4795
ADK	132	FICD	11153
ADK	132	SRD5A3	79644
ADNP	23394	ARID1A	8289
ADNP	23394	CDC27	996
ADNP	23394	PLCG1	5335
ADNP	23394	SMARCA4	6597
ADNP	23394	SMARCC2	6601
ADNP2	22850	CBX3	11335
ADNP2	22850	NFYC	4802
ADORA1	134	DRD1	1812
ADORA1	134	GNAI2	2771
ADORA2A	135	ADORA1	134
ADORA2A	135	ADORA2A	135
ADORA2A	135	CNR1	1268
ADORA2A	135	DRD2	1813
ADPGK	83440	TADA3	10474
ADPRHL2	54936	FRA10AC1	118924
ADPRHL2	54936	HEXDC	284004
ADRA1A	148	ABR	29
ADRA1A	148	BMP1	649
ADRA1A	148	FLNC	2318
ADRA1B	147	AP2M1	1173
ADRA1B	147	FLNC	2318
ADRA1D	146	FLNC	2318
ADRA2B	151	EIF2B1	1967
ADRA2C	152	EIF2B1	1967
ADRB1	153	ARRB1	408
ADRB1	153	ARRB2	409
ADRB1	153	GIPC1	10755
ADRB1	153	MAGI1	9223
ADRB1	153	MAGI3	260425
ADRB2	154	ADRB2	154
ADRB2	154	ADRBK1	156
ADRB2	154	AKAP12	9590
ADRB2	154	ARRDC3	57561
ADRB2	154	CAV3	859
ADRB2	154	CUL2	8453
ADRB2	154	EGLN3	112399
ADRB2	154	EIF2B1	1967
ADRB2	154	GRB2	2885
ADRB2	154	NEDD4	4734
ADRB2	154	OPRD1	4985
ADRB2	154	SLC9A3R1	9368
ADRB2	154	SLC9A3R2	9351
ADRB2	154	SRC	6714
ADRB2	154	TCEB1	6921
ADRB2	154	UBC	7316
ADRB2	154	VHL	7428
ADRB3	155	SRC	6714
ADRBK1	156	EPHA2	1969
ADRBK1	156	FSHR	2492
ADRBK1	156	GNA15	2769
ADRBK1	156	GNAQ	2776
ADRBK1	156	PDC	5132
ADRBK1	156	PDCL	5082
ADRBK1	156	PDE6G	5148
ADRBK1	156	PRKCB	5579
ADRBK1	156	RASGRF1	5923
ADRBK1	156	RHO	6010
ADRBK1	156	SRC	6714
ADRBK2	157	CXCR4	7852
ADRBK2	157	UBC	7316
ADRM1	11047	EGFR	1956
ADRM1	11047	GH1	2688
ADRM1	11047	NFRKB	4798
ADRM1	11047	PSMD1	5707
ADRM1	11047	PSMD2	5708
ADRM1	11047	PSMD4	5710
ADRM1	11047	UBC	7316
ADRM1	11047	UCHL5	51377
ADSL	158	NOV	4856
ADSS	159	HLA-B	3106
ADSS	159	IKBKE	9641
ADSSL1	122622	LYAR	55646
AEBP2	121536	JARID2	3720
AEBP2	121536	LDOC1	23641
AEBP2	121536	RALYL	138046
AEBP2	121536	SUZ12	23512
AES	166	AES	166
AES	166	AR	367
AES	166	ATN1	1822
AES	166	CCL7	6354
AES	166	GFI1B	8328
AES	166	GTF2E1	2960
AES	166	HMGB1	3146
AES	166	HNF1A	6927
AES	166	HNRNPAB	3182
AES	166	MED31	51003
AES	166	PTRH2	51651
AES	166	RELA	5970
AES	166	SH3GL3	6457
AES	166	SNCAIP	9627
AES	166	STYXL1	51657
AES	166	TLE1	7088
AES	166	TLE3	7090
AFAP1	60312	ACTC1	70
AFAP1	60312	AFAP1	60312
AFAP1	60312	PRKCA	5578
AFAP1	60312	PRKCB	5579
AFAP1	60312	PRKCD	5580
AFAP1	60312	PRKCE	5581
AFAP1	60312	PRKCG	5582
AFAP1L1	134265	TRIP6	7205
AFF1	4299	AFF1	4299
AFF1	4299	AFF4	27125
AFF1	4299	BRD4	23476
AFF1	4299	CCNT1	904
AFF1	4299	CDK9	1025
AFF1	4299	DDX6	1656
AFF1	4299	DOT1L	84444
AFF1	4299	HEXIM1	10614
AFF1	4299	HIST3H3	8290
AFF1	4299	MLL	4297
AFF1	4299	MLLT1	4298
AFF1	4299	MLLT10	8028
AFF1	4299	MLLT3	4300
AFF1	4299	NPM1	4869
AFF1	4299	NT5E	4907
AFF1	4299	PCSK1	5122
AFF1	4299	POLR2A	5430
AFF1	4299	RELA	5970
AFF2	2334	GRB2	2885
AFF2	2334	NCK1	4690
AFF4	27125	AFF1	4299
AFF4	27125	CCNT1	904
AFF4	27125	CCNT2	905
AFF4	27125	CDK9	1025
AFF4	27125	EAF2	55840
AFF4	27125	ELL	8178
AFF4	27125	ELL2	22936
AFF4	27125	MLLT1	4298
AFF4	27125	MLLT3	4300
AFF4	27125	SIAH1	6477
AFF4	27125	TRAF2	7186
AFG3L2	10939	PHC2	1912
AFG3L2	10939	TNFRSF1A	7132
AFP	174	CCR5	1234
AFP	174	HLA-B	3106
AFP	174	PIDD	55367
AFP	174	PSMB7	5695
AFP	174	SGSM2	9905
AFTPH	54812	STAT5B	6777
AGA	175	AGA	175
AGAP2	116986	EPB41L1	2036
AGAP2	116986	MPRIP	23164
AGAP2	116986	PIK3R1	5295
AGER	177	GRB2	2885
AGER	177	NCK1	4690
AGFG1	3267	APC	324
AGFG1	3267	EPS15	2060
AGFG1	3267	VAMP7	6845
AGGF1	55109	CCDC85B	11007
AGGF1	55109	PLDN	26258
AGL	178	UBC	7316
AGPAT2	10555	ABCG8	64241
AGPAT2	10555	PHF11	51131
AGPAT6	137964	HSD17B7	51478
AGPS	8540	GNPAT	8443
AGR2	10551	BRD7	29117
AGR2	10551	CCDC90B	60492
AGR2	10551	CRMP1	1400
AGR2	10551	DAG1	1605
AGR2	10551	LYPD3	27076
AGR2	10551	MED31	51003
AGR2	10551	POM121	9883
AGR3	155465	ASB10	136371
AGR3	155465	DAG1	1605
AGR3	155465	LYPD3	27076
AGRN	375790	ATN1	1822
AGRN	375790	GFI1B	8328
AGRP	181	MC4R	4160
AGT	183	EWSR1	2130
AGT	183	GRB2	2885
AGT	183	GSDMB	55876
AGT	183	REN	5972
AGTPBP1	23287	NYNRIN	57523
AGTPBP1	23287	PPFIA4	8497
AGTR1	185	ADRBK1	156
AGTR1	185	AGTRAP	57085
AGTR1	185	ARRB2	409
AGTR1	185	GRK5	2869
AGTR1	185	MAPK1	5594
AGTR1	185	TRAF3	7187
AGTR1	185	ZBTB16	7704
AGTR2	186	AGTRAP	57085
AGTR2	186	MTUS1	57509
AGTR2	186	TIMP3	7078
AGTRAP	57085	AGTRAP	57085
AGTRAP	57085	GNB2L1	10399
AGTRAP	57085	PBX3	5090
AGTRAP	57085	PITPNC1	26207
AGXT	189	ACAT1	38
AGXT	189	SNCAIP	9627
AGXT2	64902	ALDOB	229
AGXT2	64902	CYP2E1	1571
AGXT2L2	85007	AGXT2L2	85007
AHCY	191	BCAR3	8412
AHCY	191	HLA-B	3106
AHCY	191	MCC	4163
AHCY	191	PAK2	5062
AHCY	191	PINX1	54984
AHCY	191	PXN	5829
AHCY	191	TRAF6	7189
AHCYL2	23382	TRAF6	7189
AHDC1	27245	ATXN1	6310
AHI1	54806	SMYD2	56950
AHNAK	79026	EGFR	1956
AHR	196	AIP	9049
AHR	196	ARNT	405
AHR	196	CCNT1	904
AHR	196	CTNNB1	1499
AHR	196	DDB1	1642
AHR	196	EP300	2033
AHR	196	ESR1	2099
AHR	196	GTF2F1	2962
AHR	196	GTF2F2	2963
AHR	196	HSP90AA1	3320
AHR	196	MAF	4094
AHR	196	NCOA2	10499
AHR	196	NCOA7	135112
AHR	196	NCOR2	9612
AHR	196	NEDD8	4738
AHR	196	NR2F1	7025
AHR	196	NRIP1	8204
AHR	196	RB1	5925
AHR	196	RELA	5970
AHR	196	SMARCA4	6597
AHR	196	SRC	6714
AHR	196	TBP	6908
AHRR	57491	ANKRA2	57763
AHRR	57491	ESR1	2099
AHRR	57491	HDAC4	9759
AHRR	57491	HDAC5	10014
AHSA1	10598	C20orf24	55969
AHSA1	10598	EEF1D	1936
AHSA1	10598	EGFR	1956
AHSA1	10598	EIF6	3692
AHSA1	10598	FTSJ1	24140
AHSA1	10598	GCH1	2643
AHSA1	10598	GSTK1	373156
AHSA1	10598	HLA-B	3106
AHSA1	10598	NEK6	10783
AHSA1	10598	PHLDA3	23612
AHSA1	10598	STK24	8428
AHSP	51327	ZC3H12A	80149
AICDA	57379	AICDA	57379
AICDA	57379	CTNNBL1	56259
AICDA	57379	EXOSC1	51013
AICDA	57379	EXOSC2	23404
AICDA	57379	EXOSC3	51010
AICDA	57379	EXOSC4	54512
AICDA	57379	EXOSC5	56915
AICDA	57379	EXOSC6	118460
AICDA	57379	EXOSC7	23016
AICDA	57379	EXOSC8	11340
AICDA	57379	KPNA1	3836
AICDA	57379	KPNA5	3841
AICDA	57379	PRKDC	5591
AICDA	57379	TDG	6996
AICDA	57379	TUBB4B	10383
AICDA	57379	XPO1	7514
AIF1L	83543	RIPK3	11035
AIFM1	9131	AIFM1	9131
AIFM1	9131	BRF2	55290
AIFM1	9131	C20orf24	55969
AIFM1	9131	HLA-B	3106
AIFM1	9131	HSPA1A	3303
AIFM1	9131	MAP3K1	4214
AIFM1	9131	MAP3K3	4215
AIFM1	9131	MLF2	8079
AIFM1	9131	NFKB2	4791
AIFM1	9131	PELO	53918
AIFM1	9131	PPIA	5478
AIFM1	9131	PTP4A3	11156
AIFM1	9131	RELA	5970
AIFM1	9131	RIPK3	11035
AIFM1	9131	SETDB1	9869
AIFM1	9131	STC2	8614
AIFM1	9131	TNFRSF14	8764
AIFM1	9131	TNFRSF1B	7133
AIFM1	9131	TRADD	8717
AIFM1	9131	UBC	7316
AIFM1	9131	XIAP	331
AIG1	51390	RCHY1	25898
AIMP1	9255	ARF6	382
AIMP1	9255	FTSJ1	24140
AIMP1	9255	HLA-B	3106
AIMP1	9255	IKBKE	9641
AIMP1	9255	KARS	3735
AIMP1	9255	MCC	4163
AIMP1	9255	RARS	5917
AIMP1	9255	SMURF2	64750
AIMP2	7965	ACTB	60
AIMP2	7965	AIMP2	7965
AIMP2	7965	C19orf57	79173
AIMP2	7965	CEP170P1	645455
AIMP2	7965	CHD3	1107
AIMP2	7965	CNO	55330
AIMP2	7965	DARS	1615
AIMP2	7965	DARS2	55157
AIMP2	7965	DEAF1	10522
AIMP2	7965	DSN1	79980
AIMP2	7965	EIF1B	10289
AIMP2	7965	EPRS	2058
AIMP2	7965	EPS8	2059
AIMP2	7965	FGB	2244
AIMP2	7965	FHL3	2275
AIMP2	7965	HSPA4	3308
AIMP2	7965	IARS	3376
AIMP2	7965	KARS	3735
AIMP2	7965	KDR	3791
AIMP2	7965	KIAA0947	23379
AIMP2	7965	KIAA1377	57562
AIMP2	7965	KLC2	64837
AIMP2	7965	LMO3	55885
AIMP2	7965	LNX1	84708
AIMP2	7965	LUC7L2	51631
AIMP2	7965	MATR3	9782
AIMP2	7965	MCF2L	23263
AIMP2	7965	PARK2	5071
AIMP2	7965	PPP2R1A	5518
AIMP2	7965	PSME1	5720
AIMP2	7965	QARS	5859
AIMP2	7965	RARS	5917
AIMP2	7965	STUB1	10273
AIMP2	7965	TANK	10010
AIMP2	7965	TP53	7157
AIMP2	7965	TRAF6	7189
AIMP2	7965	TRMT2A	27037
AIMP2	7965	UBC	7316
AIMP2	7965	ZC3H12A	80149
AIP	9049	AHR	196
AIP	9049	CLEC7A	64581
AIP	9049	GNA13	10672
AIP	9049	HSP90AA1	3320
AIP	9049	STIP1	10963
AIP	9049	TNNI3K	51086
AIPL1	23746	NUB1	51667
AIRE	326	AIRE	326
AIRE	326	CHD6	84181
AIRE	326	DDX17	10521
AIRE	326	DDX5	1655
AIRE	326	EFTUD2	9343
AIRE	326	FYN	2534
AIRE	326	GEMIN5	25929
AIRE	326	HIST1H2AC	8334
AIRE	326	HIST1H2BO	8348
AIRE	326	HIST1H3A	8350
AIRE	326	HIST2H2BE	8349
AIRE	326	HSPA4	3308
AIRE	326	HSPA5	3309
AIRE	326	IPO7	10527
AIRE	326	KPNB1	3837
AIRE	326	LMNB1	4001
AIRE	326	MCM2	4171
AIRE	326	MCM5	4174
AIRE	326	MCM6	4175
AIRE	326	MSH2	4436
AIRE	326	MSH6	2956
AIRE	326	MYBBP1A	10514
AIRE	326	NASP	4678
AIRE	326	NCK1	4690
AIRE	326	NOP56	10528
AIRE	326	NUP93	9688
AIRE	326	PABPC1	26986
AIRE	326	PARP1	142
AIRE	326	PCNA	5111
AIRE	326	PIK3R1	5295
AIRE	326	POLR2A	5430
AIRE	326	POLR2B	5431
AIRE	326	PRKDC	5591
AIRE	326	RAD21	5885
AIRE	326	RANBP2	5903
AIRE	326	RANBP9	10048
AIRE	326	RUVBL2	10856
AIRE	326	SMC1A	8243
AIRE	326	SMC3	9126
AIRE	326	SNRPB	6628
AIRE	326	SNRPD3	6634
AIRE	326	SRSF1	6426
AIRE	326	SRSF2	6427
AIRE	326	SRSF3	6428
AIRE	326	SSRP1	6749
AIRE	326	TOP2A	7153
AIRE	326	TRIM28	10155
AIRE	326	XPO1	7514
AIRE	326	XPOT	11260
AJAP1	55966	CDH1	999
AJAP1	55966	CTNNB1	1499
AJUBA	84962	GFI1B	8328
AJUBA	84962	PRMT5	10419
AJUBA	84962	RARA	5914
AJUBA	84962	RARG	5916
AJUBA	84962	RXRG	6258
AJUBA	84962	SLC1A2	6506
AJUBA	84962	SNAI1	6615
AK1	203	AK1	203
AK1	203	MLL3	58508
AK2	204	ABCC6	368
AK2	204	ACTR6	64431
AK2	204	EIF1B	10289
AK2	204	EPB41	2035
AK2	204	GH1	2688
AK2	204	IKBKE	9641
AK2	204	MCC	4163
AK2	204	NME1-NME2	654364
AK2	204	PAK2	5062
AK2	204	TRAF6	7189
AK4	205	KEAP1	9817
AK5	26289	C7orf26	79034
AK5	26289	NUCKS1	64710
AK5	26289	RNF114	55905
AK5	26289	STRN4	29888
AK5	26289	TRIM46	80128
AK5	26289	UGDH	7358
AKAP1	8165	AKAP1	8165
AKAP1	8165	AMY1A	276
AKAP1	8165	C3orf15	89876
AKAP1	8165	FADD	8772
AKAP1	8165	MYCBP	26292
AKAP1	8165	PRKAR1A	5573
AKAP1	8165	PRKAR1B	5575
AKAP1	8165	PRKAR2A	5576
AKAP1	8165	RASSF5	83593
AKAP11	11215	GSK3B	2932
AKAP11	11215	PHB	5245
AKAP11	11215	PPP1CA	5499
AKAP11	11215	PPP1CB	5500
AKAP11	11215	PPP1CC	5501
AKAP11	11215	PRKAR1A	5573
AKAP11	11215	PRKAR2A	5576
AKAP11	11215	PRKAR2B	5577
AKAP11	11215	SMYD2	56950
AKAP12	9590	CTNNB1	1499
AKAP12	9590	PRKAR2A	5576
AKAP12	9590	PRKCA	5578
AKAP13	11214	BAK1	578
AKAP13	11214	ESR1	2099
AKAP13	11214	GNA12	2768
AKAP13	11214	GNAQ	2776
AKAP13	11214	PPARA	5465
AKAP13	11214	PRKAR2A	5576
AKAP13	11214	RANBP2	5903
AKAP13	11214	RHOA	387
AKAP13	11214	RXRB	6257
AKAP13	11214	THRA	7067
AKAP13	11214	YWHAB	7529
AKAP13	11214	YWHAG	7532
AKAP14	158798	MYCBP	26292
AKAP14	158798	PRKAR2A	5576
AKAP17A	8227	CCDC85B	11007
AKAP17A	8227	MDFI	4188
AKAP17A	8227	NINL	22981
AKAP17A	8227	RNPS1	10921
AKAP2	11217	PRKAR2A	5576
AKAP3	10566	AKAP4	8852
AKAP3	10566	PRKAR2A	5576
AKAP3	10566	ROPN1	54763
AKAP3	10566	ROPN1L	83853
AKAP3	10566	SPA17	53340
AKAP4	8852	AKAP3	10566
AKAP4	8852	FSIP1	161835
AKAP4	8852	FSIP2	401024
AKAP4	8852	PRKAR1A	5573
AKAP4	8852	PRKAR2A	5576
AKAP5	9495	CALM1	801
AKAP5	9495	PPP3CA	5530
AKAP5	9495	PRKAR2B	5577
AKAP5	9495	PRKCA	5578
AKAP6	9472	AP2S1	1175
AKAP6	9472	GRB2	2885
AKAP6	9472	PDE4A	5141
AKAP8	10270	AMY1A	276
AKAP8	10270	CCND1	595
AKAP8	10270	CCND2	894
AKAP8	10270	CCND3	896
AKAP8	10270	DDX5	1655
AKAP8	10270	MCM2	4171
AKAP8	10270	PRKAR2A	5576
AKAP8L	26993	CDC6	990
AKAP8L	26993	CIAO1	9391
AKAP8L	26993	EMD	2010
AKAP8L	26993	LBR	3930
AKAP8L	26993	MAGED1	9500
AKAP8L	26993	RELA	5970
AKAP8L	26993	RNF43	54894
AKAP8L	26993	TMPO	7112
AKAP8L	26993	UBC	7316
AKAP9	10142	ACTR3B	57180
AKAP9	10142	CALM1	801
AKAP9	10142	CALM2	805
AKAP9	10142	CCNE1	898
AKAP9	10142	CSNK1D	1453
AKAP9	10142	ELF3	1999
AKAP9	10142	FNBP1	23048
AKAP9	10142	PKN1	5585
AKAP9	10142	PRKAR2A	5576
AKAP9	10142	PSTPIP1	9051
AKAP9	10142	PUF60	22827
AKAP9	10142	SMYD2	56950
AKAP9	10142	TDP2	51567
AKAP9	10142	TRIP10	9322
AKAP9	10142	TUBGCP3	10426
AKIP1	56672	NEDD8	4738
AKIP1	56672	PRKACA	5566
AKIP1	56672	RELA	5970
AKIP1	56672	SENP8	123228
AKIP1	56672	SIRT1	23411
AKIRIN2	55122	CCDC85B	11007
AKIRIN2	55122	LNX1	84708
AKIRIN2	55122	SPG21	51324
AKR1A1	10327	EXOSC4	54512
AKR1B1	231	AKR1B1	231
AKR1B1	231	HLA-B	3106
AKR1B1	231	IKBKE	9641
AKR1B1	231	TFE3	7030
AKR1B1	231	TRAF6	7189
AKR1B1	231	VHL	7428
AKR1B10	57016	ACACA	31
AKR1C1	1645	MAPK3	5595
AKR1C2	1646	AKR1C2	1646
AKR1C3	8644	LRIF1	55791
AKR1C3	8644	MAGEA11	4110
AKR1C3	8644	UBE2W	55284
AKR1C3	8644	ZHX1	11244
AKR7A2	8574	AKR7A3	22977
AKR7A2	8574	HLA-B	3106
AKR7A3	22977	AKR7A2	8574
AKR7A3	22977	AKR7A3	22977
AKT1	207	ACTA1	58
AKT1	207	ACTB	60
AKT1	207	AHSG	197
AKT1	207	AKT1	207
AKT1	207	AKTIP	64400
AKT1	207	ALYREF	10189
AKT1	207	APOH	350
AKT1	207	AR	367
AKT1	207	ARFIP2	23647
AKT1	207	ARHGAP29	9411
AKT1	207	ARRB2	409
AKT1	207	ASXL1	171023
AKT1	207	BAD	572
AKT1	207	BCL10	8915
AKT1	207	BCL2L11	10018
AKT1	207	BPGM	669
AKT1	207	BRAF	673
AKT1	207	BRCA1	672
AKT1	207	CARHSP1	23589
AKT1	207	CDC37	11140
AKT1	207	CDKN1B	1027
AKT1	207	CHN2	1124
AKT1	207	CHUK	1147
AKT1	207	COMMD1	150684
AKT1	207	CREBBP	1387
AKT1	207	DCTN1	1639
AKT1	207	DDX5	1655
AKT1	207	DNAJB1	3337
AKT1	207	DNMT1	1786
AKT1	207	EEF1G	1937
AKT1	207	EP300	2033
AKT1	207	ERBB3	2065
AKT1	207	ESR1	2099
AKT1	207	EZH2	2146
AKT1	207	FANCA	2175
AKT1	207	FOXO1	2308
AKT1	207	GAB2	9846
AKT1	207	GSK3A	2931
AKT1	207	GSK3B	2932
AKT1	207	HSP90AA1	3320
AKT1	207	HSP90AB1	3326
AKT1	207	HSPA4	3308
AKT1	207	HSPA9	3313
AKT1	207	HSPB1	3315
AKT1	207	IKBKB	3551
AKT1	207	IKBKG	8517
AKT1	207	ILK	3611
AKT1	207	IMPDH2	3615
AKT1	207	IRAK1	3654
AKT1	207	KAT2B	8850
AKT1	207	KRT10	3858
AKT1	207	KTN1	3895
AKT1	207	MAP2K4	6416
AKT1	207	MAP3K8	1326
AKT1	207	MAPK14	1432
AKT1	207	MAPK8IP1	9479
AKT1	207	MAPKAPK2	9261
AKT1	207	MAPT	4137
AKT1	207	MARK2	2011
AKT1	207	MDM2	4193
AKT1	207	MTCP1	4515
AKT1	207	MTOR	2475
AKT1	207	MXD1	4084
AKT1	207	NCOA4	8031
AKT1	207	NCOR2	9612
AKT1	207	NF2	4771
AKT1	207	NOTCH1	4851
AKT1	207	NPM1	4869
AKT1	207	NR4A1	3164
AKT1	207	PA2G4	5036
AKT1	207	PAK1	5058
AKT1	207	PAK6	56924
AKT1	207	PDPK1	5170
AKT1	207	PI4K2B	55300
AKT1	207	PIAS1	8554
AKT1	207	PIAS2	9063
AKT1	207	PKN2	5586
AKT1	207	PPA1	5464
AKT1	207	PPL	5493
AKT1	207	PPP2CA	5515
AKT1	207	RAF1	5894
AKT1	207	SETDB1	9869
AKT1	207	SIRT1	23411
AKT1	207	SKP2	6502
AKT1	207	SMARCB1	6598
AKT1	207	SMARCC1	6599
AKT1	207	SMARCC2	6601
AKT1	207	STUB1	10273
AKT1	207	TCL1A	8115
AKT1	207	TCL1B	9623
AKT1	207	TERT	7015
AKT1	207	TPM2	7169
AKT1	207	TPM4	7171
AKT1	207	TRHDE	29953
AKT1	207	TRIB3	57761
AKT1	207	TRIM13	10206
AKT1	207	TSC1	7248
AKT1	207	TSC2	7249
AKT1	207	TTC3	7267
AKT1	207	TUBB4B	10383
AKT1	207	UBC	7316
AKT1	207	VIM	7431
AKT1	207	XIAP	331
AKT1	207	YWHAZ	7534
AKT1	207	ZHX1	11244
AKT1S1	84335	ITGB3BP	23421
AKT1S1	84335	MTOR	2475
AKT1S1	84335	RPTOR	57521
AKT2	208	ABCG8	64241
AKT2	208	APOB	338
AKT2	208	APPL1	26060
AKT2	208	CHUK	1147
AKT2	208	ESR1	2099
AKT2	208	GSK3B	2932
AKT2	208	MTCP1	4515
AKT2	208	PNPLA3	80339
AKT2	208	POFUT1	23509
AKT2	208	POLR1B	84172
AKT2	208	SETDB1	9869
AKT2	208	SH3RF1	57630
AKT2	208	SNX27	81609
AKT2	208	SPRR2A	6700
AKT2	208	STEAP4	79689
AKT2	208	TCL1A	8115
AKT2	208	TCL1B	9623
AKT2	208	TMED2	10959
AKT2	208	TTC3	7267
AKT2	208	VIM	7431
AKT2	208	XIAP	331
AKT3	10000	CDC37	11140
AKT3	10000	PRKCZ	5590
AKT3	10000	TTC3	7267
AKTIP	64400	AKT1	207
AKTIP	64400	ASS1	445
AKTIP	64400	C10orf2	56652
AKTIP	64400	CTBP2	1488
AKTIP	64400	DCTN1	1639
AKTIP	64400	DZIP3	9666
AKTIP	64400	EXOC7	23265
AKTIP	64400	GTF3C1	2975
AKTIP	64400	HDLBP	3069
AKTIP	64400	HOOK1	51361
AKTIP	64400	HOOK2	29911
AKTIP	64400	IARS	3376
AKTIP	64400	IMMT	10989
AKTIP	64400	KIAA1377	57562
AKTIP	64400	MARCH5	54708
AKTIP	64400	MTPN	136319
AKTIP	64400	NA	4663
AKTIP	64400	PDS5A	23244
AKTIP	64400	POLA2	23649
AKTIP	64400	RPA1	6117
AKTIP	64400	TIMM50	92609
AKTIP	64400	TRIM23	373
AKTIP	64400	TRIM41	90933
AKTIP	64400	UTP14A	10813
AKTIP	64400	YBEY	54059
ALAS1	211	PLAU	5328
ALAS2	212	SUCLA2	8803
ALB	213	ADRA1B	147
ALB	213	AGA	175
ALB	213	AHSG	197
ALB	213	ALB	213
ALB	213	AMPD3	272
ALB	213	AP1M1	8907
ALB	213	AP4E1	23431
ALB	213	APOA1	335
ALB	213	APOA2	336
ALB	213	APOA4	337
ALB	213	APOC1	341
ALB	213	APOC2	344
ALB	213	APOC3	345
ALB	213	APOE	348
ALB	213	ATM	472
ALB	213	BBC3	27113
ALB	213	C12orf35	55196
ALB	213	C4A	720
ALB	213	CABLES1	91768
ALB	213	CACNA1I	8911
ALB	213	CAMTA1	23261
ALB	213	CDC45	8318
ALB	213	CDCP1	64866
ALB	213	CEP44	80817
ALB	213	CFB	629
ALB	213	CFD	1675
ALB	213	CFH	3075
ALB	213	CHKB	1120
ALB	213	CLCA2	9635
ALB	213	CNOT1	23019
ALB	213	CRB1	23418
ALB	213	CROT	54677
ALB	213	CST3	1471
ALB	213	CTAGE5	4253
ALB	213	CTSL1	1514
ALB	213	DCC	1630
ALB	213	DCD	117159
ALB	213	DDB1	1642
ALB	213	DERL1	79139
ALB	213	DGKG	1608
ALB	213	DICER1	23405
ALB	213	DMD	1756
ALB	213	ETF1	2107
ALB	213	EXOC6	54536
ALB	213	F2	2147
ALB	213	F7	2155
ALB	213	FAM71E2	284418
ALB	213	FAM75A7	26165
ALB	213	FCGRT	2217
ALB	213	FGA	2243
ALB	213	FN1	2335
ALB	213	GABBR1	2550
ALB	213	GCN1L1	10985
ALB	213	GFAP	2670
ALB	213	GJC2	57165
ALB	213	GRAP2	9402
ALB	213	GSN	2934
ALB	213	HP	3240
ALB	213	HPX	3263
ALB	213	IGDCC4	57722
ALB	213	IGHG1	3500
ALB	213	IGHG2	3501
ALB	213	IGKC	3514
ALB	213	IGL@	3535
ALB	213	ITGA2	3673
ALB	213	ITGB5	3693
ALB	213	ITIH1	3697
ALB	213	JARID2	3720
ALB	213	KCNMA1	3778
ALB	213	KIAA0232	9778
ALB	213	KLK3	354
ALB	213	KRT1	3848
ALB	213	KRT10	3858
ALB	213	KRT13	3860
ALB	213	KRT14	3861
ALB	213	KRT16	3868
ALB	213	KRT5	3852
ALB	213	KRT6A	3853
ALB	213	KRT6B	3854
ALB	213	KRT9	3857
ALB	213	LAT	27040
ALB	213	LDB3	11155
ALB	213	LUC7L2	51631
ALB	213	MYL4	4635
ALB	213	MYLK3	91807
ALB	213	NCOA3	8202
ALB	213	NLRC4	58484
ALB	213	NPHS1	4868
ALB	213	OBSL1	23363
ALB	213	OR2T6	254879
ALB	213	OR3A2	4995
ALB	213	OR8D2	283160
ALB	213	PALB2	79728
ALB	213	PCDH1	5097
STOML1	9399	ACCN1	40
ALB	213	PDE4B	5142
ALB	213	PDZRN4	29951
ALB	213	PEG3	5178
ALB	213	PF4V1	5197
ALB	213	PHC3	80012
ALB	213	PLA2G4F	255189
ALB	213	PLAG1	5324
ALB	213	PPBP	5473
ALB	213	PRSS1	5644
ALB	213	PRSS3	5646
ALB	213	PRSS3P3	136540
ALB	213	QTRTD1	79691
ALB	213	RANBP2	5903
ALB	213	RANBP3	8498
ALB	213	RLF	6018
ALB	213	RYR2	6262
ALB	213	SACS	26278
ALB	213	SCAF1	58506
ALB	213	SCN5A	6331
ALB	213	SERPING1	710
ALB	213	SETX	23064
ALB	213	SGOL2	151246
ALB	213	SH3BP5	9467
ALB	213	SLA2	84174
ALB	213	SLC1A5	6510
ALB	213	SLC25A13	10165
ALB	213	SLC9A8	23315
ALB	213	SORBS3	10174
ALB	213	SPAST	6683
ALB	213	ST13	6767
ALB	213	THRAP3	9967
ALB	213	TIAM1	7074
ALB	213	TLN2	83660
ALB	213	TRAPPC11	60684
ALB	213	TSC22D1	8848
ALB	213	TTN	7273
ALB	213	TTPAL	79183
ALB	213	TTR	7276
ALB	213	ZNF232	7775
ALB	213	ZNF292	23036
ALCAM	214	ART3	419
ALCAM	214	CD6	923
ALDH16A1	126133	PAAF1	80227
ALDH1A1	216	ALDH1A1	216
ALDH1A1	216	ALDH2	217
ALDH1A1	216	NUPR1	26471
ALDH1A1	216	POT1	25913
ALDH2	217	ALDH2	217
ALDH2	217	C14orf1	11161
ALDH2	217	C2orf18	54978
ALDH2	217	CRMP1	1400
ALDH2	217	FAM45A	404636
ALDH2	217	HSPD1	3329
ALDH2	217	HSPE1	3336
ALDH2	217	IGSF21	84966
ALDH2	217	ITGB3BP	23421
ALDH2	217	RPL13A	23521
ALDH2	217	UNC119	9094
ALDH4A1	8659	ARG1	383
ALDH6A1	4329	LMO2	4005
ALDH7A1	501	RECQL5	9400
ALDH9A1	223	HLA-B	3106
ALDOA	226	ALDOA	226
ALDOA	226	ALDOB	229
ALDOA	226	BCAT2	587
ALDOA	226	EGFR	1956
ALDOA	226	XRN1	54464
ALDOB	229	BBS1	582
ALDOB	229	BBS7	55212
ALDOB	229	HIVEP1	3096
ALDOB	229	HUS1	3364
ALG10B	144245	KCNH2	3757
ALG11	440138	UBE2G2	7327
ALG12	79087	PRDX4	10549
[truncated: 63,536 more rows]

## Sheet: host-IAV
Gene Symbol: Host	Gene ID: host	IAV gene	PMID
ABCB6	10058	PA-RNA	21715506
ABCC1	4363	PA	21715506
ABCC2	1244	PA-RNA	21715506
ABCC3	8714	PA-RNA	21715506
ABCC4	10257	PA-RNA	21715506
ABCD3	5825	PA	21715506
ABCF3	55324	PA-RNA	21715506
ABLIM1	3983	PA	20064372
ACACA	31	vRNP	17269724
ACACA	31	PA	21715506
ACACA	31	NS1	22171255
ACACB	32	PA	21715506
ACLY	47	PA-RNA	21715506
ACOT9	23597	PA	21715506, 20064372
ACSL3	2181	PA	21715506
ACTB	60	virion	18535660
ACTB	60	vRNP	17269724
ACTBL2	345651	A.PR8-NS1mR38A.K41A.S42G	22810585
ACTBL2	345651	A.PR8-NS1mR38A.K41A	22810585
ACTBL2	345651	A.PR8-NS1mR38A.K41A.S42G	22810585
ACTBL2	345651	A.PR8-NS1mR38A.K41A	22810585
ADCK4	79934	PA	21715506
AGK	55750	PA	21715506
AHSA1	10598	PA-RNA	21715506
AIFM1	9131	PA	21715506
AIMP2	7965	PA	21715506
AIMP2	7965	NS2	20064372
AKAP1	8165	PB2	21994455
AKAP10	11216	PA-PB1	21715506
AKAP8L	26993	pol_complex	21715506
AKR1B1	231	virion	18535660
ALDH18A1	5832	PA-RNA	21715506
ALDH1L1	10840	PB2	21994455
ALDH2	217	PA	21715506
ALDH3A2	224	PA-RNA	21715506
ALDH3B1	221	PA-RNA	21715506
ALG1	56052	PA	21715506
ANKRD18B	441459	PB2	21994455
ANP32A	8125	pol_complex	21715506
ANP32B	10541	pol_complex	21715506
ANXA1	301	virion	18535660
ANXA1	301	PB2	21994455
ANXA11	311	virion	18535660
ANXA2	302	virion	18448517,18535660
ANXA4	307	virion	18535660
ANXA5	308	virion	18535660
ANXA5	308	PA-RNA	21715506
ANXA6	309	M2	22114333
ARCN1	372	PA	21715506
ARFGEF1	10565	PA	21715506
ARHGEF2	9181	PA-PB1	21715506
ARL1	400	PA	21715506
ASXL1	171023	PB2	21994455
ATG9A	79065	PA-RNA	21715506
ATL1	51062	NP	21994455
ATM	472	PA	21994455
ATP1A1	476	PA	21715506
ATP1A2	477	PA	21715506
ATP1A3	478	PA	21715506
ATP1A4	480	PA-RNA	21715506
ATP1B1	481	M2	21104370
ATP2A2	488	PA-RNA	21715506
ATP2B1	490	PA	21715506
ATP2B4	493	PA-RNA	21715506
ATP4A	495	PA-RNA	21715506
ATP5C1	509	PA	21715506
ATP5F1	515	PA-RNA	21715506
ATP5L	10632	PA	21715506
ATP6V1G1	9550	PA	21994455
ATP6V1H	51606	PA-RNA	21715506
ATXN10	25814	PA-RNA	21715506
BAG2	9532	PA-RNA	21715506
BAG3	9531	PA-PB1	21715506
BAG5	9529	PA-PB1	21715506
BANP	54971	NS1	20064372
BANP	54971	PB2	20064372
BANP	54971	PB1	20064372
BCAP29	55973	PA	20064372
BCR	613	PB2	21994455
BHLHE40	8553	PB1	20064372
BHLHE40	8553	PB2	20064372
BLZF1	8548	PB2	20064372
BPIFB1	92747	PB2	21994455
BRD1	23774	NS1	22171255
BRD8	10902	PB1	21994455
BRSK1	84446	PA-PB1	21715506
BTAF1	9044	PA-PB1	21715506
BZW1	9689	PA-RNA	21715506
C10orf35	219738	PA	20064372
C10orf96	374355	PB2	20064372
C14orf156	81892	PA	21715506
C14orf166	51637	PA	21994455,11507205, 21900157
C16orf45	89927	NP	20064372
C1orf94	84970	PB2	20064372
C1QA	712	M1	19656971
C1QBP	708	PB2	20573828
C6orf211	79624	PA-RNA	21715506
C7	730	PA	21994455
C7orf27	221927	PA-RNA	21715506
C7orf50	84310	pol_complex	21715506
C9orf135	138255	PB2	21994455
C9orf167	54863	PA-PB1	21715506
CAD	790	PA	21715506
CALCOCO1	57658	PB2	20064372
CALM1	801	A.PR8-NS1mR38A.K41A	22810585
CALM1	801	A.PR8-NS1mR38A.K41A	22810585
CAND1	55832	PA	21715506
CANX	821	PA-RNA	21715506
CAPN2	824	PB2	21994455
CAPRIN1	4076	vRNP	17269724
CASP8	841	M1	12059772
CCDC33	80125	PB2	20064372
CCT4	10575	PA	21715506
CCT6A	908	PA-RNA	21715506
CCT8	10694	PA-PB1	21715506
CD59	966	virion	18535660
CD74	972	PB1	21994455
CD81	975	virion	18535660
CD9	928	virion	18535660
CDC2	983	PA	21715506
CDC42	998	M1	16474136
CDC42EP4	23580	PA	20064372
CDS2	8760	PA	21715506
CECR5	27440	PA-RNA	21715506
CEP152	22995	NP	21994455
CEP170L	645455	NS1	20064372
CEP170L	645455	NS2	20064372
CEP70	80321	NP	20064372
CEP70	80321	PB2	20064372
CEP70	80321	PB1	20064372
CES1	1066	PB2	21994455
CFL1	1072	virion	18535660
CHAF1A	10036	PB2	21994455
CHCHD3	54927	PA-RNA	21715506
CHCHD4	131474	PA	21715506
CHD6	84181	PA	21994455
CHMP1B	57132	PA	20064372
CHMP6	79643	PA	20064372
CIAO1	9391	PA	21715506
CKAP5	9793	PA-RNA	21715506
CLIC1	1192	PB2	21994455
CLNS1A	1207	NP	21994455
CLPTM1	1209	PA-RNA	21715506
CLPTM1L	81037	PA-RNA	21715506
CLPX	10845	PA-RNA	21715506
CLU	1191	PA-RNA	21715506
CNP	1267	virion	18535660
COL4A3BP	10087	HA	20064372
COL7A1	1294	PB2	21994455
COMMD1	150684	PA	21994455
COPA	1314	PA	21715506
COPB1	1315	PA	21715506
COPB2	9276	PA	21715506
COPE	11316	PA-RNA	21715506
COPG1	22820	PA	21715506
COPG2	26958	PA	21715506
COPS5	10987	PB2	21994455
CPSF4	10898	NS1	10205180
CPT1A	1374	PA-RNA	21715506
CREB3	10488	NA	20064372
CREB3	10488	HA	20064372
CREB3	10488	PB2	20064372
CRK	1398	NS1	18165234
CRKL	1399	NS1	18165234
CRTAP	10491	PA-PB1	21715506
CRYAB	1410	PB2	20064372
CRYAB	1410	PA	21715506
CSE1L	1434	PA	21715506
CSNK2A1	1457	PA-PB1	21715506
CSNK2B	1460	pol_complex	21715506
CTNNA1	1495	PA-RNA	21715506
CTNND1	1500	PA	21715506
CUL4A	8451	PA-RNA	21715506
CYC1	1537	PA-RNA	21715506
CYP24A1	1591	PA-RNA	21715506
DAP3	7818	PA-PB1	21715506
DAZAP2	9802	PB1	21994455
DBI	1622	virion	18535660
DBT	1629	vRNP	17269724
DCAF6	55827	PB2	21994455
DCTN1	1639	PB2	21994455
DDB1	1642	vRNP	17269724
DDB1	1642	NP	17269724
DDOST	1650	PA-RNA	21715506
DDX17	10521	vRNP	17269724
DDX17	10521	PB2	21846828
DDX21	9188	PA-PB1	21715506
DDX39A	10212	PA	21715506
DDX39A	10212	NP	21680511
DDX39B	7919	vRNP	17269724
DDX39B	7919	PA	21715506
DDX39B	7919	NP	11160689
DDX3X	1654	pol_complex	18491320
DDX3Y	8653	PA-RNA	21715506
DDX5	1655	PB1	21994455
DDX5	1655	pol_complex	18491320
DDX54	79039	PB2	21994455
DDX58	23586	NS1	17079289
DHCR7	1717	PA	21715506
DHX57	90957	PA-PB1	21715506
DHX9	1660	NS1	22171255
DKFZP564J0863	NA_DKFZP564J0863	PA	21715506
DLG1	1739	NS1	20702615
DNAJB1	3337	PA-PB1	21715506
DNAJB1	3337	PB2	21994455
DNAJB13	374407	PB2	21994455
DNAJB4	11080	PA-PB1	21715506
DNAJB5	25822	PB2	21994455
DNAJB6	10049	PA-PB1	21715506
DNAJC11	55735	PA-RNA	21715506
DNM1	1759	PA-RNA	21715506
DNM1L	10059	PA-RNA	21715506
DNM2	1785	PA-RNA	21715506
DOCK5	80005	PA-RNA	21715506
DOCK8	81704	PB2	20064372
DPM1	8813	PA	21715506
DST	667	PA	21994455
DSTN	11034	virion	18535660
DUSP14	11072	PB2	21994455
DVL2	1856	PB1	20064372
DVL2	1856	M1	20064372
DVL2	1856	M2	20064372
DVL2	1856	PB2	20064372
DVL3	1857	M1	20064372
DVL3	1857	PB1	20064372
DVL3	1857	M2	20064372
DVL3	1857	PB2	20064372
DYNC1H1	1778	PA	21715506
DYNLL2	140735	NS2	20064372
EEF1A1	1915	vRNP	17269724
EEF1A1	1915	PB1	21994455
EEF1D	1936	PA	21994455
EEF1G	1937	PA	21715506
EFTUD2	9343	PA-RNA	21715506
EGFR	1956	PA	21715506
EHD1	10938	PA	21715506
EHD2	30846	PA	21715506
EHD3	30845	PA	21715506
EHD4	30844	PA-RNA	21715506
EIF2AK2	5610	NS1	9781815
EIF3L	51386	PB2	21994455
EIF4G1	1981	NS1	14645908
EIF4G1	1981	PA-RNA	21715506
EIF4G2	1982	PA-RNA	21715506
ELP4	26610	PB1	21994455
ENO1	2023	virion	18535660
EPRS	2058	PA	21715506
ERLIN1	10613	PA	21715506
ERLIN2	11160	PA	21715506
ETFA	2108	PA-RNA	21715506
EWSR1	2130	vRNP	17269724
EXOC4	60412	PA	21715506
EXOC5	10640	PA-RNA	21715506
EXOC6	54536	PA-PB1	21715506
EXOC7	23265	PA-RNA	21715506
FADS2	9415	PA	21715506
FAM129B	64855	PA	21715506
FAM156A	29057	PB2	21994455
FAM62B	57488	PA-RNA	21715506
FAM83H	286077	PA-PB1	21715506
FAM96B	51647	PB2	21994455
FANCG	2189	PB2	21994455
FANCI	55215	PA-RNA	21715506
FARSA	2193	PA-RNA	21715506
FASN	2194	PA	21715506
FASN	2194	virion	18535660
FAU	2197	B.Lee1940-NS1	22810585
FAU	2197	PA-PB1	21715506
FAU	2197	B.Lee1940-NS1	22810585
FBLN1	2192	PA-RNA	21715506
FDFT1	2222	PA-RNA	21715506
FGG	2266	PA-RNA	21715506
FH	2271	PA-RNA	21715506
FHOD1	29109	PA-RNA	21715506
FKBP5	2289	PB2	20573828
FLOT1	10211	PB2	21994455
FLVCR1	28982	PA-RNA	21715506
FRAP1	2475	PA	21715506
FTH1	2495	PB1	21994455
FUS	2521	PB1	21994455
FUT4	2526	PA-PB1	21715506
FXR2	9513	PB1	20064372
GABPB2	126626	PB1	20064372
GAPDH	2597	virion	18535660
GART	2618	PA	21715506
GAS8	2622	NS1	19995461
GBF1	8729	PA	21715506
GCN1L1	10985	PA	21715506
GEMIN5	25929	pol_complex	21715506
GGT1	2678	virion	18535660
GLS	2744	PA	21715506
GLUL	2752	PB2	21994455
GLUL	2752	PA	21994455
GLYAT	10249	PA	20064372
GLYR1	84656	PA	21994455
GMCL1	64395	NP	20064372
GNAS	2778	PA-RNA	21715506
GNB2L1	10399	M1	10799781
GNB2L1	10399	PA	21715506
GPC1	2817	PA-PB1	21715506
GPC4	2239	virion	18535660
GPSN2	9524	PA	21715506
GRAMD1A	57655	PA	21715506
GSN	2934	PA	21994455
GTF2I	2969	PA-RNA	21715506
GTF3C3	9330	M1	19521658
H1FX	8971	B.Lee1940-NS1	22810585
H1FX	8971	B.Lee1940-NS1	22810585
H1FX	8971	PA-PB1	21715506
H2AFJ	55766	A.Ud72-NS1	22810585
H2AFJ	55766	A.Ud72-NS1	22810585
H2BFS	54145	A.Ud72-NS1	22810585
H2BFS	54145	A.Ud72-NS1	22810585
HADHB	3032	PA-RNA	21715506
HAX1	10456	PA-PB1	21715506
HEATR2	54919	PA	21715506
HEATR5A	25938	PA-RNA	21715506
HEATR6	63897	PA	21715506
HECTD1	25831	PA-PB1	21715506
HERC1	8925	pol_complex	21715506
HERC5	51191	NS1	20133869
HIST1H2AB	8335	A.Ud72-NS1	22810585
HIST1H2AB	8335	A.Ud72-NS1	22810585
HIST1H2AC	8334	A.Ud72-NS1	22810585
HIST1H2AC	8334	A.Ud72-NS1	22810585
HIST1H2AD	3013	A.Ud72-NS1	22810585
HIST1H2AD	3013	A.Ud72-NS1	22810585
HIST1H2AG	8969	A.Ud72-NS1	22810585
HIST1H2AG	8969	A.Ud72-NS1	22810585
HIST1H2AH	85235	A.Ud72-NS1	22810585
HIST1H2AH	85235	A.Ud72-NS1	22810585
HIST1H2AJ	8331	A.Ud72-NS1	22810585
HIST1H2AJ	8331	A.Ud72-NS1	22810585
HIST1H2BC	8347	A.Ud72-NS1	22810585
HIST1H2BC	8347	A.Ud72-NS1	22810585
HIST1H2BD	3017	A.Ud72-NS1	22810585
HIST1H2BD	3017	A.Ud72-NS1	22810585
HIST1H2BH	8345	A.Ud72-NS1	22810585
HIST1H2BH	8345	A.Ud72-NS1	22810585
HIST1H2BK	85236	A.Ud72-NS1	22810585
HIST1H2BK	85236	A.Ud72-NS1	22810585
HIST1H2BL	8340	A.Ud72-NS1	22810585
HIST1H2BL	8340	A.Ud72-NS1	22810585
HIST1H2BM	8342	A.Ud72-NS1	22810585
HIST1H2BM	8342	A.Ud72-NS1	22810585
HIST1H2BN	8341	A.Ud72-NS1	22810585
HIST1H2BN	8341	A.Ud72-NS1	22810585
HIST1H4A	8359	A.Ud72-NS1	22810585
HIST1H4A	8359	A.Ud72-NS1	22810585
HIST1H4A	8359	A.Tx91-NS1	22810585
HIST1H4A	8359	A.Tx91-NS1	22810585
HIST2H2AA3	8337	A.Ud72-NS1	22810585
HIST2H2AA3	8337	A.Ud72-NS1	22810585
HIST2H2AC	8338	A.Ud72-NS1	22810585
HIST2H2AC	8338	M1	9281510
HIST2H2AC	8338	A.Ud72-NS1	22810585
HIST2H2BE	8349	M1	9281510
HIST2H2BF	440689	A.Ud72-NS1	22810585
HIST2H2BF	440689	A.Ud72-NS1	22810585
HIST2H3C	126961	M1	9281510
HIST2H4A	8370	M1	9281510
HIST3H2A	92815	A.Ud72-NS1	22810585
HIST3H2A	92815	A.Ud72-NS1	22810585
HKDC1	80201	PA	21715506
HLTF	6596	PA-RNA	21715506
HNRNPA0	10949	PA-RNA	21715506
HNRNPA0	10949	A.PR8-NS1	22810585
HNRNPA0	10949	A.PR8-NS1	22810585
HNRNPA1	3178	A.HK15697-NS1	22810585
HNRNPA1	3178	vRNP	17269724
HNRNPA1	3178	A.PR8-NS1	22810585
HNRNPA1	3178	A.HK15697-NS1	22810585
HNRNPA1	3178	A.PR8-NS1	22810585
HNRNPA2B1	3181	A.PR8-NS1mR38A.F103S.M106I	22810585
HNRNPA2B1	3181	A.PR8-NS1mR38A.F103S.M106I.G184R	22810585
HNRNPA2B1	3181	A.HK15697-NS1	22810585
HNRNPA2B1	3181	A.PR8-NS1mR38A.F103S.M106I	22810585
HNRNPA2B1	3181	A.PR8-NS1	22810585
HNRNPA2B1	3181	A.PR8-NS1mR38A.F103S.M106I.G184R	22810585
HNRNPA2B1	3181	A.PR8-NS1	22810585
HNRNPA2B1	3181	A.HK15697-NS1	22810585
HNRNPA3	220988	A.PR8-NS1	22810585
HNRNPA3	220988	A.PR8-NS1	22810585
HNRNPAB	3182	A.PR8-NS1	22810585
HNRNPAB	3182	A.HK15697-NS1	22810585
HNRNPAB	3182	A.PR8-NS1	22810585
HNRNPAB	3182	A.HK15697-NS1	22810585
HNRNPC	3183	A.Brevig-NS1	22810585
HNRNPC	3183	NS1	22171255
HNRNPC	3183	A.PR8-NS1	22810585
HNRNPC	3183	A.HK15697-NS1	22810585
HNRNPC	3183	A.HK15697-NS1	22810585
HNRNPC	3183	A.Brevig-NS1	22810585
HNRNPC	3183	A.PR8-NS1	22810585
HNRNPC	3183	A.PR8-NS1mR38A.F103S.M106I	22810585
HNRNPC	3183	A.PR8-NS1mR38A.F103S.M106I	22810585
HNRNPD	3184	A.HK15697-NS1	22810585
HNRNPD	3184	A.PR8-NS1	22810585
HNRNPD	3184	A.HK15697-NS1	22810585
HNRNPD	3184	A.PR8-NS1	22810585
HNRNPH1	3187	pol_complex	18491320
HNRNPH1	3187	NS1	22171255
HNRNPK	3190	A.HK15697-NS1	22810585
HNRNPK	3190	A.HK15697-NS1	22810585
HNRNPK	3190	A.PR8-NS1mR38A.F103S.M106I	22810585
HNRNPK	3190	A.PR8-NS1	22810585
HNRNPK	3190	A.PR8-NS1	22810585
HNRNPK	3190	A.PR8-NS1mR38A.F103S.M106I	22810585
HNRNPL	3191	A.PR8-NS1	22810585
HNRNPL	3191	A.PR8-NS1	22810585
HNRNPL	3191	A.HK15697-NS1	22810585
HNRNPL	3191	A.HK15697-NS1	22810585
HNRNPM	4670	NS1	22171255
HNRNPM	4670	vRNP	17269724
HNRNPM	4670	pol_complex	18491320
HNRNPM	4670	PA	21715506
HNRNPR	10236	NS1	22171255
HNRNPU	3192	A.PR8-NS1	22810585
HNRNPU	3192	NS1	22171255
HNRNPU	3192	A.PR8-NS1	22810585
HNRPUL1	11100	NS1	17267598
HNRPUL1	11100	PA-PB1	21715506
HNRPUL2	221092	pol_complex	21715506
HOOK1	51361	PB2	20064372
HSD17B11	51170	PA	21715506
HSD17B12	51144	PA	21715506
HSP90AA1	3320	PB1	12226087
HSP90AA1	3320	PB2	17121807, 12226087
HSP90AA1	3320	NS1	21501532
HSP90AB1	3326	PB2	12226087
HSP90AB1	3326	pol_complex	17269724
HSPA1A	3303	vRNP	17269724
HSPA1B	3304	NS1	22171255
HSPA8	3312	M1	17022977
HSPA8	3312	vRNP	17269724
HSPA8	3312	NS1	22171255
HSPB1	3315	virion	18535660
HSPBP1	23640	PA-RNA	21715506
HSPD1	3329	PB2	20573828
HSPH1	10808	pol_complex	21715506
HTATSF1	27336	NP	17991777
HTATSF1	27336	pol_complex	21715506
HUWE1	10075	PA-RNA	21715506
HYOU1	10525	PA-RNA	21715506
IARS	3376	PA-RNA	21715506
IDH3B	3420	PA-RNA	21715506
IGF2BP1	10642	A.PR8-NS1	22810585
IGF2BP1	10642	NS1	22171255
IGF2BP1	10642	PA-PB1	21715506
IGF2BP1	10642	A.PR8-NS1	22810585
IGF2BP3	10643	A.PR8-NS1	22810585
IGF2BP3	10643	A.PR8-NS1	22810585
IGF2BP3	10643	PA-PB1	21715506
IGHM	3507	PB1	21994455
IKZF3	22806	PB1	20064372
ILF2	3608	A.PR8-NS1	22810585
ILF2	3608	PA-PB1	21715506
ILF2	3608	A.PR8-NS1	22810585
ILF3	3609	PA-PB1	21715506
ILF3	3609	vRNP	17269724
ILF3	3609	A.PR8-NS1	22810585
ILF3	3609	NS1	22171255
ILF3	3609	NP	19494010
ILF3	3609	A.PR8-NS1	22810585
IMMT	10989	PA	21715506
IMPDH2	3615	vRNP	17269724
INF2	64423	PA	21715506
IPO11	51194	PA	21715506
IPO5	3843	PB1	21562121, 17005651
IPO5	3843	pol_complex	17269724
IPO7	10527	PA	21715506
IPO9	55705	PA-RNA	21715506
IPO9	55705	PB1	21994455
IRAK1	3654	PA-PB1	21715506
IRS4	8471	A.Tx91-NS1	22810585
IRS4	8471	A.HK15697-NS1	22810585
IRS4	8471	A.PR8-NS1mR38A.F103S.M106I	22810585
IRS4	8471	A.PR8-NS1	22810585
IRS4	8471	A.PR8-NS1mR38A.F103S.M106I.G184R	22810585
IRS4	8471	A.PR8-NS1mR38A.K41A	22810585
IRS4	8471	A.PR8-NS1mR38A.F103S.M106I	22810585
IRS4	8471	A.Brevig-NS1	22810585
IRS4	8471	A.PR8-NS1mR38A.F103S.M106I.G184R	22810585
IRS4	8471	A.PR8-NS1mR38A.K41A	22810585
IRS4	8471	A.PR8-NS1mR38A.K41A.S42G	22810585
IRS4	8471	A.Cal042009-NS1	22810585
IRS4	8471	A.PR8-NS1	22810585
IRS4	8471	A.HK15697-NS1	22810585
IRS4	8471	A.Thai104-NS1md216.225	22810585
IRS4	8471	A.Brevig-NS1	22810585
IRS4	8471	A.Cal042009-NS1	22810585
IRS4	8471	A.Tx91-NS1	22810585
IRS4	8471	A.Thai104-NS1md216.225	22810585
IRS4	8471	A.PR8-NS1mR38A.K41A.S42G	22810585
ISG15	9636	NS1	20133869
ITGB1	3688	virion	18535660
ITM2B	9445	PB1	21994455
IVNS1ABP	10625	NS1	9696811
JUP	3728	PA-RNA	21715506
KARS	3735	vRNP	17269724
KARS	3735	PA	21715506
KCNRG	283518	PB2	20064372
KDELR1	10945	PA	21715506
KDELR2	11014	PA	21715506
KHDRBS1	10657	NP	21994455
KHDRBS3	10656	NS1	20064372
KIAA0368	23392	PA	21715506
KIAA0391	9692	PA	21715506
KIAA0586	9786	PA	21994455
KIAA0776	23376	PA-RNA	21715506
KIAA0859	51603	PA	21715506
KIAA1279	26128	PA-RNA	21715506
KIAA1967	57805	A.PR8-NS1	22810585
KIAA1967	57805	A.PR8-NS1	22810585
KIF6	221458	PB2	21994455
KPNA1	3836	PB2	17310249, 19066626
KPNA1	3836	NS1	17376915
KPNA1	3836	NP	7831767, 9032315, 12740372
KPNA2	3838	vRNP	17269724
KPNA2	3838	NS1	17376915
KPNA2	3838	NP	9032315, 12740372
KPNA2	3838	PB2	19066626
KPNA2	3838	PA	21715506
KPNA3	3839	NS1	17376915, 20064372
KPNA3	3839	pol_complex	21715506
KPNA3	3839	NP	9032315, 20064372
KPNA3	3839	PA	20064372
KPNA4	3840	NP	12740372
KPNA4	3840	pol_complex	21715506
KPNA4	3840	NS1	17376915
KPNA5	3841	NS1	17376915
KPNA6	23633	PB2	19066626
KPNA6	23633	NS1	17376915
LAMA5	3911	PA-PB1	21715506
LAMB1	3912	PA-PB1	21715506
LARS	51520	PA-RNA	21715506
LBR	3930	PA	21715506
LENG4	79143	PA	21715506
LMNA	4000	PA-PB1	21715506
LNX2	222484	M2	20064372
LNX2	222484	PB2	20064372
LNX2	222484	NS1	20064372
LNX2	222484	PB1	20064372
LNX2	222484	M1	20064372
LNX2	222484	PA	20064372
LNX2	222484	HA	20064372
LONP1	9361	PA-RNA	21715506
LPGAT1	9926	PA-RNA	21715506
LRPPRC	10128	PA	21715506
LRRFIP1	9208	PA	21994455
LY6D	8581	PA	21994455
LYCAT	253558	PA-RNA	21715506
MAGEA11	4110	PB2	20064372
MAGEA11	4110	PB1	20064372
MAGEA11	4110	NP	20064372
MAGEA3	4102	NP	20064372
MAGEA3	4102	PB2	20064372
MAGED1	9500	PA-PB1	21715506
MAGED1	9500	NP	20064372
MAP2K2	5605	PA	21715506
MAP2K3	5606	PA	21715506
MAP2K4	6416	PA	21715506
MAP7	9053	pol_complex	21715506
MARS	4141	PA	21715506
MARS	4141	vRNP	17269724
MATR3	9782	A.PR8-NS1	22810585
MATR3	9782	A.PR8-NS1	22810585
MCCC1	56922	NS1	22171255
MCCC2	64087	NS1	22171255
MCM2	4171	PA	17932485
MCM3	4172	PA	17932485
MCM4	4173	PA	17932485
MCM5	4174	PA-RNA	21715506
MCM5	4174	PA	17932485
MCM7	4176	PA	17932485
MCM7	4176	PA-RNA	21715506
MCM8	84515	PB2	21994455
MEOX2	4223	PB1	20064372
MEOX2	4223	NA	20064372
MEOX2	4223	PB2	20064372
MEOX2	4223	PA	20064372
MEOX2	4223	M2	20064372
MEOX2	4223	M1	20064372
MEPCE	56257	NS1	22171255
MFSD10	10227	PB2	21994455
MGC16075	84847	NS1	20064372
MIPOL1	145282	PB2	20064372
MLH1	4292	NP	20064372
MLSTD2	84188	PA	21715506
MMS19	64210	PA	21715506
MNAT1	4331	PB2	21994455
MON2	23041	PA-PB1	21715506
MORC3	23515	pol_complex	18491320
MPI	4351	NP	21994455
MRI1	84245	PA	21994455
MRPS17	51373	PA-PB1	21715506
MRPS22	56945	PA-PB1	21715506
MRPS31	10240	PA-PB1	21715506
MRPS5	64969	PA-PB1	21715506
MRPS6	64968	PA-PB1	21715506
MRPS7	51081	PA-PB1	21715506
MSH2	4436	PA-RNA	21715506
MSH6	2956	PA-RNA	21715506
MT2A	4502	PA	21994455
MT2A	4502	PB2	21994455
MTDH	92140	pol_complex	21715506
MTX1	4580	PA-RNA	21715506
MVP	9961	PB2	21994455
MX1	4599	NP	14752052
MX1	4599	pol_complex	21715506
MYBBP1A	10514	PA-RNA	21715506
MYC	4609	PB2	21994455
MYO1C	4641	PA	21715506
NBPF22P	285622	M1	20064372
NCAPD2	9918	PA-RNA	21715506
NCAPG	64151	PA-RNA	21715506
NCAPH2	29781	PA	20064372
NCL	4691	vRNP	17269724
NCL	4691	NS1	17767916
NCLN	56926	PA	21715506
NCOA7	135112	PB2	21994455
NDUFA10	4705	PA	21715506
NDUFA13	51079	PA-RNA	21715506
NDUFA9	4704	PA-RNA	21715506
NDUFS1	4719	PA-RNA	21715506
NDUFS2	4720	PA-RNA	21715506
NDUFS3	4722	PA-RNA	21715506
NDUFS3	4722	PA	20064372
NFE2L1	4779	PB1	20064372
NLRP2	55655	PA-RNA	21715506
NMI	9111	PB2	21994455
NNMT	4837	PA	21715506
NNT	23530	PA-RNA	21715506
NOC2L	26155	PA	21715506
NOMO2	283820	PB2	21994455
NOMO2	283820	PA	21994455
NPC2	10577	PB2	21994455
NPM1	4869	vRNP	17269724
NQO1	1728	PA	21715506
NQO2	4835	PA	21994455
NR3C1	2908	PA	21715506
NSF	4905	PA	21715506
NSMCE4A	54780	PB2	21994455
NUP214	8021	PA	21994455
NUP54	53371	PA	21994455
NUP93	9688	PA	21715506
NXF1	10482	NS1	17267598
NXT1	29107	NS1	17267598
OLA1	29789	PA	21994455
OPA1	4976	PA-RNA	21715506
OSBPL5	114879	pol_complex	21715506
OXSR1	9943	PA	21715506
PA2G4	5036	PB1	17295834
PABPC1	26986	A.HK15697-NS1	22810585
PABPC1	26986	A.PR8-NS1	22810585
PABPC1	26986	vRNP	17269724
PABPC1	26986	A.PR8-NS1	22810585
PABPC1	26986	NS1	14645908
PABPC1	26986	A.HK15697-NS1	22810585
PABPC4	8761	A.PR8-NS1	22810585
PABPC4	8761	A.PR8-NS1	22810585
PABPN1	8106	NS1	10205180
PAF1	54623	pol_complex	21715506
PARP1	142	pol_complex	17269724
PARP1	142	vRNP	17269724
PARP14	54625	PA-RNA	21715506
PC	5091	NS1	22171255
PCBD1	5092	PA	21994455
PCBP1	5093	PA	21994455
PCCA	5095	PB2	21994455
PCCB	5096	NS1	22171255
PCK2	5106	PA-RNA	21715506
PCNA	5111	PB2	21994455
PDCD6	10016	PA	21715506
PDCD6IP	10015	PA-RNA	21715506
PDE3A	5139	PA	21715506
PDLIM2	64236	NS1	21625420
PDLIM5	10611	PA	21715506
PDS5A	23244	PA	21715506
PDXDC1	23042	PA	21715506
PELO	53918	PA	21715506
PFDN2	5202	PA-PB1	21715506
PFN1	5216	virion	18535660
PGD	5226	PA-RNA	21715506
PGK1	5230	virion	18535660
PHGDH	26227	PA	21715506
PIGQ	9091	PA	21994455
PIK3R1	5295	A.HK15697-NS1	22810585
PIK3R1	5295	A.PR8-NS1mR38A.F103S.M106I.G184R	22810585
PIK3R1	5295	A.PR8-NS1mR38A.K41A	22810585
PIK3R1	5295	A.HK15697-NS1	22810585
PIK3R1	5295	A.PR8-NS1	22810585
PIK3R1	5295	A.PR8-NS1mR38A.F103S.M106I.G184R	22810585
PIK3R1	5295	A.PR8-NS1mR38A.K41A	22810585
PIK3R1	5295	A.PR8-NS1	22810585
PIK3R1	5295	A.PR8-NS1mR38A.K41A.S42G	22810585
PIK3R1	5295	A.PR8-NS1mR38A.K41A.S42G	22810585
PIK3R2	5296	A.PR8-NS1mR38A.K41A	22810585
PIK3R2	5296	A.chHK2740297-NS1	22810585
PIK3R2	5296	A.PR8-NS1	22810585
PIK3R2	5296	A.WSN1933-NS1	22810585
PIK3R2	5296	A.PR8-NS1mR38A.F103S.M106I.G184R	22810585
PIK3R2	5296	A.Tx91-NS1	22810585
PIK3R2	5296	A.Tx91-NS1	22810585
PIK3R2	5296	A.WSN1933-NS1	22810585
PIK3R2	5296	A.PR8-NS1mR38A.K41A	22810585
PIK3R2	5296	A.PR8-NS1	22810585
PIK3R2	5296	A.Cal042009-NS1	22810585
PIK3R2	5296	A.Cal042009-NS1	22810585
PIK3R2	5296	A.chHK2740297-NS1	22810585
PIK3R2	5296	A.Brevig-NS1	22810585
PIK3R2	5296	A.HK15697-NS1	22810585
PIK3R2	5296	NS1	16963558
PIK3R2	5296	A.Brevig-NS1	22810585
PIK3R2	5296	A.PR8-NS1mR38A.F103S.M106I.G184R	22810585
PIK3R2	5296	A.PR8-NS1mR38A.F103S.M106I	22810585
PIK3R2	5296	A.PR8-NS1mR38A.K41A.S42G	22810585
PIK3R2	5296	A.Thai104-NS1md216.225	22810585
PIK3R2	5296	A.PR8-NS1mR38A.K41A.S42G	22810585
PIK3R2	5296	A.PR8-NS1mR38A.F103S.M106I	22810585
PIK3R2	5296	A.Thai104-NS1md216.225	22810585
PIK3R2	5296	A.HK15697-NS1	22810585
PIK3R3	8503	A.PR8-NS1	22810585
PIK3R3	8503	A.PR8-NS1mR38A.K41A.S42G	22810585
PIK3R3	8503	A.PR8-NS1mR38A.K41A	22810585
PIK3R3	8503	A.PR8-NS1mR38A.K41A	22810585
PIK3R3	8503	A.PR8-NS1mR38A.K41A.S42G	22810585
PIK3R3	8503	A.PR8-NS1	22810585
PIK3R3	8503	A.HK15697-NS1	22810585
PIK3R3	8503	A.HK15697-NS1	22810585
PJA2	9867	pol_complex	21715506
PKM2	5315	virion	18535660
PLA2G4A	5321	PB2	21994455
PLAA	9373	PA-RNA	21715506
PLAC8	51316	PB1	20064372
PLG	5340	NA	9707628
PNMA1	9240	PB2	20064372
PNPLA6	10908	PA-RNA	21715506
POLR2A	5430	PA	21994455
POLR2A	5430	pol_complex	15827195, 21715506
POLR2B	5431	PB2	21994455
POLR2C	5432	PA-PB1	21715506
POLR2M	81488	PB2	21994455
POLR3F	10621	PB2	21994455
POMP	51371	PB2	21994455
PON2	5445	PA-RNA	21715506
PPIA	5478	virion	18535660
PPIA	5478	PB2	21994455
PPIA	5478	M1	19207730
PPIE	10450	NP	21887220
PPM1G	5496	PA-RNA	21715506
PPP2R5C	5527	PA	20064372
PPP6C	5537	PA-PB1	21715506
PRDX1	5052	virion	18535660
PRKDC	5591	PA	21715506
PRKRA	8575	PA	21994455
PRKRA	8575	B.Lee1940-NS1	22810585
PRKRA	8575	M1	20064372
PRKRA	8575	B.Lee1940-NS1	22810585
PRKRA	8575	NS1	20064372
PRMT5	10419	pol_complex	21715506
PRPF6	24148	PA	21715506
PRPF8	10594	PA	21715506
PSMA7	5688	PA-RNA	21715506
PSMA7	5688	PA	21994455
PSMB1	5689	PA-PB1	21715506
PSMC1	5700	PA-PB1	21715506
PSMC3	5702	PA-RNA	21715506
PSMC6	5706	PA-PB1	21715506
PSMD1	5707	PA-PB1	21715506
PSMD3	5709	PA-PB1	21715506
PSMD8	5714	PB2	21994455
PTBP1	5725	NS1	22171255
PTGES3	10728	PA-PB1	21715506
PTPLAD1	51495	PA	21715506
PTPN12	5782	PA-RNA	21715506
PTRF	284119	PA-PB1	21715506
PURB	5814	pol_complex	21715506
PYCRL	65263	PA	21715506
PYGB	5834	PA-RNA	21715506
QTRT1	81890	PA	20064372
RAB13	5872	PA	21715506
RAB1B	81876	PA	21715506
RAB32	10981	PA	21715506
RAB3B	5865	PA	21715506
RABGEF1	27342	PB2	20064372
RAE1	8480	NS1	17267598
RALY	22913	NS1	22171255
RAN	5901	PA	21715506
RANBP6	26953	PA-PB1	21715506
RARS	5917	PA	21715506
RARS2	57038	PA-PB1	21715506
RBM14	10432	pol_complex	18491320
RBMX	27316	A.PR8-NS1	22810585
RBMX	27316	A.PR8-NS1	22810585
RBMX	27316	A.PR8-NS1mR38A.F103S.M106I	22810585
RBMX	27316	A.PR8-NS1mR38A.F103S.M106I	22810585
RBPMS	11030	PB1	20064372
RBPMS	11030	PB2	20064372
RBPMS	11030	M2	20064372
RDH11	51109	PA-RNA	21715506
RFC3	5983	PA	21715506
RHOT2	89941	PA-RNA	21715506
RHPN2	85415	PA-RNA	21715506
RIC8A	60626	PA	21715506
RICTOR	253260	PA-PB1	21715506
RNF213	57674	PA	21715506
RNF5	6048	PA	20064372
RPL10A	4736	PA-PB1	21715506
RPL10L	140801	PA-RNA	21715506
RPL11	6135	PB1	21994455
RPL12	6136	B.Lee1940-NS1	22810585
RPL12	6136	B.Lee1940-NS1	22810585
RPL23	9349	B.Lee1940-NS1	22810585
RPL23	9349	B.Lee1940-NS1	22810585
RPL24	6152	NS1	22171255
RPL24	6152	B.Lee1940-NS1	22810585
RPL24	6152	B.Lee1940-NS1	22810585
RPL28	6158	B.Lee1940-NS1	22810585
RPL28	6158	B.Lee1940-NS1	22810585
RPL30	6156	B.Lee1940-NS1	22810585
RPL30	6156	B.Lee1940-NS1	22810585
RPL31	6160	B.Lee1940-NS1	22810585
RPL31	6160	B.Lee1940-NS1	22810585
RPL34	6164	PA-PB1	21715506
RPL35	11224	B.Lee1940-NS1	22810585
RPL35	11224	B.Lee1940-NS1	22810585
RPL36	25873	pol_complex	21715506
RPL36A	6173	B.Lee1940-NS1	22810585
RPL36A	6173	B.Lee1940-NS1	22810585
RPL36AL	6166	B.Lee1940-NS1	22810585
RPL36AL	6166	B.Lee1940-NS1	22810585
RPL37A	6168	B.Lee1940-NS1	22810585
RPL37A	6168	B.Lee1940-NS1	22810585
RPL5	6125	vRNP	17269724
RPL6	6128	B.Lee1940-NS1	22810585
RPL6	6128	B.Lee1940-NS1	22810585
RPL8	6132	B.Lee1940-NS1	22810585
RPL8	6132	B.Lee1940-NS1	22810585
RPL8	6132	PB1	21994455
RPL9	6133	vRNP	17269724
RPLP0	6175	vRNP	17269724
RPLP1	6176	B.Lee1940-NS1	22810585
RPLP1	6176	B.Lee1940-NS1	22810585
RPN1	6184	PA	21715506
RPS10	6204	B.Lee1940-NS1	22810585
RPS10	6204	B.Lee1940-NS1	22810585
RPS10	6204	PA	21715506
RPS19	6223	B.Lee1940-NS1	22810585
RPS19	6223	B.Lee1940-NS1	22810585
RPS19	6223	PA-RNA	21715506
RPS26	6231	PA-RNA	21715506
RPS26	6231	B.Lee1940-NS1	22810585
RPS26	6231	B.Lee1940-NS1	22810585
RPS3	6188	pol_complex	18491320
RPS3A	6189	pol_complex	21715506
RPS5	6193	vRNP	17269724
RPS6KA2	6196	PA-RNA	21715506
RPS6KA3	6197	PA-RNA	21715506
RPS7	6201	vRNP	17269724
RPS9	6203	PB1	21994455
RRBP1	6238	pol_complex	21715506
RRP12	23223	pol_complex	21715506
RUVBL2	10856	vRNP	17269724
S100A11	6282	virion	18535660
SAPS1	22870	PA-PB1	21715506
SCAMP3	10067	PA-RNA	21715506
SCRIB	23513	NS1	20702615
SDC1	6382	PA-PB1	21715506
SDCBP2	27111	M1	20064372
SDPR	8436	pol_complex	21715506
SEC61A1	29927	PA	21715506
SECISBP2	79048	PA	20064372
SEPT2	4735	PA-RNA	21715506
SEPT9	10801	PA	21715506
SET	6418	pol_complex	21715506
SETBP1	26040	M2	20064372
SFPQ	6421	pol_complex	18491320
SFRS1	6426	pol_complex	21715506
SFXN3	81855	PA	21715506
SIAH1	6477	PB1	20064372
SKIV2L	6499	PA-RNA	21715506
SLC12A2	6558	PA-RNA	21715506
SLC16A1	6566	PA	21715506
SLC16A9	220963	PB1	21994455
SLC25A1	6576	PA	21715506
SLC25A11	8402	PA	21715506
SLC25A12	8604	PA	21715506
SLC25A13	10165	PA	21715506
SLC25A24	29957	PA	21715506
SLC25A6	293	PB1-F2	16201016
SLC2A1	6513	PA	21715506
SLC7A5	8140	PA-RNA	21715506
SLPI	6590	PA	21994455
SMARCB1	6598	PB2	21994455
SMC4	10051	PA-RNA	21715506
SMURF2	64750	PB2	21994455
SNAPC4	6621	PA	21994455
SP100	6672	NS1	20064372
SPCS2	9789	PA-RNA	21715506
SPNS1	83985	PA	21715506
SPTLC1	10558	PA-RNA	21715506
SQRDL	58472	PA	21715506
SRP14	6727	NS1	22171255
SRP54	6729	NS1	22171255
SRP68	6730	vRNP	17269724
SRPRB	58477	PA	21715506
SRSF3	6428	vRNP	17269724
SSBP2	23635	PA	20064372
STAT1	6772	PA	21715506
STAU1	6780	PA-PB1	21715506
STAU1	6780	M1	20064372
STAU1	6780	NS1	20064372,10022908, 10325410
STIP1	10963	PA-PB1	21715506
STIP1	10963	PB2	20573828
STOM	2040	PA	21715506
STT3A	3703	PA	21715506
STX5	6811	NS1	20064372
SUMO1	7341	NS1	21047957
SUPT5H	6829	pol_complex	21715506
SURF4	6836	PA	21715506
SYMPK	8189	PA-RNA	21715506
SYNCRIP	10492	A.PR8-NS1	22810585
SYNCRIP	10492	A.PR8-NS1	22810585
TACC1	6867	PB2	20064372,21994455
TAF6	6878	PB1	21994455
TAGLN	6876	virion	18535660
TARBP2	6895	NS1	20064372
TARDBP	23435	PA-RNA	21715506
TARS	6897	PA-RNA	21715506
TBC1D5	9779	PA	21715506
TBCD	6904	PA-RNA	21715506
TBL2	26608	PA-PB1	21715506
TBRG4	9238	PA	21715506
TCF12	6938	PB2	20064372
TCF12	6938	PB1	20064372
TCP1	6950	pol_complex	21715506
TCP1	6950	PB2	20573828
TELO2	9894	PA	21715506
TFB2M	64216	PA	21715506
TFCP2	7024	PB2	20064372
TFCP2	7024	PB1	20064372
TFCP2	7024	M2	20064372
TFCP2	7024	M1	20064372
TIMM50	92609	PA	21715506
TM9SF3	56889	PA	21715506
TMEM126A	84233	PA-RNA	21715506
TMEM86B	255043	PA	20064372
TMTC3	160418	PA	21715506
TNFAIP2	7127	PA	21715506
TNPO1	3842	PA	21715506
TNPO3	23534	PA	21715506
TNS3	64759	PA	21715506
TOP2A	7153	pol_complex	21715506
TOP2B	7155	pol_complex	21715506
TPI1	7167	A.PR8-NS1mR38A.F103S.M106I	22810585
TPI1	7167	A.PR8-NS1mR38A.F103S.M106I	22810585
TPM1	7168	virion	18535660
TPM3	7170	virion	18535660
TPM4	7171	virion	18535660
TRAF1	7185	PB2	20064372
TRAF2	7186	PB2	20064372
TRAM1	23471	PA	21715506
TRIM25	7706	NS1	19454348
TRIM28	10155	PA-RNA	21715506
TRIM28	10155	vRNP	17269724
TRIM29	23650	PB2	21994455
TRIP12	9320	pol_complex	21715506
TRIP13	9319	PA	21715506
TRIP6	7205	PB1	20064372
TSNAXIP1	55815	PB2	21994455
TST	7263	PA-RNA	21715506
TTC12	54970	PB1	20064372
TTC27	55622	PA	21715506
TTF2	8458	PA-PB1	21715506
TUBA1A	7846	virion	18535660
TUBA1A	7846	A.PR8-NS1	22810585
TUBA1A	7846	A.PR8-NS1	22810585
TUBA4A	7277	vRNP	17269724
TUBA4A	7277	A.PR8-NS1mR38A.F103S.M106I	22810585
TUBA4A	7277	A.PR8-NS1mR38A.K41A	22810585
TUBA4A	7277	A.PR8-NS1mR38A.K41A	22810585
TUBA4A	7277	A.PR8-NS1mR38A.F103S.M106I	22810585
TUBA4A	7277	PB2	20573828
TUBB	203068	A.PR8-NS1mR38A.K41A	22810585
TUBB	203068	A.PR8-NS1mR38A.F103S.M106I	22810585
TUBB	203068	A.PR8-NS1mR38A.K41A	22810585
TUBB	203068	A.PR8-NS1	22810585
TUBB	203068	PB2	20573828
TUBB	203068	A.PR8-NS1mR38A.K41A.S42G	22810585
TUBB	203068	vRNP	17269724
TUBB	203068	A.PR8-NS1mR38A.K41A.S42G	22810585
TUBB	203068	NS1	22171255
TUBB	203068	virion	18535660
TUBB	203068	A.PR8-NS1	22810585
TUBB	203068	A.PR8-NS1mR38A.F103S.M106I	22810585
TUBB	203068	pol_complex	18491320
TUBB2A	7280	vRNP	17269724
TUBB2C	10383	A.PR8-NS1	22810585
TUBB2C	10383	A.PR8-NS1mR38A.K41A	22810585
TUBB2C	10383	A.PR8-NS1mR38A.K41A.S42G	22810585
TUBB2C	10383	A.PR8-NS1mR38A.K41A.S42G	22810585
TUBB2C	10383	A.PR8-NS1mR38A.F103S.M106I.G184R	22810585
TUBB2C	10383	A.PR8-NS1	22810585
TUBB2C	10383	A.PR8-NS1mR38A.K41A	22810585
TUBB2C	10383	A.PR8-NS1mR38A.F103S.M106I.G184R	22810585
TUBG2	27175	PA	21715506
TXNIP	10628	PB2	21994455
U2AF2	11338	PA-PB1	21715506
UBA2	10054	PA-RNA	21715506
UBAC2	337867	PA-PB1	21715506
UBB	7314	virion	18535660
UBC	7316	PB2	21994455
UBE2I	7329	NS1	20064372, 21047957
UBR5	51366	PA	21715506
UBXD8	23197	PA-RNA	21715506
UCHL1	7345	virion	18535660
UMPS	7372	PA-RNA	21715506
UQCRC1	7384	PA-RNA	21715506
UQCRC2	7385	PA	21715506
UQCRFS1	7386	PA	21715506
UROS	7390	PA	20064372
USHBP1	83878	PB2	20064372
USHBP1	83878	PB1	20064372
USO1	8615	PA-RNA	21715506
USP10	9100	vRNP	17269724
USP9X	8239	PA	21715506
USP9Y	8287	PA	21715506
UXS1	80146	PA	21994455
UXT	8409	pol_complex	21715506
VCAN	1462	PA-RNA	21715506
VCP	7415	PA-PB1	21715506
VDAC1	7416	PB1-F2	16201016
VDAC2	7417	PA-RNA	21715506
VDAC3	7419	PA	21715506
VIM	7431	vRNP	17269724
VPS28	51160	M1	16474136
WDR1	9948	virion	18535660
WDR61	80349	PA	21715506
XPO1	7514	PA	21715506
XPO1	7514	NS2	11118210
XPO5	57510	PA	21715506
XPO7	23039	PA	21715506
XPOT	11260	PA	21715506
XRCC5	7520	PA-RNA	21715506
XRCC5	7520	vRNP	17269724
YBX1	4904	NS1	22171255
YBX1	4904	A.PR8-NS1	22810585
YBX1	4904	B.Lee1940-NS1	22810585
YBX1	4904	A.PR8-NS1	22810585
YBX1	4904	B.Lee1940-NS1	22810585
YIPF5	81555	PA-PB1	21715506
YIPF6	286451	PA	20064372
YME1L1	10730	PA-RNA	21715506
YWHAE	7531	A.PR8-NS1	22810585
YWHAE	7531	A.PR8-NS1	22810585
YWHAZ	7534	A.PR8-NS1	22810585
YWHAZ	7534	A.PR8-NS1	22810585
ZBTB1	22890	PB1	21994455
ZBTB25	7597	M2	20064372
ZC3H18	124245	PA-PB1	21715506
ZC3HAV1	56829	PA-PB1	21715506
ZCCHC17	51538	PB2	21994455
ZMAT3	64393	NS1	20064372
ZMAT4	79698	NS1	20064372
ZMAT4	79698	M1	20064372
ZNF251	90987	PB2	21994455
ZNF346	23567	B.Lee1940-NS1	22810585
ZNF346	23567	NS1	20064372
ZNF346	23567	B.Lee1940-NS1	22810585
ZNF346	23567	PB1	20064372
ZNF71	58491	pol_complex	18491320
ZNF74	7625	PB2	21994455
ZW10	9183	PA	21715506
ZXDC	79364	PB2	21994455

## Sheet: host-RSV
Gene Symbol: Host	Gene ID: host	RSV gene	PMID
1433B	7529	NS1	22593156
1433E	7531	NS1	22593156
1433G	7532	NS1	22593156
1433T	10971	NS1	22593156
1433Z	7534	NS1	22593156
1C12	9585	NS1	22593156
4F2	6520	NS1	22593156
ACSL1	2180	NS1	22593156
ACSL3	2181	NS1	22593156
ACSL4	2182	NS1	22593156
ADAS	8540	NS1	22593156
ADT2	292	NS1	22593156
AFG32	10939	NS1	22593156
AIFM1	9131	NS1	22593156
AKP8L	26993	NS1	22593156
AKP8L	26993	NS1	22593156
ALDH3A2	224	NS1	22593156
APMAP	57136	NS1	22593156
ARFGEF1	10565	NS1	22593156
ARFGEF2	10564	NS1	22593156
ARL8B	55207	NS1	22593156
AT1A1	476	NS1	22593156
AT1B3	483	NS1	22593156
AT2A2	488	NS1	22593156
AT2B4	493	NS1	22593156
AT5F1	515	NS1	22593156
ATD3A	55210	NS1	22593156
ATD3B	83858	NS1	22593156
ATPA	498	NS1	22593156
ATPB	506	NS1	22593156
ATPG	509	NS1	22593156
ATPO	539	NS1	22593156
ATR	545	NS1	22593156
AUP1	550	NS1	22593156
B3GN1	11041	NS1	22593156
BAP31	10134	NS1	22593156
CALX	821	NS1	22593156
CAPR1	4076	NS1	22593156
CCNC	892	NS1	22593156
CCNC	892	NS1	22593156
CDK19	23097	NS1	22593156
CERS1	10715	NS1	22593156
CH60	3329	NS1	22593156
CH60	3329	NS1	22593156
CLCC1	23155	NS1	22593156
CLPB	81570	NS1	22593156
CLPT1	1209	NS1	22593156
CLPX	10845	NS1	22593156
COMT	1312	NS1	22593156
COPA	1314	NS1	22593156
COPB	1315	NS1	22593156
COPB2	9276	NS1	22593156
CSTF1	1477	NS1	22593156
CYP51A1	1595	NS1	22593156
DYNC1I2	1781	NS1	22593156
DYNC1I2	1781	NS1	22593156
DDB1	1642	NS1	22593156
DDX20	11218	NS1	22593156
DDX58	23586	NS2	22593156, 19193793
DHB12	51144	NS1	22593156
DHCR7	1717	NS1	22593156
DHE3	2746	NS1	22593156
DHRS7	51635	NS1	22593156
DHRS7B	25979	NS1	22593156
DHRS7B	25979	NS1	22593156
DNAJB12	54788	NS1	22593156
DNJA1	3301	NS1	22593156
DNJA2	10294	NS1	22593156
DPM1	8813	NS1	22593156
DPM1	8813	NS1	22593156
DPM1	8813	NS1	22593156
DYNC1H1	1778	NS1	22593156
DYNC1LI1	51143	NS1	22593156
DYNC1LI2	1783	NS1	22593156
ECHA	3030	NS1	22593156
EFTU	7284	NS1	22593156
EMD	2010	NS1	22593156
ESYT1	23344	NS1	22593156
ESYT2	57488	NS1	22593156
FACD2	2177	NS1	22593156
FACR1	84188	NS1	22593156
FAF2	23197	NS1	22593156
FDFT	2222	NS1	22593156
FDFT	2222	NS1	22593156
GCN1L	10985	NS1	22593156
GDPD1	284161	NS1	22593156
GNPAT	8443	NS1	22593156
GOGA2	2801	NS1	22593156
GPAT4	137964	NS1	22593156
HAX1	10456	NS1	22593156
HAX1	10456	NS1	22593156
HEATR1	55127	NS1	22593156
HECD1	25831	NS1	22593156
HIST1H2BD	3017	NS1	22593156
HM13	81502	NS1	22593156
HSP71	3303	NS1	22593156
HSP7C	3312	NS1	22593156
HUWE1	10075	NS1	22593156
HYEP	2052	NS1	22593156
IMA2	3838	NS1	22593156
IPO7	10527	NS1	22593156
IPO8	10526	NS1	22593156
IRF3	3661	NS1	22593156, 21632562
IRF3	3661	NS1	22593156, 21632562
KAP2	5576	NS1	22593156
KAP2	5576	NS1	22593156
KIAA1524	57650	NS1	22593156
KLHDC2	23588	NS1	22593156
LAT1	8140	NS1	22593156
LETM1	3954	NS1	22593156
LMAN2	10960	NS1	22593156
LMBR1	64327	NS1	22593156
LPPRC	10128	NS1	22593156
LRC59	55379	NS1	22593156
LYRIC	92140	NS1	22593156
MAVS	57506	NS1	22593156, 21632562
MAVS	57506	NS1	22593156, 21632562
MDN1	23195	NS1	22593156
MED12	9968	NS1	22593156
MED13	9969	NS1	22593156
MED13L	23389	NS1	22593156
MED14	9282	NS1	22593156
MED15	51586	NS1	22593156
MED16	10025	NS1	22593156
MED17	9440	NS1	22593156
MED20	9477	NS1	22593156
MED23	9439	NS1	22593156
MED24	9862	NS1	22593156
MED25	81857	NS1	22593156
MED26	9441	NS1	22593156
MED27	9442	NS1	22593156
MED29	55588	NS1	22593156
MED4	29079	NS1	22593156
MED8	112950	NS1	22593156
MED9	55090	NS1	22593156
MOGS	7841	NS1	22593156
MON2	23041	NS1	22593156
MPCP	5250	NS1	22593156
MTX1	4580	NS1	22593156
NB5R3	1727	NS1	22593156
NCLN	56926	NS1	22593156
NDUS2	4720	NS1	22593156
NDUS3	4722	NS1	22593156
NIPS1	8508	NS1	22593156
NLRX1	79671	NS1	22593156
NOMO1	23420	NS1	22593156
NOP58	51602	NS1	22593156
NSDHL	50814	NS1	22593156
NU205	23165	NS1	22593156
NUP93	9688	NS1	22593156
OSBPL8	114882	NS1	22593156
OST48	1650	NS1	22593156
P5CR2	29920	NS1	22593156
PCAT1	100750225	NS1	22593156
PGAM5	192111	NS1	22593156
PGAM5	192111	NS1	22593156
PGRC1	10857	NS1	22593156
PGRC2	10424	NS1	22593156
PIKFYVE	200576	NS1	22593156
PO210	23225	NS1	22593156
POLR2A	5430	NS1	22593156
PPP6	5537	NS1	22593156
PPT1	5538	NS1	22593156
PRKDC	5591	NS1	22593156
PRS10	5706	NS1	22593156
PTAD1	51495	NS1	22593156
PTGES2	80142	NS1	22593156
PTN1	5770	NS1	22593156
PTOV1	53635	NS1	22593156
PYR1	790	NS1	22593156
RAB14	51552	NS1	22593156
RAB2A	5862	NS1	22593156
RAB4A	5867	NS1	22593156
RAB5B	5869	NS1	22593156
RAB5C	5878	NS1	22593156
RAB6A	5870	NS1	22593156
RAB7A	7879	NS1	22593156
RAB8A	4218	NS1	22593156
RAI14	26064	NS1	22593156
RB11A	8766	NS1	22593156
RD23B	5887	NS1	22593156
RDH11	51109	NS1	22593156
RDH13	112724	NS1	22593156
RFC3	5983	NS1	22593156
RHOA	387	F	22593156, 10438814
RL14	9045	NS1	22593156
RL3	6122	NS1	22593156
RL3	6122	NS1	22593156
RPB2	5431	NS1	22593156
RPN1	6184	NS1	22593156
RTN4	57142	NS1	22593156
RUVB1	8607	NS1	22593156
S61A1	29927	NS1	22593156
SAC1	22908	NS1	22593156
SC22B	9554	NS1	22593156
SCAM3	10067	NS1	22593156
SCFD1	23256	NS1	22593156
SCO2	9997	NS1	22593156
SCPDH	51097	NS1	22593156
SERA	26227	NS1	22593156
SMC1A	8243	NS1	22593156
SMC3	9126	NS1	22593156
SPAG5	10615	NS1	22593156
SPTC1	10558	NS1	22593156
SPTC2	9517	NS1	22593156
SRP68	6730	NS1	22593156
SRP72	6731	NS1	22593156
SRPRB	58477	NS1	22593156
STT3A	3703	NS1	22593156
STT3B	201595	NS1	22593156
SUCB1	8803	NS1	22593156
SUCB1	8803	NS1	22593156
TBA1B	10376	NS1	22593156
TBA1C	84790	NS1	22593156
TBB2C	10383	NS1	22593156
TBC15	64786	NS1	22593156
TBCD	6904	NS1	22593156
TERA	7415	NS1	22593156
TFR1	7037	NS1	22593156
TIF1B	10155	NS1	22593156
TIM50	92609	NS1	22593156
TM9S4	9777	NS1	22593156
TMED9	54732	NS1	22593156
TMEM161A	54929	NS1	22593156
TNPO1	3842	NS1	22593156
TOIP1	26092	NS1	22593156
TOM70	9868	NS1	22593156
TRAD1	10906	NS1	22593156
TRAP1	10131	NS1	22593156
TRP13	9319	NS1	22593156
TTI1	9675	NS1	22593156
TXND1	81542	NS1	22593156
UBE3C	9690	NS1	22593156
UBIQ	NA_UBIQ	NS1	22593156
UN45A	55898	NS1	22593156
VAC14	55697	NS1	22593156
VAT1	10493	NS1	22593156
WRIP1	56897	NS1	22593156
XPO1	7514	NS1	22593156
XPO5	57510	NS1	22593156
YME1L1	10730	NS1	22593156
