# Supplementary material for: Nucleolar Relocalization of RBM14 by Influenza A Virus NS1 Protein
Source: mSphere. 2018 Nov 14;3(6):e00549-18. doi: 10.1128/mSphereDirect.00549-18 (PMC6236804; doi:10.1128/mSphereDirect.00549-18)
Supplement: TABLE S3 [file sph006182706sd3.xls]

## Sheet: IAV
			PMID
Gene ID	Gene Symbol	Gene Description	19647099	26760927	22694362	22585751	21589892
1	A1BG	alpha-1-B glycoprotein	no	no	no	no	yes
100037417	DDTL	D-dopachrome tautomerase-like	no	no	no	no	yes
10007	GNPDA1	glucosamine-6-phosphate deaminase 1	yes	no	no	no	no
10011	SRA1	steroid receptor RNA activator 1	no	no	no	no	yes
100129696	PRO1400	transferrin pseudogene 1	no	no	yes	no	no
100132053	LOC100132053	ribosomal protein L30 pseudogene 8	yes	no	no	no	no
10015	PDCD6IP	programmed cell death 6 interacting protein	no	no	no	no	yes
10016	PDCD6	programmed cell death 6	no	no	no	no	yes
10016	PDCD6	programmed cell death 6	no	no	no	no	yes
100187828	HBD	hemoglobin, delta	no	no	yes	no	no
100188893	TOMM6	translocase of outer mitochondrial membrane 6 homolog (yeast)	no	no	no	no	yes
10026	PIGK	phosphatidylinositol glycan anchor biosynthesis, class K	no	no	no	no	yes
100272147	CMC4	C-x(9)-C motif containing 4 homolog (S. cerevisiae)	no	no	no	no	yes
100287932	TIMM23	translocase of inner mitochondrial membrane 23 homolog (yeast)	no	no	no	no	yes
10043	TOM1	target of myb1 (chicken)	no	no	no	no	yes
100507714	LOC100507714	HLA class II histocompatibility antigen, DRB1-7 beta chain-like	no	no	no	no	yes
100507855	LOC100507855	adenylate kinase isoenzyme 4, mitochondrial-like	no	no	no	no	yes
10051	SMC4	structural maintenance of chromosomes 4	yes	no	no	no	no
100526664	LY75-CD302	LY75-CD302 readthrough	no	no	no	no	yes
10054	UBA2	ubiquitin-like modifier activating enzyme 2	no	no	no	no	yes
10055	SAE1	SUMO1 activating enzyme subunit 1	no	no	no	no	yes
10056	FARSB	phenylalanyl-tRNA synthetase, beta subunit	yes	no	no	no	yes
10059	DNM1L	dynamin 1-like	no	no	no	no	yes
10063	COX17	COX17 cytochrome c oxidase assembly homolog (S. cerevisiae)	no	no	no	no	yes
100653194	LOC100653194	signal-regulatory protein beta-1 isoform 3-like	no	no	no	no	yes
10084	PQBP1	polyglutamine binding protein 1	no	no	no	no	yes
10087	COL4A3BP	collagen, type IV, alpha 3 (Goodpasture antigen) binding protein	no	no	no	no	yes
1009	CDH11	cadherin 11, type 2, OB-cadherin (osteoblast)	no	no	no	no	yes
10094	ARPC3	actin related protein 2/3 complex, subunit 3, 21kDa	no	no	no	no	yes
10096	ACTR3	ARP3 actin-related protein 3 homolog (yeast)	no	no	no	no	yes
10102	TSFM	Ts translation elongation factor, mitochondrial	no	no	no	no	yes
10113	PREB	prolactin regulatory element binding	no	no	no	no	yes
10120	ACTR1B	ARP1 actin-related protein 1 homolog B, centractin beta (yeast)	no	no	no	no	yes
10121	ACTR1A	ARP1 actin-related protein 1 homolog A, centractin alpha (yeast)	no	no	no	no	yes
10128	LRPPRC	leucine-rich pentatricopeptide repeat containing	no	no	no	no	yes
10128	LRPPRC	leucine-rich pentatricopeptide repeat containing	no	no	no	no	yes
10130	PDIA6	protein disulfide isomerase family A, member 6	no	no	no	no	yes
10131	TRAP1	TNF receptor-associated protein 1	yes	no	no	no	yes
10133	OPTN	optineurin	yes	no	no	no	no
10155	TRIM28	tripartite motif containing 28	no	no	no	no	yes
10159	ATP6AP2	ATPase, H+ transporting, lysosomal accessory protein 2	no	no	no	no	yes
10162	LPCAT3	lysophosphatidylcholine acyltransferase 3	no	no	no	no	yes
10163	WASF2	WAS protein family, member 2	no	no	no	no	yes
10165	SLC25A13	solute carrier family 25 (aspartate/glutamate carrier), member 13	no	no	no	no	yes
10169	SERF2	small EDRK-rich factor 2	no	no	no	no	yes
10170	DHRS9	dehydrogenase/reductase (SDR family) member 9	no	no	no	no	yes
10184	LHFPL2	lipoma HMGIC fusion partner-like 2	no	no	no	no	yes
10197	PSME3	proteasome (prosome, macropain) activator subunit 3 (PA28 gamma; Ki)	yes	no	no	no	no
102	ADAM10	ADAM metallopeptidase domain 10	no	no	no	no	yes
10200	MPHOSPH6	M-phase phosphoprotein 6	no	no	no	no	yes
10201	NME6	non-metastatic cells 6, protein expressed in (nucleoside-diphosphate kinase)	no	no	no	no	yes
10204	NUTF2	nuclear transport factor 2	no	no	yes	no	yes
10211	FLOT1	flotillin 1	no	no	no	no	yes
10226	PLIN3	perilipin 3	no	no	no	no	yes
10227	MFSD10	major facilitator superfamily domain containing 10	no	no	no	no	yes
10229	COQ7	coenzyme Q7 homolog, ubiquinone (yeast)	no	no	no	no	yes
10236	HNRNPR	heterogeneous nuclear ribonucleoprotein R	no	no	no	no	yes
10236	HNRNPR	heterogeneous nuclear ribonucleoprotein R	no	no	no	no	yes
10261	IGSF6	immunoglobulin superfamily, member 6	no	no	no	no	yes
10262	SF3B4	splicing factor 3b, subunit 4, 49kDa	no	no	no	no	yes
10263	CDK2AP2	cyclin-dependent kinase 2 associated protein 2	no	no	no	no	yes
10269	ZMPSTE24	zinc metallopeptidase STE24 homolog (S. cerevisiae)	no	no	no	no	yes
10274	STAG1	stromal antigen 1	no	no	no	no	yes
10280	SIGMAR1	sigma non-opioid intracellular receptor 1	no	no	no	no	yes
10284	SAP18	Sin3A-associated protein, 18kDa	yes	no	no	no	yes
10285	SMNDC1	survival motor neuron domain containing 1	no	no	no	no	yes
10286	BCAS2	breast carcinoma amplified sequence 2	no	no	no	no	yes
10289	Q6FG85	eukaryotic translation initiation factor 1B	no	yes	no	no	no
10291	SF3A1	splicing factor 3a, subunit 1, 120kDa	no	no	no	no	yes
10294	DNAJA2	DnaJ (Hsp40) homolog, subfamily A, member 2	no	no	no	no	yes
10295	BCKDK	branched chain ketoacid dehydrogenase kinase	no	no	no	no	yes
103	ADAR	adenosine deaminase, RNA-specific	yes	no	no	no	no
10312	TCIRG1	T-cell, immune regulator 1, ATPase, H+ transporting, lysosomal V0 subunit A3	no	no	no	no	yes
10313	RTN3	reticulon 3	no	no	no	no	yes
10314	LANCL1	LanC lantibiotic synthetase component C-like 1 (bacterial)	yes	no	no	no	no
10321	CRISP3	cysteine-rich secretory protein 3	yes	no	no	no	no
10326	SIRPB1	signal-regulatory protein beta 1	no	no	no	no	yes
10326	SIRPB1	signal-regulatory protein beta 1	no	no	no	no	yes
10327	AKR1A1	aldo-keto reductase family 1, member A1 (aldehyde reductase)	no	no	no	no	yes
10327	AKR1A1	aldo-keto reductase family 1, member A1 (aldehyde reductase)	no	no	no	no	yes
10328	EMC8	ER membrane protein complex subunit 8	no	no	no	no	yes
10330	CNPY2	canopy 2 homolog (zebrafish)	no	no	no	no	yes
10367	MICU1	mitochondrial calcium uptake 1	no	no	no	no	yes
10382	TUBB4A	tubulin, beta 4A class IVa	no	no	no	no	yes
10383	TUBB4B	tubulin, beta 4B class IVb	no	no	no	no	yes
10390	CEPT1	choline/ethanolamine phosphotransferase 1	no	no	no	no	yes
10399	GNB2L1	guanine nucleotide binding protein (G protein), beta polypeptide 2-like 1	no	no	no	no	yes
10399	GNB2L1	guanine nucleotide binding protein (G protein), beta polypeptide 2-like 1	no	no	no	no	yes
10399	GNB2L1	guanine nucleotide binding protein (G protein), beta polypeptide 2-like 1	no	no	no	no	yes
10399	GNB2L1	guanine nucleotide binding protein (G protein), beta polypeptide 2-like 1	no	no	no	no	yes
10404	CPQ	carboxypeptidase Q	no	no	no	no	yes
10409	BASP1	brain abundant, membrane attached signal protein 1	no	no	no	no	yes
10421	CD2BP2	CD2 (cytoplasmic tail) binding protein 2	no	no	no	no	yes
10432	RBM14	RNA binding motif protein 14	no	no	no	no	yes
10434	LYPLA1	lysophospholipase I	no	no	no	no	yes
10447	FAM3C	family with sequence similarity 3, member C	no	no	no	no	yes
10452	TOMM40	translocase of outer mitochondrial membrane 40 homolog (yeast)	no	no	no	no	yes
10456	HAX1	HCLS1 associated protein X-1	no	no	no	no	yes
10457	GPNMB	glycoprotein (transmembrane) nmb	no	no	yes	no	no
10469	Q6AI07	translocase of inner mitochondrial membrane 44 homolog (yeast)	no	yes	no	no	no
10473	HMGN4	high mobility group nucleosomal binding domain 4	no	no	no	no	yes
10476	ATP5H	ATP synthase, H+ transporting, mitochondrial Fo complex, subunit d	yes	no	no	no	yes
10483	SEC23B	Sec23 homolog B (S. cerevisiae)	no	no	yes	no	yes
10487	CAP1	CAP, adenylate cyclase-associated protein 1 (yeast)	no	no	no	no	yes
10490	VTI1B	vesicle transport through interaction with t-SNAREs homolog 1B (yeast)	no	no	no	no	yes
10492	SYNCRIP	synaptotagmin binding, cytoplasmic RNA interacting protein	no	no	no	no	yes
10493	VAT1	vesicle amine transport protein 1 homolog (T. californica)	no	no	no	no	yes
1050	CEBPA	CCAAT/enhancer binding protein (C/EBP), alpha	no	no	no	no	yes
1051	CEBPB	CCAAT/enhancer binding protein (C/EBP), beta	no	no	no	no	yes
10514	MYBBP1A	MYB binding protein (P160) 1a	no	no	no	no	yes
10519	CIB1	calcium and integrin binding 1 (calmyrin)	no	no	no	no	yes
10521	DDX17	DEAD (Asp-Glu-Ala-Asp) box helicase 17	yes	no	no	no	yes
10521	DDX17	DEAD (Asp-Glu-Ala-Asp) box helicase 17	yes	no	no	no	yes
10525	HYOU1	hypoxia up-regulated 1	no	no	no	no	yes
10528	NOP56	NOP56 ribonucleoprotein homolog (yeast)	no	no	no	no	yes
10531	PITRM1	pitrilysin metallopeptidase 1	yes	no	no	no	yes
10539	GLRX3	glutaredoxin 3	no	no	no	no	yes
10540	DCTN2	dynactin 2 (p50)	no	no	no	no	yes
10548	TM9SF1	transmembrane 9 superfamily member 1	no	no	no	no	yes
10548	TM9SF1	transmembrane 9 superfamily member 1	no	no	no	no	yes
10549	PRDX4	peroxiredoxin 4	no	no	no	no	yes
10550	ARL6IP5	ADP-ribosylation-like factor 6 interacting protein 5	no	no	no	no	yes
10552	ARPC1A	actin related protein 2/3 complex, subunit 1A, 41kDa	yes	no	no	no	no
10553	HTATIP2	HIV-1 Tat interactive protein 2, 30kDa	no	no	no	no	yes
10558	SPTLC1	serine palmitoyltransferase, long chain base subunit 1	no	no	no	no	yes
10561	IFI44	interferon-induced protein 44	yes	no	no	no	no
10562	OLFM4	olfactomedin 4	yes	no	no	no	no
10567	RABAC1	Rab acceptor 1 (prenylated)	no	yes	no	no	yes
10567	PRAF1	Rab acceptor 1 (prenylated)	no	yes	no	no	yes
10573	MRPL28	mitochondrial ribosomal protein L28	no	no	no	no	yes
10574	CCT7	chaperonin containing TCP1, subunit 7 (eta)	no	no	no	no	yes
10581	Q6FH82	interferon induced transmembrane protein 2	no	yes	no	no	no
10587	TXNRD2	thioredoxin reductase 2	yes	no	no	no	yes
10591	DNPH1	2'-deoxynucleoside 5'-phosphate N-hydrolase 1	no	no	no	no	yes
10594	PRPF8	PRP8 pre-mRNA processing factor 8 homolog (S. cerevisiae)	no	no	no	no	yes
10598	AHSA1	AHA1, activator of heat shock 90kDa protein ATPase homolog 1 (yeast)	no	no	no	no	yes
10606	PAICS	phosphoribosylaminoimidazole carboxylase, phosphoribosylaminoimidazole succinocarboxamide synthetase	yes	no	no	no	yes
10606	PAICS	phosphoribosylaminoimidazole carboxylase, phosphoribosylaminoimidazole succinocarboxamide synthetase	yes	no	no	no	yes
10613	ERLIN1	ER lipid raft associated 1	no	no	no	no	yes
10613	ERLIN1	ER lipid raft associated 1	no	no	no	no	yes
10614	HEXI1	hexamethylene bis-acetamide inducible 1	no	yes	no	no	no
10618	TGOLN2	trans-golgi network protein 2	no	no	no	no	yes
10627	MYL12A	myosin, light chain 12A, regulatory, non-sarcomeric	no	no	no	no	yes
10627	MYL12A	myosin, light chain 12A, regulatory, non-sarcomeric	no	no	no	no	yes
10632	ATP5L	ATP synthase, H+ transporting, mitochondrial Fo complex, subunit G	no	no	no	no	yes
10636	RGS14	regulator of G-protein signaling 14	no	no	no	no	yes
10653	SPIT2	serine peptidase inhibitor, Kunitz type, 2	no	yes	no	no	no
10657	KHDR1	KH domain containing, RNA binding, signal transduction associated 1	no	yes	no	no	no
1066	CES1	carboxylesterase 1	no	no	no	no	yes
1066	CES1	carboxylesterase 1	no	no	no	no	yes
10667	FARS2	phenylalanyl-tRNA synthetase 2, mitochondrial	no	no	no	no	yes
10672	GNA13	guanine nucleotide binding protein (G protein), alpha 13	no	no	no	no	yes
10682	EBP	emopamil binding protein (sterol isomerase)	no	no	no	no	yes
1069	CETN2	centrin, EF-hand protein, 2	no	no	no	no	yes
10693	CCT6B	chaperonin containing TCP1, subunit 6B (zeta 2)	yes	no	no	no	no
10695	CNPY3	canopy 3 homolog (zebrafish)	no	no	no	no	yes
10713	USP39	ubiquitin specific peptidase 39	no	no	no	no	yes
10723	SLC12A7	solute carrier family 12 (potassium/chloride transporters), member 7	no	no	no	no	yes
10726	NUDC	nuclear distribution C homolog (A. nidulans)	yes	no	no	no	no
10728	PTGES3	prostaglandin E synthase 3 (cytosolic)	no	no	no	no	yes
10730	YME1L1	YME1-like 1 (S. cerevisiae)	no	no	no	no	yes
10747	MASP2	mannan-binding lectin serine peptidase 2	yes	no	no	no	no
10767	HBS1L	HBS1-like (S. cerevisiae)	no	no	no	no	yes
10768	AHCYL1	adenosylhomocysteinase-like 1	no	no	no	no	yes
10769	PLK2	polo-like kinase 2	no	yes	no	no	no
10772	SF13A	serine/arginine-rich splicing factor 10	no	yes	no	no	yes
10772	SRSF10	serine/arginine-rich splicing factor 10	no	yes	no	no	yes
10785	WDR4	WD repeat domain 4	no	yes	no	no	no
10788	IQGAP2	IQ motif containing GTPase activating protein 2	no	no	no	no	yes
10788	IQGAP2	IQ motif containing GTPase activating protein 2	no	no	no	no	yes
10797	MTHFD2	methylenetetrahydrofolate dehydrogenase (NADP+ dependent) 2, methenyltetrahydrofolate cyclohydrolase	no	no	no	no	yes
10845	CLPX	ClpX caseinolytic peptidase X homolog (E. coli)	no	no	no	no	yes
10849	CD3EAP	CD3e molecule, epsilon associated protein	no	no	no	no	yes
10856	RUVBL2	RuvB-like 2 (E. coli)	no	no	no	no	yes
10857	PGRMC1	progesterone receptor membrane component 1	no	no	no	no	yes
10873	ME3	malic enzyme 3, NADP(+)-dependent, mitochondrial	yes	no	no	no	no
10875	FGL2	fibrinogen-like 2	no	no	no	no	yes
10884	MRPS30	mitochondrial ribosomal protein S30	no	no	no	no	yes
10899	JTB	jumping translocation breakpoint	no	no	no	no	yes
10901	DHRS4	dehydrogenase/reductase (SDR family) member 4	no	no	no	no	yes
10908	PNPLA6	patatin-like phospholipase domain containing 6	no	no	no	no	yes
10910	SUGT1	SGT1, suppressor of G2 allele of SKP1 (S. cerevisiae)	yes	no	no	no	no
10915	TCERG1	transcription elongation regulator 1	no	no	no	no	yes
10921	RNPS1	RNA binding protein S1, serine-rich domain	yes	no	no	no	yes
10923	SUB1	SUB1 homolog (S. cerevisiae)	no	no	no	no	yes
10939	AFG3L2	AFG3 ATPase family gene 3-like 2 (S. cerevisiae)	yes	no	no	no	yes
10946	SF3A3	splicing factor 3a, subunit 3, 60kDa	yes	no	no	no	no
10948	STARD3	StAR-related lipid transfer (START) domain containing 3	no	no	no	no	yes
10949	HNRNPA0	heterogeneous nuclear ribonucleoprotein A0	no	no	no	no	yes
10952	SEC61B	Sec61 beta subunit	no	no	no	no	yes
10953	TOMM34	translocase of outer mitochondrial membrane 34	no	no	yes	no	no
10954	PDIA5	protein disulfide isomerase family A, member 5	no	no	no	no	yes
10956	OS9	osteosarcoma amplified 9, endoplasmic reticulum lectin	no	no	no	no	yes
10956	OS9	osteosarcoma amplified 9, endoplasmic reticulum lectin	no	no	no	no	yes
10959	TMED2	transmembrane emp24 domain trafficking protein 2	no	no	no	no	yes
10960	LMAN2	lectin, mannose-binding 2	no	no	no	no	yes
10963	STIP1	stress-induced-phosphoprotein 1	no	no	no	no	yes
10963	STIP1	stress-induced-phosphoprotein 1	no	no	no	no	yes
10964	IFI44L	interferon-induced protein 44-like	yes	no	no	no	no
10965	ACOT2	acyl-CoA thioesterase 2	no	no	no	no	yes
10969	EBNA1BP2	EBNA1 binding protein 2	no	no	no	no	yes
10970	CKAP4	cytoskeleton-associated protein 4	no	no	no	no	yes
10972	TMED10	transmembrane emp24-like trafficking protein 10 (yeast)	no	no	no	no	yes
10981	RAB32	RAB32, member RAS oncogene family	no	no	no	no	yes
10982	MAPRE2	microtubule-associated protein, RP/EB family, member 2	yes	no	no	no	no
10985	GCN1L1	GCN1 general control of amino-acid synthesis 1-like 1 (yeast)	no	no	no	no	yes
10989	IMMT	inner membrane protein, mitochondrial	no	no	no	no	yes
10992	SF3B2	splicing factor 3b, subunit 2, 145kDa	no	no	no	no	yes
10999	SLC27A4	solute carrier family 27 (fatty acid transporter), member 4	no	no	no	no	yes
11000	SLC27A3	solute carrier family 27 (fatty acid transporter), member 3	no	no	no	no	yes
11014	KDELR2	KDEL (Lys-Asp-Glu-Leu) endoplasmic reticulum protein retention receptor 2	no	no	no	no	yes
11014	KDELR2	KDEL (Lys-Asp-Glu-Leu) endoplasmic reticulum protein retention receptor 2	no	no	no	no	yes
11018	TMED1	transmembrane emp24 protein transport domain containing 1	no	no	no	no	yes
11021	RAB35	RAB35, member RAS oncogene family	no	no	no	no	yes
11024	LILRA1	leukocyte immunoglobulin-like receptor, subfamily A (with TM domain), member 1	no	no	no	no	yes
11025	LILRB3	leukocyte immunoglobulin-like receptor, subfamily B (with TM and ITIM domains), member 3	no	no	no	no	yes
11031	RAB31	RAB31, member RAS oncogene family	no	no	no	no	yes
11047	ADRM1	adhesion regulating molecule 1	no	no	no	no	yes
11052	CPSF6	cleavage and polyadenylation specific factor 6, 68kDa	no	no	no	no	yes
11065	UBE2C	ubiquitin-conjugating enzyme E2C	no	yes	no	no	no
11068	CYB561D2	cytochrome b-561 domain containing 2	no	no	no	no	yes
11079	Q9P0H9	RER1 retention in endoplasmic reticulum 1 homolog (S. cerevisiae)	no	yes	no	no	no
1108	CHD4	chromodomain helicase DNA binding protein 4	no	no	no	no	yes
11080	DNAJB4	DnaJ (Hsp40) homolog, subfamily B, member 4	no	no	no	no	yes
11083	DIDO1	death inducer-obliterator 1	no	no	no	no	yes
11100	HNRNPUL1	heterogeneous nuclear ribonucleoprotein U-like 1	yes	no	no	no	no
11112	HIBADH	3-hydroxyisobutyrate dehydrogenase	no	no	no	no	yes
11129	CLASRP	CLK4-associating serine/arginine rich protein	no	no	no	no	yes
11140	CDC37	cell division cycle 37 homolog (S. cerevisiae)	no	no	no	no	yes
11157	LSM6	LSM6 homolog, U6 small nuclear RNA associated (S. cerevisiae)	no	no	no	no	yes
1116	CHI3L1	chitinase 3-like 1 (cartilage glycoprotein-39)	no	no	no	no	yes
11160	ERLIN2	ER lipid raft associated 2	no	no	no	no	yes
11161	C14orf1	chromosome 14 open reading frame 1	no	no	no	no	yes
11162	NUDT6	nudix (nucleoside diphosphate linked moiety X)-type motif 6	no	no	no	no	yes
11167	FSTL1	follistatin-like 1	no	no	no	no	yes
11168	PSIP1	PC4 and SFRS1 interacting protein 1	no	no	no	no	yes
11171	STRAP	serine/threonine kinase receptor associated protein	no	no	no	no	yes
1118	CHIT1	chitinase 1 (chitotriosidase)	no	no	no	no	yes
11182	SLC2A6	solute carrier family 2 (facilitated glucose transporter), member 6	no	no	no	no	yes
11194	ABCB8	ATP-binding cassette, sub-family B (MDR/TAP), member 8	no	no	no	no	yes
11198	SUPT16H	suppressor of Ty 16 homolog (S. cerevisiae)	yes	no	no	no	no
11212	PROSC	proline synthetase co-transcribed homolog (bacterial)	no	no	no	no	yes
11214	AKAP13	A kinase (PRKA) anchor protein 13	no	no	no	no	yes
11222	MRPL3	mitochondrial ribosomal protein L3	no	no	no	no	yes
11231	SEC63	SEC63 homolog (S. cerevisiae)	no	no	no	no	yes
11235	PDCD10	programmed cell death 10	no	no	no	no	yes
11258	DCTN3	dynactin 3 (p22)	no	no	no	no	yes
11261	CHP1	calcineurin-like EF-hand protein 1	no	no	no	no	yes
11269	DDX19B	DEAD (Asp-Glu-Ala-Asp) box polypeptide 19B	no	no	no	no	yes
11270	NRM	nurim (nuclear envelope membrane protein)	no	no	no	no	yes
112724	RDH13	retinol dehydrogenase 13 (all-trans/9-cis)	no	no	no	no	yes
11273	ATXN2L	ataxin 2-like	no	no	no	no	yes
112812	FDX1L	ferredoxin 1-like	no	no	no	no	yes
113	ADCY7	adenylate cyclase 7	no	no	no	no	yes
113146	AHNAK2	AHNAK nucleoprotein 2	no	no	no	no	yes
11316	COPE	coatomer protein complex, subunit epsilon	yes	no	no	no	no
113178	SCAMP4	secretory carrier membrane protein 4	no	no	no	no	yes
11326	VSIG4	V-set and immunoglobulin domain containing 4	no	no	no	no	yes
11331	PHB2	prohibitin 2	no	no	no	yes	yes
11332	ACOT7	acyl-CoA thioesterase 7	no	no	yes	no	no
11335	CBX3	chromobox homolog 3	yes	no	no	no	no
11338	U2AF2	U2 small nuclear RNA auxiliary factor 2	yes	no	no	no	yes
11342	RNF13	ring finger protein 13	no	no	no	no	yes
113444	SMIM12	small integral membrane protein 12	no	no	no	no	yes
11345	GBRL2	GABA(A) receptor-associated protein-like 2	no	yes	no	no	yes
11345	GBRL2	GABA(A) receptor-associated protein-like 2	no	yes	no	no	yes
11345	GABARAPL2	GABA(A) receptor-associated protein-like 2	no	yes	no	no	yes
11345	GABARAPL2	GABA(A) receptor-associated protein-like 2	no	yes	no	no	yes
113457	TUBA3D	tubulin, alpha 3d	no	no	no	no	yes
114112	TRXR3	thioredoxin reductase 3	no	yes	no	no	no
114294	LACTB	lactamase, beta	no	no	no	no	yes
114770	PGLYRP2	peptidoglycan recognition protein 2	yes	no	no	no	no
114789	SLC25A25	solute carrier family 25 (mitochondrial carrier; phosphate carrier), member 25	no	no	no	no	yes
114882	OSBPL8	oxysterol binding protein-like 8	no	no	no	no	yes
114971	PTPMT1	protein tyrosine phosphatase, mitochondrial 1	no	no	no	no	yes
115098	CCDC124	coiled-coil domain containing 124	no	no	no	no	yes
115207	KCTD12	potassium channel tetramerisation domain containing 12	no	no	no	no	yes
1153	CIRBP	cold inducible RNA binding protein	yes	no	no	no	yes
115416	MALSU1	mitochondrial assembly of ribosomal large subunit 1	no	no	no	no	yes
1155	TBCB	tubulin folding cofactor B	yes	no	no	no	yes
115817	DHRS1	dehydrogenase/reductase (SDR family) member 1	no	no	no	no	yes
116154	PHACTR3	phosphatase and actin regulator 3	no	no	no	no	yes
116496	FAM129A	family with sequence similarity 129, member A	no	no	no	no	yes
116540	MRPL53	mitochondrial ribosomal protein L53	no	no	no	no	yes
116541	MRPL54	mitochondrial ribosomal protein L54	no	no	no	no	yes
116844	LRG1	leucine-rich alpha-2-glycoprotein 1	yes	no	no	no	no
116985	ARAP1	ArfGAP with RhoGAP domain, ankyrin repeat and PH domain 1	yes	no	no	no	no
117159	DCD	dermcidin	no	yes	no	no	yes
117159	Q53YJ2	dermcidin	no	yes	no	no	yes
1173	AP2M1	adaptor-related protein complex 2, mu 1 subunit	no	no	no	no	yes
1176	AP3S1	adaptor-related protein complex 3, sigma 1 subunit	no	no	no	no	yes
1179	CLCA1	chloride channel accessory 1	yes	no	no	no	no
118429	ANTXR2	anthrax toxin receptor 2	no	no	yes	no	no
118460	EXOSC6	exosome component 6	no	no	no	no	yes
1186	CLCN7	chloride channel, voltage-sensitive 7	no	no	no	no	yes
118856	MMP21	matrix metallopeptidase 21	no	no	no	no	yes
118881	COMTD1	catechol-O-methyltransferase domain containing 1	no	no	no	no	yes
118980	SFXN2	sideroflexin 2	no	no	no	no	yes
119559	SFXN4	sideroflexin 4	no	no	no	no	yes
12	SERPINA3	serpin peptidase inhibitor, clade A (alpha-1 antiproteinase, antitrypsin), member 3	yes	no	no	no	no
1200	TPP1	tripeptidyl peptidase I	no	no	no	no	yes
1203	CLN5	ceroid-lipofuscinosis, neuronal 5	no	no	no	no	yes
120425	AMICA1	adhesion molecule, interacts with CXADR antigen 1	no	no	no	no	yes
1209	CLPTM1	cleft lip and palate associated transmembrane protein 1	no	no	no	no	yes
1212	CLTB	clathrin, light chain B	no	no	no	no	yes
1212	CLTB	clathrin, light chain B	no	no	no	no	yes
121260	SLC15A4	solute carrier family 15, member 4	no	no	no	no	yes
121457	IKBIP	IKBKB interacting protein	no	no	no	no	yes
121457	IKBIP	IKBKB interacting protein	no	no	no	no	yes
121504	HIST4H4	histone cluster 4, H4	yes	no	no	no	no
123096	SLC25A29	solute carrier family 25 (mitochondrial carnitine/acylcarnitine carrier), member 29	no	no	no	no	yes
123169	LEO1	Leo1, Paf1/RNA polymerase II complex component, homolog (S. cerevisiae)	no	no	no	no	yes
123263	MTFMT	mitochondrial methionyl-tRNA formyltransferase	no	no	no	no	yes
123920	CMTM3	CKLF-like MARVEL transmembrane domain containing 3	no	no	no	no	yes
124245	ZC3H18	zinc finger CCCH-type containing 18	no	no	no	no	yes
124565	SLC38A10	solute carrier family 38, member 10	no	no	no	no	yes
124995	MRPL10	mitochondrial ribosomal protein L10	no	no	no	no	yes
125228	FAM210A	family with sequence similarity 210, member A	no	no	no	no	yes
125988	C19orf70	chromosome 19 open reading frame 70	no	no	no	no	yes
126133	ALDH16A1	aldehyde dehydrogenase 16 family, member A1	no	no	no	no	yes
126208	ZNF787	zinc finger protein 787	no	no	no	no	yes
126298	IRGQ	immunity-related GTPase family, Q	no	no	no	no	yes
126308	MOB3A	MOB kinase activator 3A	no	no	no	no	yes
126321	MFSD12	major facilitator superfamily domain containing 12	no	no	no	no	yes
126364	LRRC25	leucine rich repeat containing 25	no	no	no	no	yes
1265	CNN2	calponin 2	no	no	no	no	yes
1267	CNP	2',3'-cyclic nucleotide 3' phosphodiesterase	no	no	no	no	yes
126961	H3F2	histone cluster 2, H3c	no	no	no	yes	no
127018	LYPLAL1	lysophospholipase-like 1	no	no	no	no	yes
1277	COL1A1	collagen, type I, alpha 1	no	yes	no	no	yes
127829	ARL8A	ADP-ribosylation factor-like 8A	no	no	no	no	yes
128	ADH5	alcohol dehydrogenase 5 (class III), chi polypeptide	no	no	no	no	yes
128	ADH5	alcohol dehydrogenase 5 (class III), chi polypeptide	no	no	no	no	yes
128308	MRPL55	mitochondrial ribosomal protein L55	no	no	no	no	yes
128312	HIST3H2BB	histone cluster 3, H2bb	no	no	no	yes	yes
128866	CHMP4B	charged multivesicular body protein 4B	no	no	no	no	yes
1289	COL5A1	collagen, type V, alpha 1	no	no	no	no	yes
129401	NUP35	nucleoporin 35kDa	no	no	no	no	yes
129607	CMPK2	cytidine monophosphate (UMP-CMP) kinase 2, mitochondrial	yes	no	no	no	no
131076	CCDC58	coiled-coil domain containing 58	no	no	no	no	yes
131118	DNAJC19	DnaJ (Hsp40) homolog, subfamily C, member 19	no	no	no	no	yes
1312	COMT	catechol-O-methyltransferase	no	no	no	no	yes
131474	CHCHD4	coiled-coil-helix-coiled-coil-helix domain containing 4	no	no	no	no	yes
1315	COPB1	coatomer protein complex, subunit beta 1	no	no	no	no	yes
1327	COX4I1	cytochrome c oxidase subunit IV isoform 1	no	no	no	no	yes
132720	C4orf32	chromosome 4 open reading frame 32	no	no	no	no	yes
1329	COX5B	cytochrome c oxidase subunit Vb	no	no	no	no	yes
133619	PRRC1	proline-rich coiled-coil 1	no	no	no	no	yes
133686	NADKD1	NAD kinase domain containing 1	no	no	no	no	yes
1337	COX6A1	cytochrome c oxidase subunit VIa polypeptide 1	no	no	no	no	yes
1340	COX6B1	cytochrome c oxidase subunit VIb polypeptide 1 (ubiquitous)	no	no	no	no	yes
134266	GRPE2	GrpE-like 2, mitochondrial (E. coli)	no	yes	no	no	no
1345	COX6C	cytochrome c oxidase subunit VIc	no	no	no	no	yes
1347	COX7A2	cytochrome c oxidase subunit VIIa polypeptide 2 (liver)	yes	no	no	no	yes
1350	COX7C	cytochrome c oxidase subunit VIIc	no	no	no	no	yes
1351	COX8A	cytochrome c oxidase subunit VIIIA (ubiquitous)	no	no	no	no	yes
135154	C6orf57	chromosome 6 open reading frame 57	no	no	no	no	yes
1355	COX15	COX15 homolog, cytochrome c oxidase assembly protein (yeast)	no	no	no	no	yes
1362	CPD	carboxypeptidase D	no	no	no	no	yes
136319	MTPN	myotrophin	no	no	no	no	yes
1371	CPOX	coproporphyrinogen oxidase	yes	no	no	no	yes
1374	CPT1A	carnitine palmitoyltransferase 1A (liver)	no	no	no	no	yes
1375	CPT1B	carnitine palmitoyltransferase 1B (muscle)	no	no	no	no	yes
1376	CPT2	carnitine palmitoyltransferase 2	no	no	no	no	yes
138151	NACC2	NACC family member 2, BEN and BTB (POZ) domain containing	no	no	no	no	yes
1384	CRAT	carnitine O-acetyltransferase	no	no	no	no	yes
1384	CRAT	carnitine O-acetyltransferase	no	no	no	no	yes
138428	PTRH1	peptidyl-tRNA hydrolase 1 homolog (S. cerevisiae)	no	no	no	no	yes
139322	APOOL	apolipoprotein O-like	no	no	no	no	yes
1396	CRIP1	cysteine-rich protein 1 (intestinal)	no	no	no	no	yes
1396	CRIP1	cysteine-rich protein 1 (intestinal)	no	no	no	no	yes
1399	CRKL	v-crk sarcoma virus CT10 oncogene homolog (avian)-like	no	no	no	no	yes
1401	CRP	C-reactive protein, pentraxin-related	yes	no	no	no	no
140690	CTCFL	CCCTC-binding factor (zinc finger protein)-like	no	no	no	no	yes
140707	BRI3BP	BRI3 binding protein	no	no	no	no	yes
140735	DYNLL2	dynein, light chain, LC8-type 2	no	no	no	no	yes
140807	KRT72	keratin 72	no	no	no	no	yes
140885	SIRPA	signal-regulatory protein alpha	no	no	no	no	yes
140890	SREK1	splicing regulatory glutamine/lysine-rich protein 1	no	no	no	no	yes
142	PARP1	poly (ADP-ribose) polymerase 1	no	no	no	no	yes
1429	CRYZ	crystallin, zeta (quinone reductase)	no	no	no	no	yes
1432	MAPK14	mitogen-activated protein kinase 14	no	no	no	no	yes
1434	CSE1L	CSE1 chromosome segregation 1-like (yeast)	no	no	no	no	yes
1435	CSF1	colony stimulating factor 1 (macrophage)	no	no	no	no	yes
143686	SESN3	sestrin 3	no	no	no	yes	no
143888	KDELC2	KDEL (Lys-Asp-Glu-Leu) containing 2	no	no	no	no	yes
144203	OVOS2	ovostatin 2	yes	no	no	no	no
144363	LYRM5	LYR motif containing 5	no	no	no	no	yes
1465	CSRP1	cysteine and glycine-rich protein 1	no	no	no	no	yes
1465	CSRP1	cysteine and glycine-rich protein 1	no	no	no	no	yes
146722	CD300LF	CD300 molecule-like family member f	no	no	no	no	yes
1468	SLC25A10	solute carrier family 25 (mitochondrial carrier; dicarboxylate transporter), member 10	no	no	no	no	yes
1475	CSTA	cystatin A (stefin A)	no	no	no	no	yes
1475	CSTA	cystatin A (stefin A)	no	no	no	no	yes
1476	CSTB	cystatin B (stefin B)	no	no	no	no	yes
1478	CSTF2	cleavage stimulation factor, 3' pre-RNA, subunit 2, 64kDa	no	no	no	no	yes
1487	CTBP1	C-terminal binding protein 1	no	no	no	no	yes
148741	ANKRD35	ankyrin repeat domain 35	no	no	no	no	yes
148867	SLC30A7	solute carrier family 30 (zinc transporter), member 7	no	no	no	no	yes
150274	HSCB	HscB iron-sulfur cluster co-chaperone homolog (E. coli)	no	no	no	no	yes
1503	CTPS	CTP synthase 1	yes	no	no	no	no
1511	CTSG	cathepsin G	no	no	no	no	yes
1512	CTSH	cathepsin H	no	no	yes	no	no
151393	FAM82A1	family with sequence similarity 82, member A1	no	no	no	no	yes
1514	CTSL1	cathepsin L1	yes	no	no	no	yes
1515	CTSL2	cathepsin L2	no	no	no	no	yes
152007	GLIPR2	GLI pathogenesis-related 2	no	no	no	no	yes
152100	CMC1	COX assembly mitochondrial protein 1 homolog (S. cerevisiae)	no	yes	no	no	yes
1523	CUX1	cut-like homeobox 1	no	no	no	no	yes
1528	CYB5A	cytochrome b5 type A (microsomal)	no	no	no	no	yes
153443	SRFBP1	serum response factor binding protein 1	no	no	no	no	yes
153527	ZMAT2	zinc finger, matrin-type 2	no	no	no	no	yes
1536	CYBB	cytochrome b-245, beta polypeptide	no	no	no	no	yes
1537	CYC1	cytochrome c-1	no	no	no	no	yes
154141	MBOAT1	membrane bound O-acyltransferase domain containing 1	no	no	no	no	yes
1545	CYP1B1	cytochrome P450, family 1, subfamily B, polypeptide 1	no	no	no	no	yes
154791	C7orf55	chromosome 7 open reading frame 55	no	no	no	no	yes
154807	VKORC1L1	vitamin K epoxide reductase complex, subunit 1-like 1	no	no	no	no	yes
155038	GIMAP8	GTPase, IMAP family member 8	no	no	no	no	yes
157378	TMEM65	transmembrane protein 65	no	no	no	no	yes
157769	FAM91A1	family with sequence similarity 91, member A1	no	no	no	no	yes
158	ADSL	adenylosuccinate lyase	no	no	no	no	yes
158747	MOSPD2	motile sperm domain containing 2	no	no	no	no	yes
159	ADSS	adenylosuccinate synthase	no	no	yes	no	no
1593	CYP27A1	cytochrome P450, family 27, subfamily A, polypeptide 1	no	no	no	no	yes
1594	CYP27B1	cytochrome P450, family 27, subfamily B, polypeptide 1	yes	no	no	no	no
1595	CYP51A1	cytochrome P450, family 51, subfamily A, polypeptide 1	no	no	no	no	yes
16	AARS	alanyl-tRNA synthetase	no	no	no	no	yes
1603	DAD1	defender against cell death 1	no	no	no	no	yes
160428	ALDH1L2	aldehyde dehydrogenase 1 family, member L2	no	no	no	no	yes
1605	DAG1	dystroglycan 1 (dystrophin-associated glycoprotein 1)	no	no	no	no	yes
161	AP2A2	adaptor-related protein complex 2, alpha 2 subunit	no	no	no	no	yes
1611	DAP	death-associated protein	no	no	no	no	yes
1615	DARS	aspartyl-tRNA synthetase	no	no	no	no	yes
162	AP1B1	adaptor-related protein complex 1, beta 1 subunit	no	no	no	no	yes
162427	FAM134C	family with sequence similarity 134, member C	no	no	no	no	yes
1627	DREB	drebrin 1	yes	yes	no	no	no
1627	DBN1	drebrin 1	yes	yes	no	no	no
1629	DBT	dihydrolipoamide branched chain transacylase E2	no	no	no	no	yes
1629	DBT	dihydrolipoamide branched chain transacylase E2	no	no	no	no	yes
163049	ZNF791	zinc finger protein 791	no	no	no	no	yes
1632	ECI1	enoyl-CoA delta isomerase 1	no	no	no	no	yes
1633	DCK	deoxycytidine kinase	no	yes	no	no	no
163590	TOR1AIP2	torsin A interacting protein 2	no	no	no	no	yes
1636	ACE	angiotensin I converting enzyme (peptidyl-dipeptidase A) 1	no	no	no	no	yes
1639	DCTN1	dynactin 1	no	no	no	no	yes
164	AP1G1	adaptor-related protein complex 1, gamma 1 subunit	no	no	no	no	yes
1642	DDB1	damage-specific DNA binding protein 1, 127kDa	yes	no	no	no	yes
1650	DDOST	dolichyl-diphosphooligosaccharide--protein glycosyltransferase	no	no	no	no	yes
1653	DDX1	DEAD (Asp-Glu-Ala-Asp) box helicase 1	no	no	no	no	yes
1655	DDX5	DEAD (Asp-Glu-Ala-Asp) box helicase 5	yes	no	no	no	yes
1660	DHX9	DEAH (Asp-Glu-Ala-His) box polypeptide 9	no	no	no	no	yes
1665	DHX15	DEAH (Asp-Glu-Ala-His) box polypeptide 15	no	no	no	no	yes
1666	DECR1	2,4-dienoyl CoA reductase 1, mitochondrial	no	no	no	no	yes
1667	DEFA1	defensin, alpha 1	yes	no	no	no	no
166785	MMAA	methylmalonic aciduria (cobalamin deficiency) cblA type	no	no	no	no	yes
1668	DEFA3	defensin, alpha 3, neutrophil-specific	yes	no	no	no	no
1670	DEFA5	defensin, alpha 5, Paneth cell-specific	yes	no	no	no	no
170575	GIMAP1	GTPase, IMAP family member 1	no	no	no	no	yes
170954	PPP1R18	protein phosphatase 1, regulatory subunit 18	no	no	no	no	yes
171389	NLRP6	NLR family, pyrin domain containing 6	no	no	no	no	yes
171425	CLYBL	citrate lyase beta like	no	no	no	no	yes
1718	DHCR24	24-dehydrocholesterol reductase	no	no	no	no	yes
1723	DHODH	dihydroorotate dehydrogenase (quinone)	no	no	no	no	yes
1727	CYB5R3	cytochrome b5 reductase 3	no	no	no	no	yes
1729	DIAPH1	diaphanous homolog 1 (Drosophila)	no	no	no	no	yes
1729	DIAPH1	diaphanous homolog 1 (Drosophila)	no	no	no	no	yes
173	AFM	afamin	yes	no	no	no	yes
1737	DLAT	dihydrolipoamide S-acetyltransferase	no	no	no	no	yes
1737	DLAT	dihydrolipoamide S-acetyltransferase	no	no	no	no	yes
1738	DLD	dihydrolipoamide dehydrogenase	no	no	no	no	yes
1743	DLST	dihydrolipoamide S-succinyltransferase (E2 component of 2-oxo-glutarate complex)	no	no	no	no	yes
1743	DLST	dihydrolipoamide S-succinyltransferase (E2 component of 2-oxo-glutarate complex)	no	no	no	no	yes
175	AGA	aspartylglucosaminidase	yes	no	no	no	yes
1757	SARDH	sarcosine dehydrogenase	no	no	no	no	yes
1757	SARDH	sarcosine dehydrogenase	no	no	no	no	yes
1767	DNAH5	dynein, axonemal, heavy chain 5	no	no	no	no	yes
1777	DNASE2	deoxyribonuclease II, lysosomal	no	no	no	no	yes
1778	DYNC1H1	dynein, cytoplasmic 1, heavy chain 1	no	no	no	no	yes
1781	DYNC1I2	dynein, cytoplasmic 1, intermediate chain 2	no	no	no	no	yes
1781	DYNC1I2	dynein, cytoplasmic 1, intermediate chain 2	no	no	no	no	yes
1785	DNM2	dynamin 2	no	no	no	no	yes
1785	DNM2	dynamin 2	no	no	no	no	yes
1786	DNMT1	DNA (cytosine-5-)-methyltransferase 1	no	no	no	no	yes
1794	DOCK2	dedicator of cytokinesis 2	no	no	no	no	yes
1798	DPAGT1	dolichyl-phosphate (UDP-N-acetylglucosamine) N-acetylglucosaminephosphotransferase 1 (GlcNAc-1-P transferase)	no	no	no	no	yes
1808	DPYSL2	dihydropyrimidinase-like 2	no	no	no	no	yes
1808	DPYSL2	dihydropyrimidinase-like 2	no	no	no	no	yes
1824	DSC2	desmocollin 2	no	no	no	no	yes
1829	CDHF5	desmoglein 2	no	no	no	yes	no
1832	DSP	desmoplakin	no	no	no	no	yes
1841	DTYMK	deoxythymidylate kinase (thymidylate kinase)	no	no	no	no	yes
1854	DUT	deoxyuridine triphosphatase	no	no	no	no	yes
1854	DUT	deoxyuridine triphosphatase	no	no	no	no	yes
1861	TOR1A	torsin family 1, member A (torsin A)	no	no	no	no	yes
1890	TYMP	thymidine phosphorylase	yes	no	yes	no	no
1892	ECHS1	enoyl CoA hydratase, short chain, 1, mitochondrial	yes	no	no	no	yes
1893	ECM1	extracellular matrix protein 1	no	no	no	no	yes
1915	EEF1A1	eukaryotic translation elongation factor 1 alpha 1	yes	no	no	no	yes
192111	PGAM5	phosphoglycerate mutase family member 5	no	no	no	no	yes
1936	EEF1D	eukaryotic translation elongation factor 1 delta (guanine nucleotide exchange protein)	no	no	no	no	yes
196074	METTL15	methyltransferase like 15	no	no	no	no	yes
1962	EHHADH	enoyl-CoA, hydratase/3-hydroxyacyl CoA dehydrogenase	no	no	no	no	yes
1962	EHHADH	enoyl-CoA, hydratase/3-hydroxyacyl CoA dehydrogenase	no	no	no	no	yes
196410	METTL7B	methyltransferase like 7B	no	no	no	no	yes
1965	EIF2S1	eukaryotic translation initiation factor 2, subunit 1 alpha, 35kDa	no	no	no	no	yes
196527	ANO6	anoctamin 6	no	no	no	no	yes
1967	EIF2B1	eukaryotic translation initiation factor 2B, subunit 1 alpha, 26kDa	yes	no	no	no	yes
197257	LDHD	lactate dehydrogenase D	no	no	no	no	yes
197322	ACSF3	acyl-CoA synthetase family member 3	no	no	no	no	yes
1974	EIF4A2	eukaryotic translation initiation factor 4A2	yes	no	yes	no	no
1974	eIF4A2	eukaryotic translation initiation factor 4A2	yes	no	yes	no	no
1975	EIF4B	eukaryotic translation initiation factor 4B	no	no	no	no	yes
1975	EIF4B	eukaryotic translation initiation factor 4B	no	no	no	no	yes
1977	EIF4E	eukaryotic translation initiation factor 4E	no	no	yes	no	yes
1977	EIF4	eukaryotic translation initiation factor 4E	no	no	yes	no	yes
1982	DAP5	eukaryotic translation initiation factor 4 gamma, 2	no	no	no	yes	no
1983	EIF5	eukaryotic translation initiation factor 5	no	no	no	no	yes
1983	EIF5	eukaryotic translation initiation factor 5	no	no	no	no	yes
199	AIF1	allograft inflammatory factor 1	no	no	no	no	yes
199	AIF1	allograft inflammatory factor 1	no	no	no	no	yes
1991	ELANE	elastase, neutrophil expressed	no	no	no	no	yes
1992	SERPINB1	serpin peptidase inhibitor, clade B (ovalbumin), member 1	yes	no	no	no	yes
1994	ELAVL1	ELAV (embryonic lethal, abnormal vision, Drosophila)-like 1 (Hu antigen R)	no	no	no	no	yes
200081	TXLNA	taxilin alpha	no	no	no	no	yes
200205	IBA57	IBA57, iron-sulfur cluster assembly homolog (S. cerevisiae)	no	no	no	no	yes
2010	EMD	emerin	no	no	no	no	yes
201266	SLC39A11	solute carrier family 39 (metal ion transporter), member 11	no	no	no	no	yes
201562	PTPLB	protein tyrosine phosphatase-like (proline instead of catalytic arginine), member b	no	no	no	no	yes
201595	STT3B	STT3, subunit of the oligosaccharyltransferase complex, homolog B (S. cerevisiae)	no	no	no	no	yes
201625	DNAH12	dynein, axonemal, heavy chain 12	no	no	no	no	yes
201626	PDE12	phosphodiesterase 12	no	no	no	no	yes
2017	CTTN	cortactin	no	no	no	no	yes
201931	TMEM192	transmembrane protein 192	no	no	no	no	yes
2022	ENG	endoglin	no	no	no	no	yes
2023	ENO1	enolase 1, (alpha)	no	no	no	no	yes
2029	ENSA	endosulfine alpha	no	no	no	no	yes
2029	ENSA	endosulfine alpha	no	no	no	no	yes
203054	ADCK5	aarF domain containing kinase 5	no	no	no	no	yes
203068	TUBB	tubulin, beta class I	no	no	no	no	yes
203068	TUBB	tubulin, beta class I	no	no	no	no	yes
2037	EPB41L2	erythrocyte membrane protein band 4.1-like 2	no	no	no	no	yes
204	AK2	adenylate kinase 2	yes	no	no	no	yes
204	AK2	adenylate kinase 2	yes	no	no	no	yes
2040	STOM	stomatin	no	no	no	no	yes
205	AK4	adenylate kinase 4	no	no	no	no	yes
2052	EPHX1	epoxide hydrolase 1, microsomal (xenobiotic)	no	no	no	no	yes
2058	EPRS	glutamyl-prolyl-tRNA synthetase	yes	no	no	no	yes
2066	ERBB4	v-erb-a erythroblastic leukemia viral oncogene homolog 4 (avian)	no	yes	no	no	no
2079	ERH	enhancer of rudimentary homolog (Drosophila)	yes	no	no	no	yes
2091	FBL	fibrillarin	no	no	no	no	yes
2098	ESD	esterase D	no	no	no	no	yes
2108	ETFA	electron-transfer-flavoprotein, alpha polypeptide	no	no	no	no	yes
2109	ETFB	electron-transfer-flavoprotein, beta polypeptide	no	no	no	no	yes
213	ALBU	albumin	no	yes	no	no	no
2130	EWSR1	Ewing sarcoma breakpoint region 1	no	no	no	no	yes
215	ABCD1	ATP-binding cassette, sub-family D (ALD), member 1	no	no	no	no	yes
216	AL1A1	aldehyde dehydrogenase 1 family, member A1	no	yes	no	no	yes
216	AL1A1	aldehyde dehydrogenase 1 family, member A1	no	yes	no	no	yes
216	ALDH1A1	aldehyde dehydrogenase 1 family, member A1	no	yes	no	no	yes
216	ALDH1A1	aldehyde dehydrogenase 1 family, member A1	no	yes	no	no	yes
2162	F13A1	coagulation factor XIII, A1 polypeptide	no	no	no	no	yes
2167	FABP4	fatty acid binding protein 4, adipocyte	no	no	no	no	yes
2167	FABP4	fatty acid binding protein 4, adipocyte	no	no	no	no	yes
2170	FABP3	fatty acid binding protein 3, muscle and heart (mammary-derived growth inhibitor)	no	no	no	no	yes
2180	ACSL1	acyl-CoA synthetase long-chain family member 1	no	no	no	no	yes
2181	ACSL3	acyl-CoA synthetase long-chain family member 3	no	no	no	no	yes
2182	ACSL4	acyl-CoA synthetase long-chain family member 4	yes	no	no	no	yes
2182	ACSL4	acyl-CoA synthetase long-chain family member 4	yes	no	no	no	yes
2186	BPTF	bromodomain PHD finger transcription factor	no	yes	no	no	no
219	ALDH1B1	aldehyde dehydrogenase 1 family, member B1	no	no	no	no	yes
219285	SAMD9L	sterile alpha motif domain containing 9-like	yes	no	no	no	no
2193	FARSA	phenylalanyl-tRNA synthetase, alpha subunit	yes	no	no	no	yes
2194	FASN	fatty acid synthase	no	no	no	no	yes
2194	FASN	fatty acid synthase	no	no	no	no	yes
219855	SLC37A2	solute carrier family 37 (glycerol-3-phosphate transporter), member 2	no	no	no	no	yes
219927	MRPL21	mitochondrial ribosomal protein L21	no	no	no	no	yes
22	ABCB7	ATP-binding cassette, sub-family B (MDR/TAP), member 7	no	no	no	no	yes
220	ALDH1A3	aldehyde dehydrogenase 1 family, member A3	no	no	yes	no	no
2203	FBP1	fructose-1,6-bisphosphatase 1	no	no	no	no	yes
2203	FBP1	fructose-1,6-bisphosphatase 1	no	no	no	no	yes
2207	FCER1G	Fc fragment of IgE, high affinity I, receptor for; gamma polypeptide	no	no	no	no	yes
2209	FCGR1A	Fc fragment of IgG, high affinity Ia, receptor (CD64)	no	no	no	no	yes
221	ALDH3B1	aldehyde dehydrogenase 3 family, member B1	no	no	no	no	yes
2210	FCGR1B	Fc fragment of IgG, high affinity Ib, receptor (CD64)	no	no	no	no	yes
221092	HNRNPUL2	heterogeneous nuclear ribonucleoprotein U-like 2	no	no	no	no	yes
221184	CPNE2	copine II	no	no	no	no	yes
2212	FCGR2A	Fc fragment of IgG, low affinity IIa, receptor (CD32)	no	no	no	no	yes
2214	FCGR3A	Fc fragment of IgG, low affinity IIIa, receptor (CD16a)	yes	no	no	no	no
221496	LEMD2	LEM domain containing 2	no	no	no	no	yes
221613	H2AFR	histone cluster 1, H2aa	no	no	no	yes	no
2217	FCGRT	Fc fragment of IgG, receptor, transporter, alpha	yes	no	no	no	yes
2219	FCN1	ficolin (collagen/fibrinogen domain containing) 1	no	no	no	no	yes
221955	DAGLB	diacylglycerol lipase, beta	no	no	no	no	yes
221960	CCZ1B	CCZ1 vacuolar protein trafficking and biogenesis associated homolog B (S. cerevisiae)	no	no	no	no	yes
2220	FCN2	ficolin (collagen/fibrinogen domain containing lectin) 2 (hucolin)	yes	no	no	no	no
222068	TMED4	transmembrane emp24 protein transport domain containing 4	no	no	no	no	yes
2222	FDFT1	farnesyl-diphosphate farnesyltransferase 1	no	no	no	no	yes
2224	FDPS	farnesyl diphosphate synthase	no	no	no	no	yes
2224	FDPS	farnesyl diphosphate synthase	no	no	no	no	yes
223	ALDH9A1	aldehyde dehydrogenase 9 family, member A1	yes	no	no	no	yes
2230	FDX1	ferredoxin 1	no	no	no	no	yes
2232	FDXR	ferredoxin reductase	no	no	no	no	yes
2235	FECH	ferrochelatase	no	no	no	no	yes
2237	FEN1	flap structure-specific endonuclease 1	no	no	no	no	yes
2239	GPC4	glypican 4	no	no	no	no	yes
224	ALDH3A2	aldehyde dehydrogenase 3 family, member A2	no	no	no	no	yes
2268	FGR	Gardner-Rasheed feline sarcoma viral (v-fgr) oncogene homolog	no	no	no	no	yes
2280	FKBP1A	FK506 binding protein 1A, 12kDa	no	no	no	no	yes
22803	XRN2	5'-3' exoribonuclease 2	no	no	no	no	yes
22820	COPG1	coatomer protein complex, subunit gamma 1	no	no	no	no	yes
22820	COPG1	coatomer protein complex, subunit gamma 1	no	no	no	no	yes
22827	PUF60	poly-U binding splicing factor 60KDa	no	no	no	no	yes
22862	FNDC3A	fibronectin type III domain containing 3A	no	no	no	no	yes
22868	FASTKD2	FAST kinase domains 2	no	no	no	no	yes
22870	PPP6R1	protein phosphatase 6, regulatory subunit 1	no	no	no	no	yes
22872	SEC31A	SEC31 homolog A (S. cerevisiae)	no	no	no	no	yes
2289	FKBP5	FK506 binding protein 5	no	no	no	no	yes
2289	FKBP5	FK506 binding protein 5	no	no	no	no	yes
22907	DHX30	DEAH (Asp-Glu-Ala-His) box polypeptide 30	no	no	no	no	yes
22907	DHX30	DEAH (Asp-Glu-Ala-His) box polypeptide 30	no	no	no	no	yes
22908	SACM1L	SAC1 suppressor of actin mutations 1-like (yeast)	no	no	no	no	yes
22913	RALY	RNA binding protein, autoantigenic (hnRNP-associated with lethal yellow homolog (mouse))	no	no	no	no	yes
22916	NCBP2	nuclear cap binding protein subunit 2, 20kDa	no	no	no	no	yes
22921	MSRB2	methionine sulfoxide reductase B2	no	no	no	no	yes
22925	PLA2R1	phospholipase A2 receptor 1, 180kDa	no	no	no	no	yes
22931	RAB18	RAB18, member RAS oncogene family	yes	no	no	no	yes
22948	CCT5	chaperonin containing TCP1, subunit 5 (epsilon)	no	no	no	no	yes
22977	ARK73	aldo-keto reductase family 7, member A3 (aflatoxin aldehyde reductase)	no	yes	no	no	no
22985	ACIN1	apoptotic chromatin condensation inducer 1	yes	no	no	no	no
23	ABCF1	ATP-binding cassette, sub-family F (GCN20), member 1	no	no	no	no	yes
230	ALDOC	aldolase C, fructose-bisphosphate	no	no	no	no	yes
23011	RAB21	RAB21, member RAS oncogene family	no	no	no	no	yes
23017	FAIM2	Fas apoptotic inhibitory molecule 2	no	no	no	no	yes
23020	SNRNP200	small nuclear ribonucleoprotein 200kDa (U5)	no	no	no	no	yes
23047	PDS5B	PDS5, regulator of cohesion maintenance, homolog B (S. cerevisiae)	no	no	no	no	yes
23065	EMC1	ER membrane protein complex subunit 1	yes	no	no	no	yes
23065	KIAA0090	KIAA0090	yes	no	no	no	yes
23071	ERP44	endoplasmic reticulum protein 44	no	no	no	no	yes
23075	SWAP70	SWAP switching B-cell complex 70kDa subunit	no	no	no	no	yes
23076	RRP1B	ribosomal RNA processing 1 homolog B (S. cerevisiae)	no	no	no	no	yes
23078	VWA8	von Willebrand factor A domain containing 8	no	no	no	no	yes
23091	ZC3H13	zinc finger CCCH-type containing 13	no	no	no	no	yes
23095	KIF1B	kinesin family member 1B	no	no	no	no	yes
231	AKR1B1	aldo-keto reductase family 1, member B1 (aldose reductase)	no	no	no	no	yes
231	AKR1B1	aldo-keto reductase family 1, member B1 (aldose reductase)	no	no	no	no	yes
23107	MRPS27	mitochondrial ribosomal protein S27	no	no	no	no	yes
23107	MRPS27	mitochondrial ribosomal protein S27	no	no	no	no	yes
23151	GRAMD4	GRAM domain containing 4	no	no	no	no	yes
23155	CLCC1	chloride channel CLIC-like 1	no	no	no	no	yes
23164	KIAA0864	myosin phosphatase Rho interacting protein	no	no	no	yes	no
23164	MPRIP	myosin phosphatase Rho interacting protein	no	no	no	yes	no
23164	KIAA0864	myosin phosphatase Rho interacting protein	no	no	no	yes	no
23164	MPRIP	myosin phosphatase Rho interacting protein	no	no	no	yes	no
23165	NUP205	nucleoporin 205kDa	no	no	no	no	yes
2317	FLNB	filamin B, beta	no	no	no	no	yes
2317	FLNB	filamin B, beta	no	no	no	no	yes
23170	TTLL12	tubulin tyrosine ligase-like family, member 12	no	no	no	no	yes
23171	GPD1L	glycerol-3-phosphate dehydrogenase 1-like	no	no	no	no	yes
23173	METAP1	methionyl aminopeptidase 1	no	no	no	no	yes
2318	FLNC	filamin C, gamma	no	yes	no	no	no
23180	RFTN1	raftlin, lipid raft linker 1	no	no	no	no	yes
23184	MESDC2	mesoderm development candidate 2	no	no	no	no	yes
2319	FLOT2	flotillin 2	no	no	no	no	yes
23191	CYFIP1	cytoplasmic FMR1 interacting protein 1	no	no	no	no	yes
23193	GANAB	glucosidase, alpha; neutral AB	yes	no	no	no	no
23195	MDN1	MDN1, midasin homolog (yeast)	no	no	no	no	yes
23196	FAM120A	family with sequence similarity 120A	no	no	no	no	yes
23197	FAF2	Fas associated factor family member 2	no	no	no	no	yes
23198	PSME4	proteasome (prosome, macropain) activator subunit 4	no	no	no	no	yes
23203	PMPCA	peptidase (mitochondrial processing) alpha	no	no	no	no	yes
23204	ARL6IP1	ADP-ribosylation factor-like 6 interacting protein 1	no	no	no	no	yes
23211	ZC3H4	zinc finger CCCH-type containing 4	no	no	no	no	yes
23215	PRRC2C	proline-rich coiled-coil 2C	no	no	no	no	yes
23223	RRP12	ribosomal RNA processing 12 homolog (S. cerevisiae)	no	no	no	no	yes
23225	NUP210	nucleoporin 210kDa	no	no	no	no	yes
23244	PDS5A	PDS5, regulator of cohesion maintenance, homolog A (S. cerevisiae)	no	no	no	no	yes
23256	SCFD1	sec1 family domain containing 1	yes	no	no	no	no
23294	ANKS1A	ankyrin repeat and sterile alpha motif domain containing 1A	no	no	no	no	yes
23307	FKBP15	FK506 binding protein 15, 133kDa	no	no	no	no	yes
23317	DNAJC13	DnaJ (Hsp40) homolog, subfamily C, member 13	no	no	no	no	yes
23317	DNAJC13	DnaJ (Hsp40) homolog, subfamily C, member 13	no	no	no	no	yes
2332	FMR1	fragile X mental retardation 1	yes	no	no	no	no
23331	TTC28	tetratricopeptide repeat domain 28	no	no	no	no	yes
23344	ESYT1	extended synaptotagmin-like protein 1	no	no	no	no	yes
23345	SYNE1	spectrin repeat containing, nuclear envelope 1	no	no	no	no	yes
2335	FN1	fibronectin 1	no	no	no	no	yes
23350	U2SURP	U2 snRNP-associated SURP domain containing	no	no	no	no	yes
23367	LARP1	La ribonucleoprotein domain family, member 1	no	no	no	no	yes
23376	UFL1	UFM1-specific ligase 1	no	no	no	no	yes
23378	RRP8	ribosomal RNA processing 8, methyltransferase, homolog (yeast)	no	no	no	no	yes
23385	NCSTN	nicastrin	no	no	no	no	yes
23394	ADNP	activity-dependent neuroprotector homeobox	no	no	no	no	yes
23395	LARS2	leucyl-tRNA synthetase 2, mitochondrial	no	no	no	no	yes
23406	COTL1	coactosin-like 1 (Dictyostelium)	yes	no	no	no	no
23408	SIRT5	sirtuin 5	no	no	no	no	yes
23408	SIRT5	sirtuin 5	no	no	no	no	yes
23417	MLYCD	malonyl-CoA decarboxylase	no	no	yes	no	yes
23420	NOMO1	NODAL modulator 1	no	no	yes	no	yes
23423	TMED3	transmembrane emp24 protein transport domain containing 3	no	no	no	no	yes
23435	TARDBP	TAR DNA binding protein	no	no	no	no	yes
23438	HARS2	histidyl-tRNA synthetase 2, mitochondrial (putative)	no	no	no	no	yes
23450	SF3B3	splicing factor 3b, subunit 3, 130kDa	no	no	no	no	yes
23451	SF3B1	splicing factor 3b, subunit 1, 155kDa	no	no	no	no	yes
23456	ABCB10	ATP-binding cassette, sub-family B (MDR/TAP), member 10	no	no	no	no	yes
23471	TRAM1	translocation associated membrane protein 1	no	no	no	no	yes
23474	ETHE1	ethylmalonic encephalopathy 1	no	no	no	no	yes
23479	ISCU	iron-sulfur cluster scaffold homolog (E. coli)	no	no	no	no	yes
23509	POFUT1	protein O-fucosyltransferase 1	no	no	no	no	yes
23513	SCRIB	scribbled homolog (Drosophila)	no	no	no	no	yes
23524	SRRM2	serine/arginine repetitive matrix 2	no	no	no	no	yes
23526	HMHA1	histocompatibility (minor) HA-1	yes	no	no	no	no
23557	SNAPIN	SNAP-associated protein	no	no	no	no	yes
23558	WBP2	WW domain binding protein 2	no	no	no	no	yes
23586	DDX58	DEAD (Asp-Glu-Ala-Asp) box polypeptide 58	yes	no	no	no	no
23597	ACOT9	acyl-CoA thioesterase 9	no	no	no	no	yes
23601	CLEC5A	C-type lectin domain family 5, member A	no	no	no	no	yes
23603	CORO1C	coronin, actin binding protein, 1C	no	no	no	no	yes
23616	SH3BP1	SH3-domain binding protein 1	no	no	no	no	yes
23636	NUP62	nucleoporin 62kDa	no	no	no	no	yes
23640	HSPBP1	HSPA (heat shock 70kDa) binding protein, cytoplasmic cochaperone 1	no	no	yes	no	no
23646	PLD3	phospholipase D family, member 3	no	no	no	no	yes
23654	PLXNB2	plexin B2	no	no	no	no	yes
23658	LSM5	LSM5 homolog, U6 small nuclear RNA associated (S. cerevisiae)	yes	no	no	no	no
23659	PLA2G15	phospholipase A2, group XV	no	no	no	no	yes
23670	TMEM2	transmembrane protein 2	yes	no	no	no	no
23673	STX12	syntaxin 12	no	no	no	no	yes
23761	PISD	phosphatidylserine decarboxylase	no	no	no	no	yes
23764	MAFF	v-maf musculoaponeurotic fibrosarcoma oncogene homolog F (avian)	no	no	no	no	yes
23770	FKBP8	FK506 binding protein 8, 38kDa	no	no	no	no	yes
23780	APOL2	apolipoprotein L, 2	no	no	no	no	yes
23780	APOL2	apolipoprotein L, 2	no	no	no	no	yes
23786	BCL2L13	BCL2-like 13 (apoptosis facilitator)	no	no	no	no	yes
23788	MTCH2	mitochondrial carrier 2	no	no	no	no	yes
2395	FXN	frataxin	no	no	no	no	yes
240	ALOX5	arachidonate 5-lipoxygenase	no	no	no	no	yes
241	ALOX5AP	arachidonate 5-lipoxygenase-activating protein	no	no	no	no	yes
24138	IFIT5	interferon-induced protein with tetratricopeptide repeats 5	yes	no	no	no	no
24148	PRPF6	PRP6 pre-mRNA processing factor 6 homolog (S. cerevisiae)	no	no	no	no	yes
2495	FTH1	ferritin, heavy polypeptide 1	yes	no	no	no	yes
2512	FTL	ferritin, light polypeptide	no	no	yes	no	yes
2512	FTL	ferritin, light polypeptide	no	no	yes	no	yes
2517	FUCA1	fucosidase, alpha-L- 1, tissue	no	no	no	no	yes
2519	FUCA2	fucosidase, alpha-L- 2, plasma	no	no	no	no	yes
2521	FUS	fused in sarcoma	no	no	no	no	yes
2531	KDSR	3-ketodihydrosphingosine reductase	yes	no	no	no	no
2533	FYB	FYN binding protein	no	no	no	no	yes
253782	CERS6	ceramide synthase 6	no	no	no	no	yes
253943	YTHDF3	YTH domain family, member 3	no	no	no	no	yes
254102	EHBP1L1	EH domain binding protein 1-like 1	no	no	no	no	yes
255520	ELMOD2	ELMO/CED-12 domain containing 2	no	no	no	no	yes
257160	RNF214	ring finger protein 214	no	no	no	no	yes
25777	SUN2	Sad1 and UNC84 domain containing 2	no	no	no	no	yes
25782	RAB3GAP2	RAB3 GTPase activating protein subunit 2 (non-catalytic)	yes	no	no	no	no
25797	QPCT	glutaminyl-peptide cyclotransferase	no	no	no	no	yes
25801	GCA	grancalcin, EF-hand calcium binding protein	yes	no	no	no	yes
25804	LSM4	LSM4 homolog, U6 small nuclear RNA associated (S. cerevisiae)	no	no	no	no	yes
2581	GALC	galactosylceramidase	no	no	no	no	yes
25813	SAMM50	sorting and assembly machinery component 50 homolog (S. cerevisiae)	no	no	no	no	yes
25816	TNFAIP8	tumor necrosis factor, alpha-induced protein 8	no	no	no	no	yes
2582	GALE	UDP-galactose-4-epimerase	no	no	no	no	yes
25824	PRDX5	peroxiredoxin 5	yes	no	no	no	yes
25828	TXN2	thioredoxin 2	no	no	no	no	yes
25840	METTL7A	methyltransferase like 7A	no	no	no	no	yes
25844	YIPF3	Yip1 domain family, member 3	no	no	no	no	yes
25870	SUMF2	sulfatase modifying factor 2	no	no	no	no	yes
25874	MPC2	mitochondrial pyruvate carrier 2	no	no	no	no	yes
25875	LETMD1	LETM1 domain containing 1	no	no	no	no	yes
2588	GALNS	galactosamine (N-acetyl)-6-sulfate sulfatase	no	no	no	no	yes
2589	GALNT1	UDP-N-acetyl-alpha-D-galactosamine:polypeptide N-acetylgalactosaminyltransferase 1 (GalNAc-T1)	no	no	no	no	yes
2590	GALNT2	UDP-N-acetyl-alpha-D-galactosamine:polypeptide N-acetylgalactosaminyltransferase 2 (GalNAc-T2)	no	no	no	no	yes
25902	MTHFD1L	methylenetetrahydrofolate dehydrogenase (NADP+ dependent) 1-like	yes	no	no	no	yes
25902	MTHFD1L	methylenetetrahydrofolate dehydrogenase (NADP+ dependent) 1-like	yes	no	no	no	yes
25909	AHCTF1	AT hook containing transcription factor 1	no	no	no	no	yes
25915	NDUFAF3	NADH dehydrogenase (ubiquinone) 1 alpha subcomplex, assembly factor 3	no	no	no	no	yes
2592	GALT	galactose-1-phosphate uridylyltransferase	yes	no	no	no	no
25923	ATL3	atlastin GTPase 3	no	no	no	no	yes
25930	PTPN23	protein tyrosine phosphatase, non-receptor type 23	no	no	no	no	yes
259307	IL4I1	interleukin 4 induced 1	no	no	no	no	yes
25934	NIPSNAP3A	nipsnap homolog 3A (C. elegans)	no	no	no	no	yes
25939	SAMHD1	SAM domain and HD domain 1	no	no	yes	no	yes
25953	PNKD	paroxysmal nonkinesigenic dyskinesia	no	no	no	no	yes
25957	PNISR	PNN-interacting serine/arginine-rich protein	no	no	no	no	yes
2597	GAPDH	glyceraldehyde-3-phosphate dehydrogenase	no	no	no	no	yes
2597	GAPDH	glyceraldehyde-3-phosphate dehydrogenase	no	no	no	no	yes
25978	CHMP2B	charged multivesicular body protein 2B	no	no	no	no	yes
25979	DHRS7B	dehydrogenase/reductase (SDR family) member 7B	no	no	no	no	yes
26003	GORASP2	golgi reassembly stacking protein 2, 55kDa	no	no	no	no	yes
26058	GIGYF2	GRB10 interacting GYF protein 2	no	no	no	no	yes
26061	HACL1	2-hydroxyacyl-CoA lyase 1	no	no	no	no	yes
26073	POLDIP2	polymerase (DNA-directed), delta interacting protein 2	no	no	no	no	yes
26092	TOR1AIP1	torsin A interacting protein 1	no	no	no	no	yes
26092	TOR1AIP1	torsin A interacting protein 1	no	no	no	no	yes
26097	CHTOP	chromatin target of PRMT1	no	no	no	no	yes
26121	PRPF31	PRP31 pre-mRNA processing factor 31 homolog (S. cerevisiae)	no	no	no	no	yes
26155	NOC2L	nucleolar complex associated 2 homolog (S. cerevisiae)	no	no	no	no	yes
26156	RSL1D1	ribosomal L1 domain containing 1	no	no	no	no	yes
2618	GART	phosphoribosylglycinamide formyltransferase, phosphoribosylglycinamide synthetase, phosphoribosylaminoimidazole synthetase	yes	no	no	no	yes
2618	GART	phosphoribosylglycinamide formyltransferase, phosphoribosylglycinamide synthetase, phosphoribosylaminoimidazole synthetase	yes	no	no	no	yes
26227	PHGDH	phosphoglycerate dehydrogenase	yes	no	no	no	no
26275	HIBCH	3-hydroxyisobutyryl-CoA hydrolase	yes	no	no	no	yes
2628	GATM	glycine amidinotransferase (L-arginine:glycine amidinotransferase)	yes	no	no	no	no
26284	ERAL1	Era G-protein-like 1 (E. coli)	no	no	no	no	yes
2629	GBA	glucosidase, beta, acid	no	no	no	no	yes
26292	MYCBP	c-myc binding protein	no	no	no	no	yes
2631	GBAS	glioblastoma amplified sequence	no	no	no	no	yes
2633	GBP1	guanylate binding protein 1, interferon-inducible	yes	no	yes	no	yes
2634	GBP2	guanylate binding protein 2, interferon-inducible	no	no	no	no	yes
2635	GBP3	guanylate binding protein 3	yes	no	no	no	no
26355	FAM162A	family with sequence similarity 162, member A	no	no	no	no	yes
2639	GCDH	glutaryl-CoA dehydrogenase	no	no	no	no	yes
26469	PTPN18	protein tyrosine phosphatase, non-receptor type 18 (brain-derived)	no	no	no	no	yes
26503	SLC17A5	solute carrier family 17 (anion/sugar transporter), member 5	no	no	no	no	yes
26509	MYOF	myoferlin	no	no	no	no	yes
26517	TIMM13	translocase of inner mitochondrial membrane 13 homolog (yeast)	no	no	no	no	yes
26519	TIMM10	translocase of inner mitochondrial membrane 10 homolog (yeast)	no	no	no	no	yes
26520	TIMM9	translocase of inner mitochondrial membrane 9 homolog (yeast)	no	no	no	no	yes
26521	TIMM8B	translocase of inner mitochondrial membrane 8 homolog B (yeast)	no	no	no	no	yes
26528	DAZAP1	DAZ associated protein 1	no	no	no	no	yes
26589	MRPL46	mitochondrial ribosomal protein L46	no	no	no	no	yes
26608	TBL2	transducin (beta)-like 2	no	no	no	no	yes
2665	GDI2	GDP dissociation inhibitor 2	no	no	no	no	yes
2665	GDI2	GDP dissociation inhibitor 2	no	no	no	no	yes
2671	GFER	growth factor, augmenter of liver regeneration	no	no	no	no	yes
26973	CHORDC1	cysteine and histidine-rich domain (CHORD) containing 1	yes	no	no	no	no
26985	AP3M1	adaptor-related protein complex 3, mu 1 subunit	yes	no	no	no	no
27020	NPTN	neuroplastin	no	no	no	no	yes
27032	ATP2C1	ATPase, Ca++ transporting, type 2C, member 1	no	no	no	no	yes
27034	ACAD8	acyl-CoA dehydrogenase family, member 8	no	no	no	no	yes
27036	SIGLEC7	sialic acid binding Ig-like lectin 7	no	no	no	no	yes
27043	PELP1	proline, glutamate and leucine rich protein 1	no	no	no	no	yes
27068	PPA2	pyrophosphatase (inorganic) 2	no	no	no	no	yes
27089	UQCRQ	ubiquinol-cytochrome c reductase, complex III subunit VII, 9.5kDa	no	no	no	no	yes
27109	ATP5S	ATP synthase, H+ transporting, mitochondrial Fo complex, subunit s (factor B)	no	no	no	no	yes
27131	SNX5	sorting nexin 5	yes	no	no	no	no
2717	GLA	galactosidase, alpha	no	no	no	no	yes
27180	SIGLEC9	sialic acid binding Ig-like lectin 9	no	no	no	no	yes
2720	GLB1	galactosidase, beta 1	no	no	no	no	yes
27243	CHMP2A	charged multivesicular body protein 2A	no	no	no	no	yes
27247	NFU1	NFU1 iron-sulfur cluster scaffold homolog (S. cerevisiae)	no	no	no	no	yes
27248	ERLEC1	endoplasmic reticulum lectin 1	no	no	no	no	yes
27250	PDCD4	programmed cell death 4 (neoplastic transformation inhibitor)	no	no	no	no	yes
27258	LSM3	LSM3 homolog, U6 small nuclear RNA associated (S. cerevisiae)	no	no	no	no	yes
27316	RBMX	RNA binding motif protein, X-linked	no	no	no	no	yes
27332	ZNF638	zinc finger protein 638	no	no	no	no	yes
27333	GOLIM4	golgi integral membrane protein 4	no	no	no	no	yes
27336	HTATSF1	HIV-1 Tat specific factor 1	no	no	no	no	yes
27339	PRPF19	PRP19/PSO4 pre-mRNA processing factor 19 homolog (S. cerevisiae)	no	no	no	no	yes
2734	GLG1	golgi glycoprotein 1	no	no	no	no	yes
2734	GLG1	golgi glycoprotein 1	no	no	no	no	yes
27348	TOR1B	torsin family 1, member B (torsin B)	no	no	no	no	yes
27349	MCAT	malonyl CoA:ACP acyltransferase (mitochondrial)	no	no	no	no	yes
2739	GLO1	glyoxalase I	no	no	no	no	yes
274	BIN1	bridging integrator 1	no	no	no	no	yes
27429	HTRA2	HtrA serine peptidase 2	no	no	no	no	yes
27430	MAT2B	methionine adenosyltransferase II, beta	yes	no	no	no	no
2744	GLS	glutaminase	no	no	no	no	yes
27440	CECR5	cat eye syndrome chromosome region, candidate 5	no	no	no	no	yes
2746	GLUD1	glutamate dehydrogenase 1	no	no	no	no	yes
2747	DHE4	glutamate dehydrogenase 2	no	yes	no	no	no
2752	GLUL	glutamate-ammonia ligase	yes	no	no	no	yes
2762	GMDS	GDP-mannose 4,6-dehydratase	yes	no	no	no	no
2768	GNA12	guanine nucleotide binding protein (G protein) alpha 12	no	no	no	no	yes
2770	GNAI1	guanine nucleotide binding protein (G protein), alpha inhibiting activity polypeptide 1	no	no	no	no	yes
2771	GNAI2	guanine nucleotide binding protein (G protein), alpha inhibiting activity polypeptide 2	no	no	no	no	yes
2771	GNAI2	guanine nucleotide binding protein (G protein), alpha inhibiting activity polypeptide 2	no	no	no	no	yes
2773	GNAI3	guanine nucleotide binding protein (G protein), alpha inhibiting activity polypeptide 3	no	no	no	no	yes
2776	GNAQ	guanine nucleotide binding protein (G protein), q polypeptide	no	no	no	no	yes
2778	GNAS	GNAS complex locus	no	no	no	no	yes
2782	GNB1	guanine nucleotide binding protein (G protein), beta polypeptide 1	no	no	no	no	yes
2783	GNB2	guanine nucleotide binding protein (G protein), beta polypeptide 2	no	no	no	no	yes
2783	GNB2	guanine nucleotide binding protein (G protein), beta polypeptide 2	no	no	no	no	yes
2787	GNG5	guanine nucleotide binding protein (G protein), gamma 5	no	no	no	no	yes
2790	GNG10	guanine nucleotide binding protein (G protein), gamma 10	no	no	no	no	yes
2804	GOLGB1	golgin B1	no	no	no	no	yes
2805	GOT1	glutamic-oxaloacetic transaminase 1, soluble (aspartate aminotransferase 1)	no	no	yes	no	no
2806	GOT2	glutamic-oxaloacetic transaminase 2, mitochondrial (aspartate aminotransferase 2)	no	no	no	no	yes
280636	C11orf31	chromosome 11 open reading frame 31	no	no	no	no	yes
2821	GPI	glucose-6-phosphate isomerase	no	yes	no	no	no
283377	SPRYD4	SPRY domain containing 4	no	no	no	no	yes
283417	DPY19L2	dpy-19-like 2 (C. elegans)	no	no	no	no	yes
283459	GATC	glutamyl-tRNA(Gln) amidotransferase, subunit C homolog (bacterial)	no	no	no	no	yes
283489	CHAMP1	chromosome alignment maintaining phosphoprotein 1	no	no	no	no	yes
283820	NOMO2	NODAL modulator 2	no	no	no	no	yes
283871	PGP	phosphoglycolate phosphatase	no	no	no	no	yes
28396	IGHV4-31	immunoglobulin heavy variable 4-31	yes	no	no	no	no
284184	C17orf89	chromosome 17 open reading frame 89	no	no	no	no	yes
284194	LGALS9B	lectin, galactoside-binding, soluble, 9B	no	no	no	no	yes
284273	ZADH2	zinc binding alcohol dehydrogenase domain containing 2	no	no	no	no	yes
284361	EMC10	ER membrane protein complex subunit 10	no	no	no	no	yes
284695	ZNF326	zinc finger protein 326	no	no	no	no	yes
284695	ZNF326	zinc finger protein 326	no	no	no	no	yes
285362	SUMF1	sulfatase modifying factor 1	no	no	no	no	yes
285521	COX18	COX18 cytochrome c oxidase assembly homolog (S. cerevisiae)	no	no	no	no	yes
286310	LCN1L1	lipocalin 1 pseudogene 1	no	yes	no	no	no
286451	YIPF6	Yip1 domain family, member 6	no	no	no	no	yes
287	ANK2	ankyrin 2, neuronal	no	no	no	no	yes
2876	GPX1	glutathione peroxidase 1	no	no	no	no	yes
2878	GPX3	glutathione peroxidase 3 (plasma)	yes	no	no	no	no
2879	GPX4	glutathione peroxidase 4	no	no	no	no	yes
28791	IGLV3-27	immunoglobulin lambda variable 3-27	yes	no	no	no	no
288	ANK3	ankyrin 3, node of Ranvier (ankyrin G)	no	yes	no	no	no
2885	GRB2	growth factor receptor-bound protein 2	no	no	no	no	yes
28908	IGKV4-1	immunoglobulin kappa variable 4-1	yes	no	no	no	no
28956	LAMTOR2	late endosomal/lysosomal adaptor, MAPK and MTOR activator 2	no	no	no	no	yes
28957	MRPS28	mitochondrial ribosomal protein S28	no	no	no	no	yes
28958	COA3	cytochrome c oxidase assembly factor 3	no	no	no	no	yes
2896	GRN	granulin	no	no	no	no	yes
2896	GRN	granulin	no	no	no	no	yes
28962	OSTM1	osteopetrosis associated transmembrane protein 1	no	no	no	no	yes
28972	SPCS1	signal peptidase complex subunit 1 homolog (S. cerevisiae)	no	no	no	no	yes
28973	MRPS18B	mitochondrial ribosomal protein S18B	no	no	no	no	yes
28974	C19orf53	chromosome 19 open reading frame 53	no	no	no	no	yes
28976	ACAD9	acyl-CoA dehydrogenase family, member 9	no	no	no	no	yes
28988	DBNL	drebrin-like	no	no	yes	no	yes
28992	MACROD1	MACRO domain containing 1	no	yes	no	no	yes
28992	MACD1	MACRO domain containing 1	no	yes	no	no	yes
28998	MRPL13	mitochondrial ribosomal protein L13	no	no	no	no	yes
290	ANPEP	alanyl (membrane) aminopeptidase	yes	no	no	no	yes
290	ANPEP	alanyl (membrane) aminopeptidase	yes	no	no	no	yes
29015	SLC43A3	solute carrier family 43, member 3	no	no	no	no	yes
29058	TMEM230	transmembrane protein 230	no	no	no	no	yes
29074	MRPL18	mitochondrial ribosomal protein L18	no	no	no	no	yes
29078	NDUFAF4	NADH dehydrogenase (ubiquinone) complex I, assembly factor 4	no	no	no	no	yes
29082	CHM4A	charged multivesicular body protein 4A	no	yes	no	no	yes
29082	CHM4A	charged multivesicular body protein 4A	no	yes	no	no	yes
29082	CHMP4A	charged multivesicular body protein 4A	no	yes	no	no	yes
29082	CHMP4A	charged multivesicular body protein 4A	no	yes	no	no	yes
29085	PHPT1	phosphohistidine phosphatase 1	no	no	no	no	yes
29086	BABAM1	BRISC and BRCA1 A complex member 1	no	no	no	no	yes
29087	THYN1	thymocyte nuclear protein 1	no	no	no	no	yes
29088	MRPL15	mitochondrial ribosomal protein L15	no	no	no	no	yes
29090	TIMM21	translocase of inner mitochondrial membrane 21 homolog (yeast)	no	no	no	no	yes
29093	MRPL22	mitochondrial ribosomal protein L22	no	no	no	no	yes
29095	ORMDL2	ORM1-like 2 (S. cerevisiae)	no	no	no	no	yes
29097	CNIH4	cornichon homolog 4 (Drosophila)	no	no	no	no	yes
29101	SSU72	SSU72 RNA polymerase II CTD phosphatase homolog (S. cerevisiae)	no	yes	no	no	no
29108	PYCARD	PYD and CARD domain containing	no	no	no	no	yes
29109	FHOD1	formin homology 2 domain containing 1	no	no	no	no	yes
292	SLC25A5	solute carrier family 25 (mitochondrial carrier; adenine nucleotide translocator), member 5	no	no	no	no	yes
292	SLC25A5	solute carrier family 25 (mitochondrial carrier; adenine nucleotide translocator), member 5	no	no	no	no	yes
2926	GRSF1	G-rich RNA sequence binding factor 1	no	no	no	no	yes
293	SLC25A6	solute carrier family 25 (mitochondrial carrier; adenine nucleotide translocator), member 6	yes	no	no	no	no
2934	GSN	gelsolin	no	no	yes	no	no
2935	GSPT1	G1 to S phase transition 1	yes	no	no	no	yes
2954	GSTZ1	glutathione transferase zeta 1	no	no	no	no	yes
2962	Q6IBK5	general transcription factor IIF, polypeptide 1, 74kDa	no	yes	no	no	no
2969	GTF2I	general transcription factor IIi	no	no	no	no	yes
29763	PACSIN3	protein kinase C and casein kinase substrate in neurons 3	no	no	yes	no	no
29780	PARVB	parvin, beta	no	yes	no	no	no
29785	CYP2S1	cytochrome P450, family 2, subfamily S, polypeptide 1	no	no	no	no	yes
29796	UQCR10	ubiquinol-cytochrome c reductase, complex III subunit X	no	no	no	no	yes
29880	ALG5	asparagine-linked glycosylation 5, dolichyl-phosphate beta-glucosyltransferase homolog (S. cerevisiae)	no	no	no	no	yes
29888	STRN4	striatin, calmodulin binding protein 4	yes	no	no	no	no
29896	TRA2A	transformer 2 alpha homolog (Drosophila)	yes	no	no	no	no
2990	GUSB	glucuronidase, beta	yes	no	no	no	yes
29919	C18orf8	chromosome 18 open reading frame 8	no	no	no	no	yes
29920	PYCR2	pyrroline-5-carboxylate reductase family, member 2	no	no	no	no	yes
29926	GMPPA	GDP-mannose pyrophosphorylase A	yes	no	no	no	yes
29927	SEC61A1	Sec61 alpha 1 subunit (S. cerevisiae)	no	no	no	no	yes
29928	TIMM22	translocase of inner mitochondrial membrane 22 homolog (yeast)	no	no	no	no	yes
29934	SNX12	sorting nexin 12	no	no	yes	no	no
29952	DPP7	dipeptidyl-peptidase 7	no	no	no	no	yes
29956	CERS2	ceramide synthase 2	no	no	no	no	yes
29957	SLC25A24	solute carrier family 25 (mitochondrial carrier; phosphate carrier), member 24	no	no	no	no	yes
29978	UBQLN2	ubiquilin 2	no	no	no	no	yes
30	ACAA1	acetyl-CoA acyltransferase 1	no	no	no	no	yes
30001	ERO1L	ERO1-like (S. cerevisiae)	yes	no	no	no	yes
30001	ERO1L	ERO1-like (S. cerevisiae)	yes	no	no	no	yes
3002	GZMB	granzyme B (granzyme 2, cytotoxic T-lymphocyte-associated serine esterase 1)	yes	no	no	no	no
3005	H1F0	H1 histone family, member 0	no	no	no	no	yes
3006	HIST1H1C	histone cluster 1, H1c	no	no	no	no	yes
3008	HIST1H1E	histone cluster 1, H1e	no	no	no	no	yes
3009	HIST1H1B	histone cluster 1, H1b	no	no	no	no	yes
3012	HIST1H2AE	histone cluster 1, H2ae	no	no	no	no	yes
3013	HIST1H2AD	histone cluster 1, H2ad	no	no	no	no	yes
3015	H2AFZ	H2A histone family, member Z	no	no	no	yes	yes
3020	H3.3A	H3 histone, family 3A	no	yes	no	yes	yes
3020	B4DEB1	H3 histone, family 3A	no	yes	no	yes	yes
3020	H3F3A	H3 histone, family 3A	no	yes	no	yes	yes
3021	H3F3B	H3 histone, family 3B (H3.3B)	no	no	no	no	yes
3024	HIST1H1A	histone cluster 1, H1a	no	no	no	no	yes
3028	HSD17B10	hydroxysteroid (17-beta) dehydrogenase 10	no	no	no	no	yes
3029	HAGH	hydroxyacylglutathione hydrolase	no	no	no	no	yes
3030	HADHA	hydroxyacyl-CoA dehydrogenase/3-ketoacyl-CoA thiolase/enoyl-CoA hydratase (trifunctional protein), alpha subunit	no	no	no	no	yes
3032	HADHB	hydroxyacyl-CoA dehydrogenase/3-ketoacyl-CoA thiolase/enoyl-CoA hydratase (trifunctional protein), beta subunit	no	no	no	no	yes
3033	HADH	hydroxyacyl-CoA dehydrogenase	no	no	no	no	yes
3035	HARS	histidyl-tRNA synthetase	no	no	no	no	yes
3039	HBA	hemoglobin, alpha 1	yes	yes	no	no	yes
3039	HBA1	hemoglobin, alpha 1	yes	yes	no	no	yes
3039	HBA1	hemoglobin, alpha 1	yes	yes	no	no	yes
3039	HBA	hemoglobin, alpha 1	yes	yes	no	no	yes
3040	HBA2	hemoglobin, alpha 2	no	no	yes	no	yes
3043	HBB	hemoglobin, beta	no	yes	yes	no	yes
3052	HCCS	holocytochrome c synthase	no	no	no	no	yes
3055	HCK	hemopoietic cell kinase	yes	no	no	no	yes
3055	HCK	hemopoietic cell kinase	yes	no	no	no	yes
3059	HCLS1	hematopoietic cell-specific Lyn substrate 1	yes	no	no	no	yes
3059	HCLS1	hematopoietic cell-specific Lyn substrate 1	yes	no	no	no	yes
3064	HTT	huntingtin	no	no	no	no	yes
3065	HDAC1	histone deacetylase 1	no	no	no	no	yes
3066	HDAC2	histone deacetylase 2	no	no	no	no	yes
3069	HDLBP	high density lipoprotein binding protein	no	no	no	no	yes
307	ANXA4	annexin A4	no	no	no	no	yes
307	ANXA4	annexin A4	no	no	no	no	yes
3071	NCKAP1L	NCK-associated protein 1-like	no	no	no	no	yes
3073	HEXA	hexosaminidase A (alpha polypeptide)	no	no	no	no	yes
30835	CD209	CD209 molecule	no	no	no	no	yes
30836	DNTTIP2	deoxynucleotidyltransferase, terminal, interacting protein 2	no	no	no	no	yes
30844	EHD4	EH-domain containing 4	no	no	no	no	yes
3093	UBE2K	ubiquitin-conjugating enzyme E2K	no	no	no	no	yes
30968	STOML2	stomatin (EPB72)-like 2	no	no	no	no	yes
3098	HK1	hexokinase 1	no	no	no	no	yes
3098	HK1	hexokinase 1	no	no	no	no	yes
3099	HK2	hexokinase 2	no	no	no	no	yes
310	ANXA7	annexin A7	no	no	yes	no	yes
3101	HK3	hexokinase 3 (white cell)	yes	no	no	no	yes
3101	HK3	hexokinase 3 (white cell)	yes	no	no	no	yes
3105	HLA-A	major histocompatibility complex, class I, A	yes	yes	no	no	no
3105	Q861B7	major histocompatibility complex, class I, A	yes	yes	no	no	no
3106	HLA-B	major histocompatibility complex, class I, B	yes	no	yes	no	no
3107	Q9GJF2	major histocompatibility complex, class I, C	no	yes	yes	no	no
3107	HLA-C	major histocompatibility complex, class I, C	no	yes	yes	no	no
3109	HLA-DMB	major histocompatibility complex, class II, DM beta	no	no	no	no	yes
311	ANXA11	annexin A11	no	no	no	no	yes
311	ANXA11	annexin A11	no	no	no	no	yes
3113	HLA-DPA1	major histocompatibility complex, class II, DP alpha 1	no	no	no	no	yes
3115	HLA-DPB1	major histocompatibility complex, class II, DP beta 1	no	no	no	no	yes
3119	HLA-DQB1	major histocompatibility complex, class II, DQ beta 1	no	no	no	no	yes
3119	HLA-DQB1	major histocompatibility complex, class II, DQ beta 1	no	no	no	no	yes
3123	HLA-DRB1	major histocompatibility complex, class II, DR beta 1	no	no	no	no	yes
3125	HLA-DRB3	major histocompatibility complex, class II, DR beta 3	no	no	no	no	yes
3125	HLA-DRB3	major histocompatibility complex, class II, DR beta 3	no	no	no	no	yes
3126	HLA-DRB4	major histocompatibility complex, class II, DR beta 4	yes	no	no	no	no
3127	HLA-DRB5	major histocompatibility complex, class II, DR beta 5	no	no	no	no	yes
3145	HMBS	hydroxymethylbilane synthase	no	no	no	no	yes
3146	HMGB1	high mobility group box 1	no	no	no	no	yes
3146	HMGB1	high mobility group box 1	no	no	no	no	yes
3148	HMGB2	high mobility group box 2	no	no	no	no	yes
3149	HMGB3	high mobility group box 3	no	no	no	no	yes
3150	HMGN1	high mobility group nucleosome binding domain 1	no	no	no	no	yes
3151	HMG17	high mobility group nucleosomal binding domain 2	no	no	no	yes	yes
3151	HMGN2	high mobility group nucleosomal binding domain 2	no	no	no	yes	yes
3155	HMGCL	3-hydroxymethyl-3-methylglutaryl-CoA lyase	yes	no	no	no	yes
3159	HMGA1	high mobility group AT-hook 1	no	no	yes	no	yes
3159	HMGA1	high mobility group AT-hook 1	no	no	yes	no	yes
3162	HMOX1	heme oxygenase (decycling) 1	yes	no	no	no	no
317	APAF1	apoptotic peptidase activating factor 1	yes	no	no	no	no
3176	HNMT	histamine N-methyltransferase	no	no	no	no	yes
3178	HNRNPA1	heterogeneous nuclear ribonucleoprotein A1	no	no	no	no	yes
3181	HNRNPA2B1	heterogeneous nuclear ribonucleoprotein A2/B1	no	no	no	no	yes
3182	HNRNPAB	heterogeneous nuclear ribonucleoprotein A/B	no	no	no	no	yes
3183	HNRNPC	heterogeneous nuclear ribonucleoprotein C (C1/C2)	no	yes	no	no	no
3184	HNRNPD	heterogeneous nuclear ribonucleoprotein D (AU-rich element RNA binding protein 1, 37kDa)	no	no	no	no	yes
3188	HNRNPH2	heterogeneous nuclear ribonucleoprotein H2 (H')	yes	no	no	no	yes
3189	HNRNPH3	heterogeneous nuclear ribonucleoprotein H3 (2H9)	no	no	no	no	yes
3191	HNRNPL	heterogeneous nuclear ribonucleoprotein L	no	no	no	no	yes
3191	HNRNPL	heterogeneous nuclear ribonucleoprotein L	no	no	no	no	yes
3191	HNRNPL	heterogeneous nuclear ribonucleoprotein L	no	no	no	no	yes
3192	HNRNPU	heterogeneous nuclear ribonucleoprotein U (scaffold attachment factor A)	no	no	no	no	yes
3240	HP	haptoglobin	no	no	no	no	yes
3241	HPCAL1	hippocalcin-like 1	no	no	no	no	yes
3248	HPGD	hydroxyprostaglandin dehydrogenase 15-(NAD)	no	no	no	no	yes
3263	HPX	hemopexin	yes	no	no	no	no
326625	MMAB	methylmalonic aciduria (cobalamin deficiency) cblB type	no	no	no	no	yes
3267	AGFG1	ArfGAP with FG repeats 1	no	no	no	no	yes
328	APEX1	APEX nuclease (multifunctional DNA repair enzyme) 1	no	no	no	no	yes
328	APEX1	APEX nuclease (multifunctional DNA repair enzyme) 1	no	no	no	no	yes
3290	HSD11B1	hydroxysteroid (11-beta) dehydrogenase 1	no	no	no	no	yes
3295	HSD17B4	hydroxysteroid (17-beta) dehydrogenase 4	no	no	no	no	yes
3301	DNAJA1	DnaJ (Hsp40) homolog, subfamily A, member 1	no	no	no	no	yes
3303	HSP71	heat shock 70kDa protein 1A	no	yes	no	no	no
3308	HSPA4	heat shock 70kDa protein 4	no	no	no	no	yes
3308	HSPA4	heat shock 70kDa protein 4	no	no	no	no	yes
3309	GRP78	heat shock 70kDa protein 5 (glucose-regulated protein, 78kDa)	no	yes	no	no	no
3312	HSPA8	heat shock 70kDa protein 8	yes	no	no	no	no
3313	HSPA9	heat shock 70kDa protein 9 (mortalin)	no	no	no	no	yes
3313	HSPA9	heat shock 70kDa protein 9 (mortalin)	no	no	no	no	yes
3313	HSPA9	heat shock 70kDa protein 9 (mortalin)	no	no	no	no	yes
3315	HSPB1	heat shock 27kDa protein 1	no	no	no	no	yes
3336	HSPE1	heat shock 10kDa protein 1 (chaperonin 10)	no	no	no	no	yes
3336	HSPE1	heat shock 10kDa protein 1 (chaperonin 10)	no	no	no	no	yes
3337	DNAJB1	DnaJ (Hsp40) homolog, subfamily B, member 1	no	no	no	no	yes
3376	IARS	isoleucyl-tRNA synthetase	no	no	no	no	yes
3383	ICAM1	intercellular adhesion molecule 1	no	no	no	no	yes
3385	ICAM3	intercellular adhesion molecule 3	no	no	no	no	yes
338557	FFAR4	free fatty acid receptor 4	no	no	no	no	yes
3396	ICT1	immature colon carcinoma transcript 1	no	no	no	no	yes
340061	TMEM173	transmembrane protein 173	no	no	no	no	yes
3416	IDE	insulin-degrading enzyme	no	no	no	no	yes
3417	IDH1	isocitrate dehydrogenase 1 (NADP+), soluble	no	no	no	no	yes
3418	IDH2	isocitrate dehydrogenase 2 (NADP+), mitochondrial	no	no	no	no	yes
3419	IDH3A	isocitrate dehydrogenase 3 (NAD+) alpha	no	no	no	no	yes
3420	IDH3B	isocitrate dehydrogenase 3 (NAD+) beta	no	no	no	no	yes
3421	IDH3G	isocitrate dehydrogenase 3 (NAD+) gamma	no	no	no	no	yes
3422	IDI1	isopentenyl-diphosphate delta isomerase 1	no	no	no	no	yes
3425	IDUA	iduronidase, alpha-L-	no	no	no	no	yes
3428	IFI16	interferon, gamma-inducible protein 16	no	no	no	no	yes
3428	IFI16	interferon, gamma-inducible protein 16	no	no	no	no	yes
342931	RFPL4A	ret finger protein-like 4A	no	no	no	no	yes
3430	IFI35	interferon-induced protein 35	yes	no	no	no	yes
343069	HNRNPCL1	heterogeneous nuclear ribonucleoprotein C-like 1	no	no	no	no	yes
3433	IFIT2	interferon-induced protein with tetratricopeptide repeats 2	yes	no	yes	no	no
3434	IFIT1	interferon-induced protein with tetratricopeptide repeats 1	yes	no	yes	no	yes
3437	IFIT3	interferon-induced protein with tetratricopeptide repeats 3	yes	no	yes	no	yes
3437	IFIT3/4	interferon-induced protein with tetratricopeptide repeats 3	yes	no	yes	no	yes
344	APOC2	apolipoprotein C-II	no	no	no	no	yes
345651	ACTBL2	actin, beta-like 2	yes	no	no	no	yes
3476	IGBP1	immunoglobulin (CD79A) binding protein 1	no	no	no	no	yes
347734	SLC35B2	solute carrier family 35, member B2	no	no	no	no	yes
348	APOE	apolipoprotein E	no	yes	no	no	no
35	ACADS	acyl-CoA dehydrogenase, C-2 to C-3 short chain	yes	no	no	no	yes
3500	IGHG1	immunoglobulin heavy constant gamma 1 (G1m marker)	yes	no	no	no	no
3501	IGHG2	immunoglobulin heavy constant gamma 2 (G2m marker)	yes	no	no	no	no
3503	IGHG4	immunoglobulin heavy constant gamma 4 (G4m marker)	yes	no	no	no	no
3507	IGHM	immunoglobulin heavy constant mu	yes	no	no	no	no
3514	IGKC	immunoglobulin kappa constant	yes	no	no	no	no
353	APRT	adenine phosphoribosyltransferase	no	no	no	no	yes
353376	TICAM2	toll-like receptor adaptor molecule 2	yes	no	no	no	no
3535	IGL@	immunoglobulin lambda locus	yes	no	no	no	no
3550	IK	IK cytokine, down-regulator of HLA II	no	no	no	no	yes
3557	IL1RN	interleukin 1 receptor antagonist	yes	no	no	no	no
36	ACADSB	acyl-CoA dehydrogenase, short/branched chain	no	no	no	no	yes
3603	IL16	interleukin 16	no	no	no	no	yes
3608	ILF2	interleukin enhancer binding factor 2, 45kDa	no	no	no	no	yes
3609	ILF3	interleukin enhancer binding factor 3, 90kDa	no	no	no	no	yes
3611	ILK	integrin-linked kinase	no	no	no	no	yes
3615	IMPDH2	IMP (inosine 5'-monophosphate) dehydrogenase 2	no	no	no	no	yes
3620	INDO	indoleamine 2,3-dioxygenase 1	yes	no	no	no	no
3646	EIF3E	eukaryotic translation initiation factor 3, subunit E	no	no	no	no	yes
3655	ITGA6	integrin, alpha 6	no	no	no	no	yes
3669	ISG20	interferon stimulated exonuclease gene 20kDa	yes	no	no	no	no
3674	ITGA2B	integrin, alpha 2b (platelet glycoprotein IIb of IIb/IIIa complex, antigen CD41)	no	no	no	no	yes
3678	ITGA5	integrin, alpha 5 (fibronectin receptor, alpha polypeptide)	no	no	no	no	yes
3683	ITGAL	integrin, alpha L (antigen CD11A (p180), lymphocyte function-associated antigen 1; alpha polypeptide)	yes	no	no	no	no
3685	ITGAV	integrin, alpha V	no	no	no	no	yes
3687	ITGAX	integrin, alpha X (complement component 3 receptor 4 subunit)	no	no	no	no	yes
3688	ITGB1	integrin, beta 1 (fibronectin receptor, beta polypeptide, antigen CD29 includes MDF2, MSK12)	no	no	no	no	yes
3688	ITGB1	integrin, beta 1 (fibronectin receptor, beta polypeptide, antigen CD29 includes MDF2, MSK12)	no	no	no	no	yes
3690	ITGB3	integrin, beta 3 (platelet glycoprotein IIIa, antigen CD61)	no	no	no	no	yes
37	ACADVL	acyl-CoA dehydrogenase, very long chain	no	no	no	no	yes
3703	STT3A	STT3, subunit of the oligosaccharyltransferase complex, homolog A (S. cerevisiae)	yes	no	no	no	yes
3708	ITPR1	inositol 1,4,5-trisphosphate receptor, type 1	no	no	no	no	yes
3709	ITPR2	inositol 1,4,5-trisphosphate receptor, type 2	no	no	no	no	yes
3712	IVD	isovaleryl-CoA dehydrogenase	yes	no	no	no	yes
372	ARCN1	archain 1	no	no	no	no	yes
3726	JUNB	jun B proto-oncogene	no	no	no	no	yes
373156	GSTK1	glutathione S-transferase kappa 1	no	no	no	no	yes
373156	GSTK1	glutathione S-transferase kappa 1	no	no	no	no	yes
3732	CD82	CD82 molecule	no	no	no	no	yes
3735	KARS	lysyl-tRNA synthetase	no	no	no	no	yes
374291	NDUFS7	NADH dehydrogenase (ubiquinone) Fe-S protein 7, 20kDa (NADH-coenzyme Q reductase)	no	no	no	no	yes
374454	KRT77	keratin 77	no	no	no	no	yes
374454	KRT77	keratin 77	no	no	no	no	yes
374875	HSD11B1L	hydroxysteroid (11-beta) dehydrogenase 1-like	no	no	no	no	yes
374882	TMEM205	transmembrane protein 205	no	no	no	no	yes
375035	SFT2D2	SFT2 domain containing 2	no	no	no	no	yes
375056	MIA3	melanoma inhibitory activity family, member 3	no	no	no	no	yes
376267	RAB15	RAB15, member RAS oncogene family	no	yes	no	no	no
376267	RAB15	RAB15, member RAS oncogene family	no	yes	no	no	no
376497	SLC27A1	solute carrier family 27 (fatty acid transporter), member 1	no	no	no	no	yes
378	ARF4	ADP-ribosylation factor 4	no	no	no	no	yes
3799	KIF5B	kinesin family member 5B	no	no	no	no	yes
381	ARF5	ADP-ribosylation factor 5	no	no	no	no	yes
3837	KPNB1	karyopherin (importin) beta 1	no	no	no	no	yes
3837	KPNB1	karyopherin (importin) beta 1	no	no	no	no	yes
3838	KPNA2	karyopherin alpha 2 (RAG cohort 1, importin alpha 1)	yes	no	no	no	no
3842	TNPO1	transportin 1	no	no	no	no	yes
3843	IPO5	importin 5	no	no	no	no	yes
3845	KRAS	v-Ki-ras2 Kirsten rat sarcoma viral oncogene homolog	yes	no	no	no	yes
3848	KRT1	keratin 1	yes	yes	no	no	no
3849	KRT2	keratin 2	no	yes	no	no	yes
3849	K22E	keratin 2	no	yes	no	no	yes
3849	K22E	keratin 2	no	yes	no	no	yes
3849	KRT2	keratin 2	no	yes	no	no	yes
3852	K2C5	keratin 5	no	yes	no	no	no
3853	K2C6A	keratin 6A	yes	yes	no	no	yes
3853	KRT6A	keratin 6A	yes	yes	no	no	yes
3854	KRT6B	keratin 6B	no	yes	no	no	no
3854	K2C6B	keratin 6B	no	yes	no	no	no
3854	K2C6B	keratin 6B	no	yes	no	no	no
3854	KRT6B	keratin 6B	no	yes	no	no	no
3856	KRT8	keratin 8	no	no	no	no	yes
3857	K1C9	keratin 9	no	yes	no	no	no
3857	K1C9	keratin 9	no	yes	no	no	no
3857	K1C9	keratin 9	no	yes	no	no	no
3858	K1C10	keratin 10	no	yes	no	no	no
3861	K1C14	keratin 14	no	yes	no	no	no
387	RHOA	ras homolog family member A	yes	no	no	no	yes
387	RHOA	ras homolog family member A	yes	no	no	no	yes
3872	KRT17	keratin 17	no	yes	no	no	yes
3872	K1C17	keratin 17	no	yes	no	no	yes
387338	NSUN4	NOP2/Sun domain family, member 4	no	no	no	no	yes
3875	KRT18	keratin 18	yes	no	no	no	no
387522	TMEM189-UBE2V1	TMEM189-UBE2V1 readthrough	no	no	no	no	yes
388697	HORN	hornerin	no	yes	no	no	no
388753	COA6	cytochrome c oxidase assembly factor 6 homolog (S. cerevisiae)	no	no	no	no	yes
388962	BOLA3	bolA homolog 3 (E. coli)	no	no	no	no	yes
3895	KTN1	kinectin 1 (kinesin receptor)	no	no	no	no	yes
389898	UBE2NL	ubiquitin-conjugating enzyme E2N-like	no	no	no	no	yes
391	RHOG	ras homolog family member G	no	no	no	no	yes
3916	LAMP1	lysosomal-associated membrane protein 1	no	no	no	no	yes
392	ARHGAP1	Rho GTPase activating protein 1	no	no	no	no	yes
3920	LAMP2	lysosomal-associated membrane protein 2	no	no	no	no	yes
3925	STMN1	stathmin 1	no	no	yes	no	no
3929	LBP	lipopolysaccharide binding protein	yes	no	no	no	no
3930	LBR	lamin B receptor	no	no	no	no	yes
3936	LCP1	lymphocyte cytosolic protein 1 (L-plastin)	no	no	no	no	yes
3936	LCP1	lymphocyte cytosolic protein 1 (L-plastin)	no	no	no	no	yes
3937	LCP2	lymphocyte cytosolic protein 2 (SH2 domain containing leukocyte protein of 76kDa)	no	no	no	no	yes
3945	LDHB	lactate dehydrogenase B	no	no	no	no	yes
3945	LDHB	lactate dehydrogenase B	no	no	no	no	yes
3954	LETM1	leucine zipper-EF-hand containing transmembrane protein 1	no	no	no	no	yes
3959	LGALS3BP	lectin, galactoside-binding, soluble, 3 binding protein	no	no	no	no	yes
396	ARHGDIA	Rho GDP dissociation inhibitor (GDI) alpha	no	no	no	no	yes
396	ARHGDIA	Rho GDP dissociation inhibitor (GDI) alpha	no	no	no	no	yes
3963	LGALS7	lectin, galactoside-binding, soluble, 7	no	no	yes	no	no
3964	LGALS8	lectin, galactoside-binding, soluble, 8	no	no	no	no	yes
3965	LGALS9	lectin, galactoside-binding, soluble, 9	no	no	no	no	yes
3987	LIMS1	LIM and senescent cell antigen-like domains 1	no	no	no	no	yes
399512	SLC25A35	solute carrier family 25, member 35	no	no	no	no	yes
4008	FBX20	LIM domain 7	no	no	no	yes	no
4012	LNPEP	leucyl/cystinyl aminopeptidase	no	no	no	no	yes
401258	FLJ43093	RAB44, member RAS oncogene family	yes	no	no	no	no
401505	TOMM5	translocase of outer mitochondrial membrane 5 homolog (yeast)	no	no	no	no	yes
4018	LPA	lipoprotein, Lp(a)	yes	no	no	no	no
403	ARL3	ADP-ribosylation factor-like 3	no	no	no	no	yes
4043	LRPAP1	low density lipoprotein receptor-related protein associated protein 1	no	no	no	no	yes
4046	LSP1	lymphocyte-specific protein 1	no	no	no	no	yes
4046	LSP1	lymphocyte-specific protein 1	no	no	no	no	yes
4046	LSP1	lymphocyte-specific protein 1	no	no	no	no	yes
404636	Q9NRV0	family with sequence similarity 45, member A	no	yes	no	no	no
4047	LSS	lanosterol synthase (2,3-oxidosqualene-lanosterol cyclase)	no	no	no	no	yes
4048	LTA4H	leukotriene A4 hydrolase	no	no	no	no	yes
4048	LTA4H	leukotriene A4 hydrolase	no	no	no	no	yes
4057	TRFL	lactotransferrin	no	yes	no	no	no
4059	BCAM	basal cell adhesion molecule (Lutheran blood group)	no	no	yes	no	no
4065	LY75	lymphocyte antigen 75	no	no	no	no	yes
4067	LYN	v-yes-1 Yamaguchi sarcoma viral related oncogene homolog	no	no	no	no	yes
408050	NOMO3	NODAL modulator 3	no	no	no	no	yes
409	ARRB2	arrestin, beta 2	no	no	no	no	yes
411	ARSB	arylsulfatase B	no	no	no	no	yes
412	STS	steroid sulfatase (microsomal), isozyme S	no	no	no	no	yes
4121	MAN1A1	mannosidase, alpha, class 1A, member 1	no	no	no	no	yes
4124	MAN2A1	mannosidase, alpha, class 2A, member 1	no	no	no	no	yes
4125	MAN2B1	mannosidase, alpha, class 2B, member 1	yes	no	no	no	yes
4129	MAOB	monoamine oxidase B	no	no	no	no	yes
4141	MARS	methionyl-tRNA synthetase	no	no	no	no	yes
4144	METK2	methionine adenosyltransferase II, alpha	no	yes	no	no	no
4145	MATK	megakaryocyte-associated tyrosine kinase	no	no	no	no	yes
414919	C8orf82	chromosome 8 open reading frame 82	no	no	no	no	yes
414919	C8orf82	chromosome 8 open reading frame 82	no	no	no	no	yes
4151	MB	myoglobin	yes	no	no	no	no
4152	MBD1	methyl-CpG binding domain protein 1	no	no	no	no	yes
4154	MBNL1	muscleblind-like splicing regulator 1	no	no	no	no	yes
4171	MCM2	minichromosome maintenance complex component 2	yes	no	no	no	no
4172	MCM3	minichromosome maintenance complex component 3	yes	no	no	no	no
4175	MCM6	minichromosome maintenance complex component 6	yes	no	no	no	no
4176	MCM7	minichromosome maintenance complex component 7	yes	no	no	no	no
4191	MDH2	malate dehydrogenase 2, NAD (mitochondrial)	no	no	no	no	yes
4199	ME1	malic enzyme 1, NADP(+)-dependent, cytosolic	yes	no	no	no	yes
4200	ME2	malic enzyme 2, NAD(+)-dependent, mitochondrial	yes	no	no	no	yes
4204	MECP2	methyl CpG binding protein 2 (Rett syndrome)	no	no	no	no	yes
4218	RAB8A	RAB8A, member RAS oncogene family	no	no	no	no	yes
4236	MFAP1	microfibrillar-associated protein 1	no	no	no	no	yes
4239	MFAP4	microfibrillar-associated protein 4	yes	no	no	no	no
4245	MGAT1	mannosyl (alpha-1,3-)-glycoprotein beta-1,2-N-acetylglucosaminyltransferase	no	no	no	no	yes
4247	MGAT2	mannosyl (alpha-1,6-)-glycoprotein beta-1,2-N-acetylglucosaminyltransferase	no	no	no	no	yes
4253	CTAGE5	CTAGE family, member 5	no	no	no	no	yes
4258	MGST2	microsomal glutathione S-transferase 2	no	no	no	no	yes
4259	MGST3	microsomal glutathione S-transferase 3	no	no	no	yes	no
4267	CD99	CD99 molecule	no	no	no	no	yes
427	ASAH1	N-acylsphingosine amidohydrolase (acid ceramidase) 1	no	no	no	no	yes
427	ASAH1	N-acylsphingosine amidohydrolase (acid ceramidase) 1	no	no	no	no	yes
4282	MIF	macrophage migration inhibitory factor (glycosylation-inhibiting factor)	no	no	no	no	yes
4285	MIPEP	mitochondrial intermediate peptidase	no	no	no	no	yes
4286	MITF	microphthalmia-associated transcription factor	no	no	no	no	yes
4288	MKI67	antigen identified by monoclonal antibody Ki-67	yes	no	no	no	yes
4312	MMP1	matrix metallopeptidase 1 (interstitial collagenase)	no	no	yes	no	no
4316	MMP7	matrix metallopeptidase 7 (matrilysin, uterine)	no	no	no	no	yes
4321	MMP12	matrix metallopeptidase 12 (macrophage elastase)	no	no	no	no	yes
4323	MMP14	matrix metallopeptidase 14 (membrane-inserted)	no	no	no	no	yes
4332	MNDA	myeloid cell nuclear differentiation antigen	yes	no	no	no	yes
4353	MPO	myeloperoxidase	yes	no	no	no	yes
4357	MPST	mercaptopyruvate sulfurtransferase	no	no	no	no	yes
4360	MRC1	mannose receptor, C type 1	no	no	no	no	yes
4363	ABCC1	ATP-binding cassette, sub-family C (CFTR/MRP), member 1	no	no	no	no	yes
439996	IFIT1L	interferon-induced protein with tetratricopeptide repeats 1B	yes	no	no	no	no
440574	MINOS1	mitochondrial inner membrane organizing system 1	no	no	no	no	yes
442497	LOC442497	uncharacterized LOC442497	yes	no	no	no	no
444	ASPH	aspartate beta-hydroxylase	no	no	no	no	yes
445582	POTEE	POTE ankyrin domain family, member E	no	no	no	no	yes
4482	MSRA	methionine sulfoxide reductase A	no	no	no	no	yes
4501	MT1X	metallothionein 1X	no	yes	no	no	no
4507	MTAP	methylthioadenosine phosphorylase	yes	no	no	no	no
4521	NUDT1	nudix (nucleoside diphosphate linked moiety X)-type motif 1	no	no	no	no	yes
4522	MTHFD1	methylenetetrahydrofolate dehydrogenase (NADP+ dependent) 1, methenyltetrahydrofolate cyclohydrolase, formyltetrahydrofolate synthetase	no	no	no	no	yes
4528	MTIF2	mitochondrial translational initiation factor 2	no	no	no	no	yes
4542	MYO1F	myosin IF	no	no	no	no	yes
4580	MTX1	metaxin 1	no	no	no	no	yes
4594	MUT	methylmalonyl CoA mutase	no	no	no	no	yes
4594	MUT	methylmalonyl CoA mutase	no	no	no	no	yes
4597	MVD	mevalonate (diphospho) decarboxylase	no	no	no	no	yes
4599	MX1	myxovirus (influenza virus) resistance 1, interferon-inducible protein p78 (mouse)	yes	no	yes	no	yes
4600	Q75MY7	myxovirus (influenza virus) resistance 2 (mouse)	yes	yes	yes	no	no
4600	MX2	myxovirus (influenza virus) resistance 2 (mouse)	yes	yes	yes	no	no
4627	MYH9	myosin, heavy chain 9, non-muscle	no	no	no	no	yes
4627	MYH9	myosin, heavy chain 9, non-muscle	no	no	no	no	yes
4637	MYL6	myosin, light chain 6, alkali, smooth muscle and non-muscle	no	no	no	no	yes
4637	MYL6	myosin, light chain 6, alkali, smooth muscle and non-muscle	no	no	no	no	yes
4641	MYO1C	myosin IC	no	no	no	no	yes
4642	MYO1D	myosin ID	no	no	no	no	yes
4643	MYO1E	myosin IE	no	no	no	no	yes
4644	MYO5A	myosin VA (heavy chain 12, myoxin)	no	no	no	no	yes
4650	MYO9B	myosin IXB	yes	no	no	no	yes
4650	MYO9B	myosin IXB	yes	no	no	no	yes
4666	NACA	nascent polypeptide-associated complex alpha subunit	no	no	no	no	yes
4666	NACA	nascent polypeptide-associated complex alpha subunit	no	no	no	no	yes
4668	NAGA	N-acetylgalactosaminidase, alpha-	yes	no	no	no	yes
4669	NAGLU	N-acetylglucosaminidase, alpha	no	no	no	no	yes
467	ATF3	activating transcription factor 3	no	no	no	no	yes
4673	NAP1L1	nucleosome assembly protein 1-like 1	no	no	yes	no	yes
4677	NARS	asparaginyl-tRNA synthetase	yes	no	no	no	yes
4695	NDUFA2	NADH dehydrogenase (ubiquinone) 1 alpha subcomplex, 2, 8kDa	no	no	no	no	yes
4696	NDUFA3	NADH dehydrogenase (ubiquinone) 1 alpha subcomplex, 3, 9kDa	no	no	no	no	yes
4697	NDUFA4	NADH dehydrogenase (ubiquinone) 1 alpha subcomplex, 4, 9kDa	no	no	no	no	yes
4698	NDUFA5	NADH dehydrogenase (ubiquinone) 1 alpha subcomplex, 5, 13kDa	yes	no	no	no	yes
47	ACLY	ATP citrate lyase	no	no	no	no	yes
4700	NDUFA6	NADH dehydrogenase (ubiquinone) 1 alpha subcomplex, 6, 14kDa	no	no	no	no	yes
4701	NDUFA7	NADH dehydrogenase (ubiquinone) 1 alpha subcomplex, 7, 14.5kDa	yes	no	no	no	no
4702	NDUFA8	NADH dehydrogenase (ubiquinone) 1 alpha subcomplex, 8, 19kDa	no	no	no	no	yes
4704	NDUFA9	NADH dehydrogenase (ubiquinone) 1 alpha subcomplex, 9, 39kDa	no	no	no	no	yes
4705	NDUFA10	NADH dehydrogenase (ubiquinone) 1 alpha subcomplex, 10, 42kDa	no	no	no	no	yes
4706	NDUFAB1	NADH dehydrogenase (ubiquinone) 1, alpha/beta subcomplex, 1, 8kDa	no	no	no	no	yes
4707	NDUFB1	NADH dehydrogenase (ubiquinone) 1 beta subcomplex, 1, 7kDa	no	no	no	no	yes
4708	NDUFB2	NADH dehydrogenase (ubiquinone) 1 beta subcomplex, 2, 8kDa	no	no	no	no	yes
4709	NDUFB3	NADH dehydrogenase (ubiquinone) 1 beta subcomplex, 3, 12kDa	no	no	no	no	yes
471	ATIC	5-aminoimidazole-4-carboxamide ribonucleotide formyltransferase/IMP cyclohydrolase	no	no	no	no	yes
4710	NDUFB4	NADH dehydrogenase (ubiquinone) 1 beta subcomplex, 4, 15kDa	no	no	no	no	yes
4711	NDUFB5	NADH dehydrogenase (ubiquinone) 1 beta subcomplex, 5, 16kDa	no	no	no	no	yes
4712	NDUFB6	NADH dehydrogenase (ubiquinone) 1 beta subcomplex, 6, 17kDa	no	no	no	no	yes
4713	NDUFB7	NADH dehydrogenase (ubiquinone) 1 beta subcomplex, 7, 18kDa	no	no	no	no	yes
4714	NDUFB8	NADH dehydrogenase (ubiquinone) 1 beta subcomplex, 8, 19kDa	no	no	no	no	yes
4715	NDUFB9	NADH dehydrogenase (ubiquinone) 1 beta subcomplex, 9, 22kDa	no	no	no	no	yes
4716	NDUFB10	NADH dehydrogenase (ubiquinone) 1 beta subcomplex, 10, 22kDa	no	no	no	no	yes
4718	NDUFC2	NADH dehydrogenase (ubiquinone) 1, subcomplex unknown, 2, 14.5kDa	no	no	no	no	yes
4718	NDUFC2	NADH dehydrogenase (ubiquinone) 1, subcomplex unknown, 2, 14.5kDa	no	no	no	no	yes
4719	NDUFS1	NADH dehydrogenase (ubiquinone) Fe-S protein 1, 75kDa (NADH-coenzyme Q reductase)	no	no	no	no	yes
4720	NDUFS2	NADH dehydrogenase (ubiquinone) Fe-S protein 2, 49kDa (NADH-coenzyme Q reductase)	no	no	no	no	yes
4722	NDUFS3	NADH dehydrogenase (ubiquinone) Fe-S protein 3, 30kDa (NADH-coenzyme Q reductase)	no	no	no	no	yes
4723	NDUFV1	NADH dehydrogenase (ubiquinone) flavoprotein 1, 51kDa	no	no	no	no	yes
4724	NDUFS4	NADH dehydrogenase (ubiquinone) Fe-S protein 4, 18kDa (NADH-coenzyme Q reductase)	no	no	no	no	yes
4725	NDUFS5	NADH dehydrogenase (ubiquinone) Fe-S protein 5, 15kDa (NADH-coenzyme Q reductase)	no	no	no	no	yes
4726	NDUFS6	NADH dehydrogenase (ubiquinone) Fe-S protein 6, 13kDa (NADH-coenzyme Q reductase)	no	no	no	no	yes
4728	NDUFS8	NADH dehydrogenase (ubiquinone) Fe-S protein 8, 23kDa (NADH-coenzyme Q reductase)	yes	no	no	no	no
4729	NDUFV2	NADH dehydrogenase (ubiquinone) flavoprotein 2, 24kDa	no	no	no	no	yes
4731	NDUFV3	NADH dehydrogenase (ubiquinone) flavoprotein 3, 10kDa	no	no	no	no	yes
4741	NEFM	neurofilament, medium polypeptide	no	no	no	no	yes
475	ATOX1	ATX1 antioxidant protein 1 homolog (yeast)	no	no	no	no	yes
4758	NEU1	sialidase 1 (lysosomal sialidase)	no	no	no	no	yes
476	ATP1A1	ATPase, Na+/K+ transporting, alpha 1 polypeptide	no	no	no	no	yes
4779	D3DTU3	nuclear factor (erythroid-derived 2)-like 1	no	yes	no	no	no
478	AT1A3	ATPase, Na+/K+ transporting, alpha 3 polypeptide	no	yes	no	no	no
48	ACO1	aconitase 1, soluble	no	no	no	no	yes
4809	NHP2L1	NHP2 non-histone chromosome protein 2-like 1 (S. cerevisiae)	no	no	no	no	yes
483	ATP1B3	ATPase, Na+/K+ transporting, beta 3 polypeptide	no	no	no	no	yes
4830	NME1	non-metastatic cells 1, protein (NM23A) expressed in	no	no	no	no	yes
4830	NME1	non-metastatic cells 1, protein (NM23A) expressed in	no	no	no	no	yes
4831	NME2	non-metastatic cells 2, protein (NM23B) expressed in	no	no	no	no	yes
4836	NMT1	N-myristoyltransferase 1	yes	no	no	no	yes
4839	NOP2	NOP2 nucleolar protein homolog (yeast)	no	no	no	no	yes
4841	NONO	non-POU domain containing, octamer-binding	no	no	no	no	yes
4858	NOVA2	neuro-oncological ventral antigen 2	no	no	no	no	yes
4860	PNP	purine nucleoside phosphorylase	no	no	no	no	yes
488	ATP2A2	ATPase, Ca++ transporting, cardiac muscle, slow twitch 2	no	no	no	no	yes
4898	NRD1	nardilysin (N-arginine dibasic convertase)	yes	no	no	no	no
490	ATP2B1	ATPase, Ca++ transporting, plasma membrane 1	no	no	no	no	yes
4904	YBX1	Y box binding protein 1	no	no	yes	no	yes
4905	NSF	N-ethylmaleimide-sensitive factor	no	no	no	no	yes
4907	5NTD	5'-nucleotidase, ecto (CD73)	no	yes	no	no	no
4924	NUCB1	nucleobindin 1	no	no	no	no	yes
4925	NUCB2	nucleobindin 2	no	no	no	no	yes
4925	NUCB2	nucleobindin 2	no	no	no	no	yes
4926	NUMA1	nuclear mitotic apparatus protein 1	no	no	no	no	yes
4927	NUP88	nucleoporin 88kDa	no	no	no	no	yes
4928	NUP98	nucleoporin 98kDa	no	no	no	no	yes
493	ATP2B4	ATPase, Ca++ transporting, plasma membrane 4	no	no	no	no	yes
493	ATP2B4	ATPase, Ca++ transporting, plasma membrane 4	no	no	no	no	yes
4938	OAS1	2'-5'-oligoadenylate synthetase 1, 40/46kDa	yes	no	no	no	no
493856	CISD2	CDGSH iron sulfur domain 2	no	no	no	no	yes
4939	OAS2	2'-5'-oligoadenylate synthetase 2, 69/71kDa	yes	no	no	no	no
4940	OAS3	2'-5'-oligoadenylate synthetase 3, 100kDa	yes	no	no	no	no
494115	RBMXL1	RNA binding motif protein, X-linked-like 1	no	no	no	no	yes
4942	OAT	ornithine aminotransferase	no	no	no	no	yes
4967	OGDH	oxoglutarate (alpha-ketoglutarate) dehydrogenase (lipoamide)	no	no	no	no	yes
4976	OPA1	optic atrophy 1 (autosomal dominant)	no	no	no	no	yes
497661	C18orf32	chromosome 18 open reading frame 32	no	no	no	no	yes
498	ATP5A1	ATP synthase, H+ transporting, mitochondrial F1 complex, alpha subunit 1, cardiac muscle	no	no	no	no	yes
50	ACO2	aconitase 2, mitochondrial	no	no	no	no	yes
5002	SLC22A18	solute carrier family 22, member 18	no	no	no	no	yes
5018	OXA1L	oxidase (cytochrome c) assembly 1-like	no	no	no	no	yes
5019	OXCT1	3-oxoacid CoA transferase 1	no	no	no	no	yes
5025	P2RX4	purinergic receptor P2X, ligand-gated ion channel, 4	no	no	no	no	yes
5027	P2RX7	purinergic receptor P2X, ligand-gated ion channel, 7	no	no	no	no	yes
5033	P4HA1	prolyl 4-hydroxylase, alpha polypeptide I	yes	no	no	no	yes
5049	PAFAH1B2	platelet-activating factor acetylhydrolase 1b, catalytic subunit 2 (30kDa)	no	no	no	no	yes
5050	PAFAH1B3	platelet-activating factor acetylhydrolase 1b, catalytic subunit 3 (29kDa)	no	no	no	no	yes
5054	PAI1	serpin peptidase inhibitor, clade E (nexin, plasminogen activator inhibitor type 1), member 1	no	yes	no	no	no
506	ATP5B	ATP synthase, H+ transporting, mitochondrial F1 complex, beta polypeptide	yes	no	no	no	yes
50619	DEF6	differentially expressed in FDCP 6 homolog (mouse)	yes	no	no	no	no
50640	PNPLA8	patatin-like phospholipase domain containing 8	no	no	no	no	yes
50808	AK3	adenylate kinase 3	no	no	no	no	yes
50809	HP1BP3	heterochromatin protein 1, binding protein 3	no	no	no	no	yes
50814	NSDHL	NAD(P) dependent steroid dehydrogenase-like	no	no	no	no	yes
50848	F11R	F11 receptor	no	no	no	no	yes
509	ATP5C1	ATP synthase, H+ transporting, mitochondrial F1 complex, gamma polypeptide 1	no	no	no	no	yes
509	ATP5C1	ATP synthase, H+ transporting, mitochondrial F1 complex, gamma polypeptide 1	no	no	no	no	yes
5091	PC	pyruvate carboxylase	no	no	no	no	yes
5092	PCBD1	pterin-4 alpha-carbinolamine dehydratase/dimerization cofactor of hepatocyte nuclear factor 1 alpha	yes	no	no	no	yes
5094	PCBP2	poly(rC) binding protein 2	no	no	no	no	yes
5094	PCBP2	poly(rC) binding protein 2	no	no	no	no	yes
5095	PCCA	propionyl CoA carboxylase, alpha polypeptide	no	no	no	no	yes
5096	PCCB	propionyl CoA carboxylase, beta polypeptide	no	no	no	no	yes
50999	TMED5	transmembrane emp24 protein transport domain containing 5	no	no	no	no	yes
51	ACOX1	acyl-CoA oxidase 1, palmitoyl	yes	no	no	no	yes
51	ACOX1	acyl-CoA oxidase 1, palmitoyl	yes	no	no	no	yes
51004	COQ6	coenzyme Q6 homolog, monooxygenase (S. cerevisiae)	no	no	no	no	yes
51011	FAHD2A	fumarylacetoacetate hydrolase domain containing 2A	no	no	no	no	yes
51014	TMED7	transmembrane emp24 protein transport domain containing 7	no	no	no	no	yes
51021	MRPS16	mitochondrial ribosomal protein S16	no	no	no	no	yes
51024	FIS1	fission 1 (mitochondrial outer membrane) homolog (S. cerevisiae)	no	no	no	no	yes
51025	PAM16	presequence translocase-associated motor 16 homolog (S. cerevisiae)	no	no	no	no	yes
51026	GOLT1B	golgi transport 1B	no	no	no	no	yes
51031	GLOD4	glyoxalase domain containing 4	no	no	no	no	yes
51035	UBXN1	UBX domain protein 1	no	no	no	no	yes
51065	RPS27L	ribosomal protein S27-like	no	no	no	no	yes
51067	YARS2	tyrosyl-tRNA synthetase 2, mitochondrial	no	no	no	no	yes
51069	MRPL2	mitochondrial ribosomal protein L2	no	no	no	no	yes
51072	MEMO1	mediator of cell motility 1	yes	no	no	no	no
51073	MRPL4	mitochondrial ribosomal protein L4	no	no	no	no	yes
51075	TMX2	thioredoxin-related transmembrane protein 2	no	no	no	no	yes
51079	NDUFA13	NADH dehydrogenase (ubiquinone) 1 alpha subcomplex, 13	no	no	no	no	yes
51081	MRPS7	mitochondrial ribosomal protein S7	no	no	no	no	yes
51095	TRNT1	tRNA nucleotidyl transferase, CCA-adding, 1	no	no	no	no	yes
51097	SCCPDH	saccharopine dehydrogenase (putative)	no	no	no	no	yes
5110	PCMT1	protein-L-isoaspartate (D-aspartate) O-methyltransferase	no	no	no	no	yes
51100	SH3GLB1	SH3-domain GRB2-like endophilin B1	no	no	no	no	yes
51102	MECR	mitochondrial trans-2-enoyl-CoA reductase	no	no	no	no	yes
51103	NDUFAF1	NADH dehydrogenase (ubiquinone) 1 alpha subcomplex, assembly factor 1	no	no	no	no	yes
51106	TFB1M	transcription factor B1, mitochondrial	no	no	no	no	yes
51108	METTL9	methyltransferase like 9	no	no	yes	no	no
51109	RDH11	retinol dehydrogenase 11 (all-trans/9-cis/11-cis)	no	no	no	no	yes
5111	PCNA	proliferating cell nuclear antigen	yes	no	no	no	no
51115	FAM82B	family with sequence similarity 82, member B	no	no	no	no	yes
51116	MRPS2	mitochondrial ribosomal protein S2	no	no	no	no	yes
51124	IER3IP1	immediate early response 3 interacting protein 1	no	no	no	no	yes
51128	SAR1B	SAR1 homolog B (S. cerevisiae)	yes	no	no	no	yes
51136	RNFT1	ring finger protein, transmembrane 1	no	no	no	no	yes
51138	COPS4	COP9 constitutive photomorphogenic homolog subunit 4 (Arabidopsis)	no	yes	no	no	yes
51138	CSN4	COP9 constitutive photomorphogenic homolog subunit 4 (Arabidopsis)	no	yes	no	no	yes
51144	HSD17B12	hydroxysteroid (17-beta) dehydrogenase 12	no	no	no	no	yes
51155	HN1	hematological and neurological expressed 1	no	no	yes	no	no
51160	VPS28	vacuolar protein sorting 28 homolog (S. cerevisiae)	no	no	no	no	yes
51164	DCTN4	dynactin 4 (p62)	no	yes	no	no	no
51170	HSD17B11	hydroxysteroid (17-beta) dehydrogenase 11	no	no	no	no	yes
51172	NAGPA	N-acetylglucosamine-1-phosphodiester alpha-N-acetylglucosaminidase	no	no	no	no	yes
51181	DCXR	dicarbonyl/L-xylulose reductase	no	no	no	no	yes
5119	CHMP1A	charged multivesicular body protein 1A	no	no	no	no	yes
51204	TACO1	translational activator of mitochondrially encoded cytochrome c oxidase I	no	no	no	no	yes
51218	GLRX5	glutaredoxin 5	no	no	no	no	yes
51228	GLTP	glycolipid transfer protein	no	yes	no	no	yes
51234	EMC4	ER membrane protein complex subunit 4	no	no	no	no	yes
51234	EMC4	ER membrane protein complex subunit 4	no	no	no	no	yes
51237	MGC29506	marginal zone B and B1 cell-specific protein	yes	no	no	no	no
51250	C6orf203	chromosome 6 open reading frame 203	no	no	no	no	yes
51251	NT5C3	5'-nucleotidase, cytosolic III	yes	no	no	no	no
51253	MRPL37	mitochondrial ribosomal protein L37	no	no	no	no	yes
51258	MRPL51	mitochondrial ribosomal protein L51	no	no	no	no	yes
51260	PBDC1	polysaccharide biosynthesis domain containing 1	no	no	no	no	yes
51263	MRPL30	mitochondrial ribosomal protein L30	no	no	no	no	yes
51264	MRPL27	mitochondrial ribosomal protein L27	no	no	no	no	yes
51280	GOLM1	golgi membrane protein 1	no	no	no	no	yes
51287	COA4	cytochrome c oxidase assembly factor 4 homolog (S. cerevisiae)	no	no	no	no	yes
51291	GMIP	GEM interacting protein	yes	no	no	no	yes
51295	ECSIT	ECSIT homolog (Drosophila)	no	no	no	no	yes
513	ATP5D	ATP synthase, H+ transporting, mitochondrial F1 complex, delta subunit	no	no	no	no	yes
51300	TIMMDC1	translocase of inner mitochondrial membrane domain containing 1	no	no	no	no	yes
51303	FKBP11	FK506 binding protein 11, 19 kDa	yes	no	no	no	no
51311	TLR8	toll-like receptor 8	no	no	no	no	yes
51318	MRPL35	mitochondrial ribosomal protein L35	no	no	no	no	yes
51319	RSRC1	arginine/serine-rich coiled-coil 1	no	no	no	no	yes
51324	SPG21	spastic paraplegia 21 (autosomal recessive, Mast syndrome)	no	no	no	no	yes
51329	ARL6IP4	ADP-ribosylation-like factor 6 interacting protein 4	no	no	no	no	yes
51340	CRNL1	crooked neck pre-mRNA splicing factor-like 1 (Drosophila)	no	yes	no	no	no
51368	TX264	testis expressed 264	no	yes	no	no	yes
51368	TEX264	testis expressed 264	no	yes	no	no	yes
51372	TMA7	translational machinery associated 7 homolog (S. cerevisiae)	no	no	no	no	yes
51373	MRPS17	mitochondrial ribosomal protein S17	no	no	no	no	yes
51379	CRLF3	cytokine receptor-like factor 3	yes	no	no	no	yes
51393	TRPV2	transient receptor potential cation channel, subfamily V, member 2	no	no	no	no	yes
51449	PCYOX1	prenylcysteine oxidase 1	no	no	no	no	yes
51465	UBE2J1	ubiquitin-conjugating enzyme E2, J1, U	no	no	no	no	yes
51474	LIMA1	LIM domain and actin binding 1	no	no	no	no	yes
51495	PTPLAD1	protein tyrosine phosphatase-like A domain containing 1	no	no	no	no	yes
51499	TRIAP1	TP53 regulated inhibitor of apoptosis 1	no	no	no	no	yes
515	ATP5F1	ATP synthase, H+ transporting, mitochondrial Fo complex, subunit B1	no	no	no	no	yes
51503	CWC15	CWC15 spliceosome-associated protein homolog (S. cerevisiae)	no	no	no	no	yes
51510	CHMP5	charged multivesicular body protein 5	no	no	no	no	yes
51535	PPHLN1	periphilin 1	no	no	no	no	yes
51537	MTFP1	mitochondrial fission process 1	no	no	no	no	yes
51552	RAB14	RAB14, member RAS oncogene family	no	no	no	no	yes
51566	ARMCX3	armadillo repeat containing, X-linked 3	no	no	no	no	yes
51569	UFM1	ubiquitin-fold modifier 1	yes	no	no	no	yes
51571	FAM49B	family with sequence similarity 49, member B	no	no	no	no	yes
51573	GDE1	glycerophosphodiester phosphodiesterase 1	no	no	no	no	yes
51585	PCF11	PCF11, cleavage and polyadenylation factor subunit, homolog (S. cerevisiae)	no	yes	no	no	yes
51593	SRRT	serrate RNA effector molecule homolog (Arabidopsis)	yes	no	no	no	yes
51593	SRRT	serrate RNA effector molecule homolog (Arabidopsis)	yes	no	no	no	yes
51593	ARS2	serrate RNA effector molecule homolog (Arabidopsis)	yes	no	no	no	yes
51593	ARS2	serrate RNA effector molecule homolog (Arabidopsis)	yes	no	no	no	yes
5160	PDHA1	pyruvate dehydrogenase (lipoamide) alpha 1	no	no	no	no	yes
5160	PDHA1	pyruvate dehydrogenase (lipoamide) alpha 1	no	no	no	no	yes
51602	NOP58	NOP58 ribonucleoprotein homolog (yeast)	no	no	no	no	yes
51604	PIGT	phosphatidylinositol glycan anchor biosynthesis, class T	no	no	no	no	yes
51606	ATP6V1H	ATPase, H+ transporting, lysosomal 50/57kDa, V1 subunit H	no	no	no	no	yes
51614	ERGIC3	ERGIC and golgi 3	no	no	no	no	yes
5162	PDHB	pyruvate dehydrogenase (lipoamide) beta	yes	no	no	no	yes
51622	CCZ1	CCZ1 vacuolar protein trafficking and biogenesis associated homolog (S. cerevisiae)	no	no	no	no	yes
5163	PDK1	pyruvate dehydrogenase kinase, isozyme 1	no	no	no	no	yes
51631	LUC7L2	LUC7-like 2 (S. cerevisiae)	no	no	no	no	yes
51635	DHRS7	dehydrogenase/reductase (SDR family) member 7	no	no	no	no	yes
51637	C14orf166	chromosome 14 open reading frame 166	no	no	no	no	yes
51642	MRPL48	mitochondrial ribosomal protein L48	no	no	no	no	yes
51649	MRPS23	mitochondrial ribosomal protein S23	no	no	no	no	yes
5165	PDK3	pyruvate dehydrogenase kinase, isozyme 3	no	no	no	no	yes
51650	MRPS33	mitochondrial ribosomal protein S33	no	no	no	no	yes
51660	MPC1	mitochondrial pyruvate carrier 1	no	no	no	no	yes
51663	ZFR	zinc finger RNA binding protein	no	no	no	no	yes
51690	LSM7	LSM7 homolog, U6 small nuclear RNA associated (S. cerevisiae)	no	no	no	no	yes
51691	NAA38	N(alpha)-acetyltransferase 38, NatC auxiliary subunit	no	no	no	no	yes
517	ATP5G2	ATP synthase, H+ transporting, mitochondrial Fo complex, subunit C2 (subunit 9)	no	no	no	no	yes
51703	ACSL5	acyl-CoA synthetase long-chain family member 5	no	no	no	no	yes
51706	CYB5R1	cytochrome b5 reductase 1	yes	no	no	no	yes
51726	DNAJB11	DnaJ (Hsp40) homolog, subfamily B, member 11	yes	no	no	no	yes
51729	WBP11	WW domain binding protein 11	yes	no	no	no	yes
51747	CROP	LUC7-like 3 (S. cerevisiae)	yes	no	no	no	yes
51747	LUC7L3	LUC7-like 3 (S. cerevisiae)	yes	no	no	no	yes
5175	PECAM1	platelet/endothelial cell adhesion molecule 1	no	no	no	no	yes
51752	ERAP1	endoplasmic reticulum aminopeptidase 1	no	no	no	no	yes
51762	RAB8B	RAB8B, member RAS oncogene family	no	no	no	no	yes
51765	MST4	serine/threonine protein kinase MST4	no	yes	no	no	yes
51765	Q8NC04	serine/threonine protein kinase MST4	no	yes	no	no	yes
51768	TM7SF3	transmembrane 7 superfamily member 3	no	no	no	no	yes
51805	COQ3	coenzyme Q3 homolog, methyltransferase (S. cerevisiae)	no	no	no	no	yes
51809	GALNT7	UDP-N-acetyl-alpha-D-galactosamine:polypeptide N-acetylgalactosaminyltransferase 7 (GalNAc-T7)	no	no	no	no	yes
51816	CECR1	cat eye syndrome chromosome region, candidate 1	no	no	no	no	yes
5184	PEPD	peptidase D	no	no	no	no	yes
5195	PEX14	peroxisomal biogenesis factor 14	no	no	no	no	yes
5201	PFDN1	prefoldin subunit 1	no	no	no	no	yes
5204	PFDN5	prefoldin subunit 5	no	no	no	no	yes
521	ATP5I	ATP synthase, H+ transporting, mitochondrial Fo complex, subunit E	no	no	no	no	yes
5214	PFKP	phosphofructokinase, platelet	no	no	no	no	yes
5217	PFN2	profilin 2	no	no	no	no	yes
522	ATP5J	ATP synthase, H+ transporting, mitochondrial Fo complex, subunit F6	no	no	no	no	yes
522	ATP5J	ATP synthase, H+ transporting, mitochondrial Fo complex, subunit F6	no	no	no	no	yes
5223	PGAM1	phosphoglycerate mutase 1 (brain)	no	no	no	no	yes
5226	6PGD	phosphogluconate dehydrogenase	no	yes	no	no	no
5238	PGM3	phosphoglucomutase 3	no	no	yes	no	no
5245	PHB	prohibitin	no	no	no	no	yes
5250	MPCP	solute carrier family 25 (mitochondrial carrier; phosphate carrier), member 3	no	yes	no	no	no
5269	SERPINB6	serpin peptidase inhibitor, clade B (ovalbumin), member 6	yes	no	no	no	no
5271	SERPINB8	serpin peptidase inhibitor, clade B (ovalbumin), member 8	no	no	no	no	yes
528	ATP6V1C1	ATPase, H+ transporting, lysosomal 42kDa, V1 subunit C1	yes	no	no	no	no
5286	P3C2A	phosphatidylinositol-4-phosphate 3-kinase, catalytic subunit type 2 alpha	no	yes	no	no	no
529	ATP6V1E1	ATPase, H+ transporting, lysosomal 31kDa, V1 subunit E1	no	no	no	no	yes
529	ATP6V1E1	ATPase, H+ transporting, lysosomal 31kDa, V1 subunit E1	no	no	no	no	yes
5297	PI4KA	phosphatidylinositol 4-kinase, catalytic, alpha	no	no	no	no	yes
53	ACP2	acid phosphatase 2, lysosomal	no	no	no	no	yes
5305	PIP4K2A	phosphatidylinositol-5-phosphate 4-kinase, type II, alpha	yes	no	no	no	yes
5306	PITPNA	phosphatidylinositol transfer protein, alpha	no	no	no	no	yes
5315	PKM	pyruvate kinase, muscle	no	no	yes	no	yes
5315	PKM2	pyruvate kinase, muscle	no	no	yes	no	yes
5329	PLAUR	plasminogen activator, urokinase receptor	no	no	no	no	yes
53343	NUDT9	nudix (nucleoside diphosphate linked moiety X)-type motif 9	no	no	no	no	yes
5335	PLCG1	phospholipase C, gamma 1	yes	no	no	no	no
5336	PLCG2	phospholipase C, gamma 2 (phosphatidylinositol-specific)	yes	no	no	no	no
5337	PLD1	phospholipase D1, phosphatidylcholine-specific	no	no	no	no	yes
5339	PLEC1	plectin	no	yes	no	no	yes
5339	PLEC1	plectin	no	yes	no	no	yes
5339	PLEC	plectin	no	yes	no	no	yes
5339	PLEC	plectin	no	yes	no	no	yes
5340	PLG	plasminogen	yes	no	no	no	no
5341	PLEK	pleckstrin	no	no	no	no	yes
5341	PLEK	pleckstrin	no	no	no	no	yes
535	ATP6V0A1	ATPase, H+ transporting, lysosomal V0 subunit a1	no	no	no	no	yes
5351	PLOD1	procollagen-lysine, 2-oxoglutarate 5-dioxygenase 1	no	no	no	no	yes
5355	PLP2	proteolipid protein 2 (colonic epithelium-enriched)	no	no	no	no	yes
5356	PLRG1	pleiotropic regulator 1	no	no	no	no	yes
5357	PLS1	plastin 1	no	no	no	no	yes
5371	PML	promyelocytic leukemia	no	no	no	no	yes
5373	PMM2	phosphomannomutase 2	no	no	no	no	yes
539	ATP5O	ATP synthase, H+ transporting, mitochondrial F1 complex, O subunit	no	no	no	no	yes
53916	RAB4B	RAB4B, member RAS oncogene family	no	no	no	no	yes
53917	RAB24	RAB24, member RAS oncogene family	no	no	no	no	yes
53938	PPIL3	peptidylprolyl isomerase (cyclophilin)-like 3	no	no	no	no	yes
54	ACP5	acid phosphatase 5, tartrate resistant	no	no	no	no	yes
54059	YBEY	ybeY metallopeptidase (putative)	no	no	no	no	yes
5411	PNN	pinin, desmosome associated protein	no	no	no	no	yes
54145	H2BFS	H2B histone family, member S (pseudogene)	no	yes	no	no	no
54148	MRPL39	mitochondrial ribosomal protein L39	no	no	no	no	yes
5431	POLR2B	polymerase (RNA) II (DNA directed) polypeptide B, 140kDa	no	no	no	no	yes
5432	POLR2C	polymerase (RNA) II (DNA directed) polypeptide C, 33kDa	no	no	no	no	yes
5433	POLR2D	polymerase (RNA) II (DNA directed) polypeptide D	no	no	no	no	yes
54331	GNG2	guanine nucleotide binding protein (G protein), gamma 2	no	no	no	no	yes
5434	POLR2E	polymerase (RNA) II (DNA directed) polypeptide E, 25kDa	no	no	no	no	yes
54344	DPM3	dolichyl-phosphate mannosyltransferase polypeptide 3	no	no	no	no	yes
5437	POLR2H	polymerase (RNA) II (DNA directed) polypeptide H	no	no	no	no	yes
54414	SIAE	sialic acid acetylesterase	no	no	no	no	yes
5442	POLRMT	polymerase (RNA) mitochondrial (DNA directed)	no	no	no	no	yes
54431	DNAJC10	DnaJ (Hsp40) homolog, subfamily C, member 10	no	no	no	no	yes
54433	GAR1	GAR1 ribonucleoprotein homolog (yeast)	no	no	no	no	yes
54439	RBM27	RNA binding motif protein 27	no	no	no	no	yes
5444	PON1	paraoxonase 1	yes	no	no	no	no
54440	SASH3	SAM and SH3 domain containing 3	no	no	no	no	yes
54440	SASH3	SAM and SH3 domain containing 3	no	no	no	no	yes
54460	MRPS21	mitochondrial ribosomal protein S21	no	no	no	no	yes
54472	TOLLIP	toll interacting protein	yes	no	no	no	no
54491	FAM105A	family with sequence similarity 105, member A	no	no	no	no	yes
54495	TMX3	thioredoxin-related transmembrane protein 3	no	no	no	no	yes
54498	SMOX	spermine oxidase	no	yes	no	no	no
54498	SMOX	spermine oxidase	no	yes	no	no	no
54498	D3DVZ4	spermine oxidase	no	yes	no	no	no
54498	D3DVZ4	spermine oxidase	no	yes	no	no	no
54499	TMCO1	transmembrane and coiled-coil domains 1	yes	no	no	no	yes
54504	CPVL	carboxypeptidase, vitellogenic-like	no	no	no	no	yes
54505	DHX29	DEAH (Asp-Glu-Ala-His) box polypeptide 29	no	no	no	no	yes
54520	CCDC93	coiled-coil domain containing 93	no	no	no	no	yes
54534	MRPL50	mitochondrial ribosomal protein L50	no	no	no	no	yes
54539	NDUFB11	NADH dehydrogenase (ubiquinone) 1 beta subcomplex, 11, 17.3kDa	no	no	no	no	yes
54543	TOMM7	translocase of outer mitochondrial membrane 7 homolog (yeast)	no	no	no	no	yes
54545	MTMRC	myotubularin related protein 12	no	yes	no	no	no
54622	ARL15	ADP-ribosylation factor-like 15	no	no	no	no	yes
54625	PARP14	poly (ADP-ribose) polymerase family, member 14	yes	no	no	no	no
5464	PPA1	pyrophosphatase (inorganic) 1	no	no	no	no	yes
54704	PDP1	pyruvate dehyrogenase phosphatase catalytic subunit 1	no	no	no	no	yes
54708	MARH5	membrane-associated ring finger (C3HC4) 5	no	yes	no	no	no
54732	TMED9	transmembrane emp24 protein transport domain containing 9	no	no	no	no	yes
54768	HYDIN	HYDIN, axonemal central pair apparatus protein	no	no	no	no	yes
5478	PPIA	peptidylprolyl isomerase A (cyclophilin A)	no	no	yes	no	no
54788	DNAJB12	DnaJ (Hsp40) homolog, subfamily B, member 12	no	no	no	no	yes
5479	PPIB	peptidylprolyl isomerase B (cyclophilin B)	no	no	no	no	yes
54809	OEF1	sterile alpha motif domain containing 9	no	no	yes	no	no
54809	OEF1	sterile alpha motif domain containing 9	no	no	yes	no	no
54809	SAMD9	sterile alpha motif domain containing 9	no	no	yes	no	no
54809	SAMD9	sterile alpha motif domain containing 9	no	no	yes	no	no
54815	GATAD2A	GATA zinc finger domain containing 2A	no	no	no	no	yes
54863	TOR4A	torsin family 4, member A	no	no	no	no	yes
548645	DNAJC25	DnaJ (Hsp40) homolog, subfamily C , member 25	no	no	no	no	yes
54867	TMEM214	transmembrane protein 214	no	no	no	no	yes
54884	RETSAT	retinol saturase (all-trans-retinol 13,14-reductase)	no	no	no	no	yes
54902	TTC19	tetratricopeptide repeat domain 19	no	no	no	no	yes
54918	CMTM6	CKLF-like MARVEL transmembrane domain containing 6	no	no	no	no	yes
54927	CHCHD3	coiled-coil-helix-coiled-coil-helix domain containing 3	no	no	no	no	yes
54928	IMPAD1	inositol monophosphatase domain containing 1	no	no	no	no	yes
54931	TRMT10C	tRNA methyltransferase 10 homolog C (S. cerevisiae)	no	no	no	no	yes
54935	DUSP23	dual specificity phosphatase 23	no	no	no	no	yes
54936	ADPRHL2	ADP-ribosylhydrolase like 2	yes	no	no	no	yes
54938	SARS2	seryl-tRNA synthetase 2, mitochondrial	no	no	no	no	yes
5494	PPM1A	protein phosphatase, Mg2+/Mn2+ dependent, 1A	no	no	no	no	yes
54940	OCIAD1	OCIA domain containing 1	no	no	no	no	yes
54947	LPCAT2	lysophosphatidylcholine acyltransferase 2	no	no	no	no	yes
54948	MRPL16	mitochondrial ribosomal protein L16	no	no	no	no	yes
54949	SDHAF2	succinate dehydrogenase complex assembly factor 2	no	no	no	no	yes
5495	PPM1B	protein phosphatase, Mg2+/Mn2+ dependent, 1B	no	no	no	no	yes
54953	C1orf27	chromosome 1 open reading frame 27	no	no	no	no	yes
54958	TMEM160	transmembrane protein 160	no	no	no	no	yes
5496	PPM1G	protein phosphatase, Mg2+/Mn2+ dependent, 1G	no	no	no	no	yes
54968	TMEM70	transmembrane protein 70	no	no	no	no	yes
54978	C2orf18	chromosome 2 open reading frame 18	no	no	no	no	yes
5498	PPOX	protoporphyrinogen oxidase	no	no	no	no	yes
54987	C1orf123	chromosome 1 open reading frame 123	no	no	no	no	yes
5499	PPP1CA	protein phosphatase 1, catalytic subunit, alpha isozyme	no	no	no	no	yes
54995	OXSM	3-oxoacyl-ACP synthase, mitochondrial	no	no	no	no	yes
55002	TMCO3	transmembrane and coiled-coil domains 3	no	no	no	no	yes
55013	CCDC109B	coiled-coil domain containing 109B	no	no	no	no	yes
55016	MARCH1	membrane-associated ring finger (C3HC4) 1, E3 ubiquitin protein ligase	no	no	no	no	yes
55037	PTCD3	pentatricopeptide repeat domain 3	no	no	no	no	yes
55052	MRPL20	mitochondrial ribosomal protein L20	no	no	no	no	yes
55054	A16L1	autophagy related 16-like 1 (S. cerevisiae)	no	yes	no	no	no
55066	PDPR	pyruvate dehydrogenase phosphatase regulatory subunit	no	no	no	no	yes
55080	TAPBPL	TAP binding protein-like	no	no	no	no	yes
55082	ARGLU1	arginine and glutamate rich 1	no	no	no	no	yes
5510	PPP1R7	protein phosphatase 1, regulatory subunit 7	no	no	no	no	yes
55101	ATP5SL	ATP5S-like	no	no	no	no	yes
55110	MAGOHB	mago-nashi homolog B (Drosophila)	no	no	no	no	yes
55114	ARHGAP17	Rho GTPase activating protein 17	no	no	no	no	yes
55129	ANO10	anoctamin 10	no	no	no	no	yes
55129	ANO10	anoctamin 10	no	no	no	no	yes
55131	RBM28	RNA binding motif protein 28	no	no	no	no	yes
5514	PPP1R10	protein phosphatase 1, regulatory subunit 10	no	no	no	no	yes
55149	MTPAP	mitochondrial poly(A) polymerase	no	no	yes	no	yes
55151	TMEM38B	transmembrane protein 38B	no	no	no	no	yes
55153	SDAD1	SDA1 domain containing 1	no	no	no	no	yes
55156	ARMC1	armadillo repeat containing 1	no	no	no	no	yes
55161	TMEM33	transmembrane protein 33	no	no	no	no	yes
55168	MRPS18A	mitochondrial ribosomal protein S18A	no	no	no	no	yes
55173	MRPS10	mitochondrial ribosomal protein S10	no	no	no	no	yes
55177	FAM82A2	family with sequence similarity 82, member A2	no	no	no	no	yes
55178	RNMTL1	RNA methyltransferase like 1	no	no	no	no	yes
55187	VPS13D	vacuolar protein sorting 13 homolog D (S. cerevisiae)	no	no	no	no	yes
55201	MAP1S	microtubule-associated protein 1S	no	no	no	no	yes
55207	ARL8B	ADP-ribosylation factor-like 8B	no	no	no	no	yes
55210	ATAD3A	ATPase family, AAA domain containing 3A	no	no	no	no	yes
55233	MOB1A	MOB kinase activator 1A	no	no	no	no	yes
55236	UBA6	ubiquitin-like modifier activating enzyme 6	no	no	no	no	yes
55240	STEAP3	STEAP family member 3, metalloreductase	no	no	no	no	yes
55240	STEAP3	STEAP family member 3, metalloreductase	no	no	no	no	yes
55245	UQCC	ubiquinol-cytochrome c reductase complex chaperone	no	no	no	no	yes
55266	TMEM19	transmembrane protein 19	no	no	no	no	yes
55269	PSPC1	paraspeckle component 1	no	no	no	no	yes
55288	RHOT1	ras homolog family member T1	no	no	no	no	yes
552891	DNAJC25-GNG10	DNAJC25-GNG10 readthrough	no	no	no	no	yes
552900	BOLA2	bolA homolog 2 (E. coli)	no	no	yes	no	yes
5530	PPP3CA	protein phosphatase 3, catalytic subunit, alpha isozyme	no	no	no	no	yes
5530	PPP3CA	protein phosphatase 3, catalytic subunit, alpha isozyme	no	no	no	no	yes
55303	GIMAP4	GTPase, IMAP family member 4	no	no	no	no	yes
553115	PEF1	penta-EF-hand domain containing 1	no	no	no	no	yes
55313	CPPED1	calcineurin-like phosphoesterase domain containing 1	no	no	no	no	yes
55315	SLC29A3	solute carrier family 29 (nucleoside transporters), member 3	no	no	no	no	yes
55315	SLC29A3	solute carrier family 29 (nucleoside transporters), member 3	no	no	no	no	yes
55326	AGPAT5	1-acylglycerol-3-phosphate O-acyltransferase 5 (lysophosphatidic acid acyltransferase, epsilon)	no	no	no	no	yes
55335	NIPSNAP3B	nipsnap homolog 3B (C. elegans)	yes	no	no	no	no
5534	PPP3R1	protein phosphatase 3, regulatory subunit B, alpha	no	no	no	no	yes
55361	PI4K2A	phosphatidylinositol 4-kinase type 2 alpha	no	no	no	no	yes
55379	LRRC59	leucine rich repeat containing 59	yes	no	no	no	yes
5538	PPT1	palmitoyl-protein thioesterase 1	no	no	no	no	yes
5538	PPT1	palmitoyl-protein thioesterase 1	no	no	no	no	yes
55421	C17orf85	chromosome 17 open reading frame 85	no	no	no	no	yes
5547	PRCP	prolylcarboxypeptidase (angiotensinase C)	no	no	no	no	yes
55471	NDUFAF7	NADH dehydrogenase (ubiquinone) complex I, assembly factor 7	no	no	no	no	yes
55486	PARL	presenilin associated, rhomboid-like	no	no	no	no	yes
55505	NOP10	NOP10 ribonucleoprotein homolog (yeast)	no	no	no	no	yes
5552	SRGN	serglycin	no	no	no	no	yes
55572	FOXRED1	FAD-dependent oxidoreductase domain containing 1	no	no	no	no	yes
55573	CDV3	CDV3 homolog (mouse)	no	no	no	no	yes
55601	DDX60	DEAD (Asp-Glu-Ala-Asp) box polypeptide 60	yes	no	no	no	no
55602	CDKN2AIP	CDKN2A interacting protein	no	no	no	no	yes
5562	PRKAA1	protein kinase, AMP-activated, alpha 1 catalytic subunit	yes	no	no	no	no
55644	OSGEP	O-sialoglycoprotein endopeptidase	no	yes	no	no	no
55646	LYAR	Ly1 antibody reactive homolog (mouse)	no	no	no	no	yes
55651	NHP2	NHP2 ribonucleoprotein homolog (yeast)	no	no	no	no	yes
55656	INTS8	integrator complex subunit 8	no	no	no	no	yes
5566	PRKACA	protein kinase, cAMP-dependent, catalytic, alpha	no	no	no	no	yes
55660	PRPF40A	PRP40 pre-mRNA processing factor 40 homolog A (S. cerevisiae)	no	no	no	no	yes
55666	NPLOC4	nuclear protein localization 4 homolog (S. cerevisiae)	no	no	no	no	yes
5567	PRKACB	protein kinase, cAMP-dependent, catalytic, beta	no	no	no	no	yes
55677	IWS1	IWS1 homolog (S. cerevisiae)	no	no	no	no	yes
55681	SCYL2	SCY1-like 2 (S. cerevisiae)	no	yes	no	no	no
55699	IARS2	isoleucyl-tRNA synthetase 2, mitochondrial	no	no	no	no	yes
55704	CCDC88A	coiled-coil domain containing 88A	no	no	no	no	yes
55705	IPO9	importin 9	yes	no	no	no	no
55707	NECAP2	NECAP endocytosis associated 2	no	no	no	no	yes
55720	TSR1	TSR1, 20S rRNA accumulation, homolog (S. cerevisiae)	yes	no	no	no	no
55735	DNAJC11	DnaJ (Hsp40) homolog, subfamily C, member 11	no	no	no	no	yes
55737	VPS35	vacuolar protein sorting 35 homolog (S. cerevisiae)	no	no	no	no	yes
55747	FAM21B	family with sequence similarity 21, member B	no	no	no	no	yes
55749	CCAR1	cell division cycle and apoptosis regulator 1	no	no	no	no	yes
55750	AGK	acylglycerol kinase	no	no	no	no	yes
55751	TMEM34	transmembrane protein 184C	no	no	yes	no	no
55752	SEPT11	septin 11	no	no	no	no	yes
55754	TMEM30A	transmembrane protein 30A	no	no	no	no	yes
5576	PRKAR2A	protein kinase, cAMP-dependent, regulatory, type II, alpha	no	no	no	no	yes
55766	H2AFJ	H2A histone family, member J	no	no	no	no	yes
55766	H2AFJ	H2A histone family, member J	no	no	no	no	yes
5579	PRKCB	protein kinase C, beta	yes	no	no	no	yes
55794	DDX28	DEAD (Asp-Glu-Ala-Asp) box polypeptide 28	no	no	no	no	yes
5580	PRKCD	protein kinase C, delta	no	no	no	no	yes
55824	PAG1	phosphoprotein associated with glycosphingolipid microdomains 1	no	no	no	no	yes
55831	EMC3	ER membrane protein complex subunit 3	no	no	no	no	yes
55832	CAND1	cullin-associated and neddylation-dissociated 1	no	no	no	no	yes
55845	BRK1	BRICK1, SCAR/WAVE actin-nucleating complex subunit	no	no	no	no	yes
55847	CISD1	CDGSH iron sulfur domain 1	no	no	no	no	yes
55848	PLGRKT	plasminogen receptor, C-terminal lysine transmembrane protein	no	no	no	no	yes
5585	PKN1	protein kinase N1	no	no	no	no	yes
55854	ZC3H15	zinc finger CCCH-type containing 15	no	no	no	no	yes
55856	ACOT13	acyl-CoA thioesterase 13	no	no	no	no	yes
55858	TMEM165	transmembrane protein 165	no	no	no	no	yes
55863	TMEM126B	transmembrane protein 126B	no	no	no	no	yes
5589	G19P1	protein kinase C substrate 80K-H	no	no	no	yes	no
55907	CMAS	cytidine monophosphate N-acetylneuraminic acid synthetase	no	no	no	no	yes
5591	PRKDC	protein kinase, DNA-activated, catalytic polypeptide	no	no	no	no	yes
55914	ERBB2IP	erbb2 interacting protein	no	no	no	no	yes
55920	RCC2	regulator of chromosome condensation 2	no	no	no	no	yes
5594	MK01	mitogen-activated protein kinase 1	no	yes	no	no	yes
5594	MK01	mitogen-activated protein kinase 1	no	yes	no	no	yes
5594	MAPK1	mitogen-activated protein kinase 1	no	yes	no	no	yes
5594	MAPK1	mitogen-activated protein kinase 1	no	yes	no	no	yes
55967	NDUFA12	NADH dehydrogenase (ubiquinone) 1 alpha subcomplex, 12	yes	no	no	no	yes
55968	NSFL1C	NSFL1 (p97) cofactor (p47)	no	no	no	no	yes
55968	NSFL1C	NSFL1 (p97) cofactor (p47)	no	no	no	no	yes
55972	SLC25A40	solute carrier family 25, member 40	no	no	no	no	yes
56005	C19orf10	chromosome 19 open reading frame 10	yes	no	no	no	yes
5604	MAP2K1	mitogen-activated protein kinase kinase 1	no	no	no	no	yes
5605	MAP2K2	mitogen-activated protein kinase kinase 2	no	no	no	no	yes
56052	ALG1	asparagine-linked glycosylation 1, beta-1,4-mannosyltransferase homolog (S. cerevisiae)	no	no	no	no	yes
5610	EIF2AK2	eukaryotic translation initiation factor 2-alpha kinase 2	yes	no	no	no	no
5611	DNAJC3	DnaJ (Hsp40) homolog, subfamily C, member 3	yes	no	no	no	yes
56252	YLPM1	YLP motif containing 1	no	no	no	no	yes
56255	TMX4	thioredoxin-related transmembrane protein 4	no	no	no	no	yes
56267	CCBL2	cysteine conjugate-beta lyase 2	no	no	no	no	yes
5634	PRPS2	phosphoribosyl pyrophosphate synthetase 2	yes	no	no	no	no
5644	PRSS1	protease, serine, 1 (trypsin 1)	no	no	no	no	yes
5646	PRSS3	protease, serine, 3	no	no	no	no	yes
5646	PRSS3	protease, serine, 3	no	no	no	no	yes
5657	PRTN3	proteinase 3	yes	no	no	no	no
5660	PSAP	prosaposin	yes	no	no	no	yes
56616	DIABLO	diablo, IAP-binding mitochondrial protein	no	no	no	no	yes
56681	SAR1A	SAR1 homolog A (S. cerevisiae)	yes	no	no	no	yes
567	B2M	beta-2-microglobulin	no	yes	no	no	yes
567	B2M	beta-2-microglobulin	no	yes	no	no	yes
567	B2M	beta-2-microglobulin	no	yes	no	no	yes
56829	PRO1677	zinc finger CCCH-type, antiviral 1	no	no	no	yes	yes
56829	ZC3HAV1	zinc finger CCCH-type, antiviral 1	no	no	no	yes	yes
5683	PSMA2	proteasome (prosome, macropain) subunit, alpha type, 2	no	no	no	no	yes
5683	PSMA2	proteasome (prosome, macropain) subunit, alpha type, 2	no	no	no	no	yes
5684	PSMA3	proteasome (prosome, macropain) subunit, alpha type, 3	no	no	no	no	yes
5685	PSMA4	proteasome (prosome, macropain) subunit, alpha type, 4	no	no	no	no	yes
5685	PSMA4	proteasome (prosome, macropain) subunit, alpha type, 4	no	no	no	no	yes
56850	GRIPAP1	GRIP1 associated protein 1	no	no	no	no	yes
56851	EMC7	ER membrane protein complex subunit 7	no	no	no	no	yes
5686	PSMA5	proteasome (prosome, macropain) subunit, alpha type, 5	yes	no	no	no	yes
5688	PSMA7	proteasome (prosome, macropain) subunit, alpha type, 7	no	no	no	no	yes
56886	UGGT1	UDP-glucose glycoprotein glucosyltransferase 1	no	no	no	no	yes
56889	TM9SF3	transmembrane 9 superfamily member 3	no	no	no	no	yes
5689	PSMB1	proteasome (prosome, macropain) subunit, beta type, 1	no	no	no	no	yes
56904	SH3GLB2	SH3-domain GRB2-like endophilin B2	yes	no	no	no	no
5692	PSMB4	proteasome (prosome, macropain) subunit, beta type, 4	no	no	no	no	yes
56922	MCCC1	methylcrotonoyl-CoA carboxylase 1 (alpha)	no	no	no	no	yes
56926	NCLN	nicalin	no	no	no	no	yes
56927	GPR108	G protein-coupled receptor 108	no	no	no	no	yes
5693	PSMB5	proteasome (prosome, macropain) subunit, beta type, 5	no	no	no	no	yes
5694	PSMB6	proteasome (prosome, macropain) subunit, beta type, 6	no	no	no	no	yes
56942	CMC2	COX assembly mitochondrial protein 2 homolog (S. cerevisiae)	no	no	no	no	yes
56945	MRPS22	mitochondrial ribosomal protein S22	no	no	no	no	yes
56947	MFF	mitochondrial fission factor	no	no	no	no	yes
56948	C14orf124	short chain dehydrogenase/reductase family 39U, member 1	yes	no	no	no	no
56954	NIT2	nitrilase family, member 2	no	no	no	no	yes
5696	PSMB8	proteasome (prosome, macropain) subunit, beta type, 8 (large multifunctional peptidase 7)	no	no	no	no	yes
5696	PSMB8	proteasome (prosome, macropain) subunit, beta type, 8 (large multifunctional peptidase 7)	no	no	no	no	yes
56983	POGLUT1	protein O-glucosyltransferase 1	no	no	no	no	yes
5699	PSMB10	proteasome (prosome, macropain) subunit, beta type, 10	yes	no	no	no	yes
56993	TOMM22	translocase of outer mitochondrial membrane 22 homolog (yeast)	yes	no	no	no	yes
56996	SLC12A9	solute carrier family 12 (potassium/chloride transporters), member 9	no	no	no	no	yes
56997	ADCK3	aarF domain containing kinase 3	no	no	no	no	yes
57003	CCDC47	coiled-coil domain containing 47	no	no	no	no	yes
5701	PSMC2	proteasome (prosome, macropain) 26S subunit, ATPase, 2	yes	no	no	no	yes
57017	COQ9	coenzyme Q9 homolog (S. cerevisiae)	no	no	no	no	yes
57019	CIAPIN1	cytokine induced apoptosis inhibitor 1	no	no	no	no	yes
5702	PSMC3	proteasome (prosome, macropain) 26S subunit, ATPase, 3	no	no	no	no	yes
57026	PDXP	pyridoxal (pyridoxine, vitamin B6) phosphatase	yes	no	no	no	no
57038	RARS2	arginyl-tRNA synthetase 2, mitochondrial	no	no	no	no	yes
5704	PSMC4	proteasome (prosome, macropain) 26S subunit, ATPase, 4	no	no	no	no	yes
5706	PSMC6	proteasome (prosome, macropain) 26S subunit, ATPase, 6	no	no	no	no	yes
5707	PSMD1	proteasome (prosome, macropain) 26S subunit, non-ATPase, 1	no	no	no	no	yes
5708	PSMD2	proteasome (prosome, macropain) 26S subunit, non-ATPase, 2	yes	no	no	no	no
57085	AGTRAP	angiotensin II receptor-associated protein	no	no	no	no	yes
57092	PCNP	PEST proteolytic signal containing nuclear protein	yes	no	no	no	no
57129	MRPL47	mitochondrial ribosomal protein L47	no	no	no	no	yes
57129	MRPL47	mitochondrial ribosomal protein L47	no	no	no	no	yes
5713	PSMD7	proteasome (prosome, macropain) 26S subunit, non-ATPase, 7	no	no	no	no	yes
57130	ATP13A1	ATPase type 13A1	no	no	no	no	yes
57132	CHMP1B	charged multivesicular body protein 1B	no	no	no	no	yes
57136	APMAP	adipocyte plasma membrane associated protein	no	no	no	no	yes
57136	APMAP	adipocyte plasma membrane associated protein	no	no	no	no	yes
57142	RTN4	reticulon 4	no	no	no	no	yes
57143	ADCK1	aarF domain containing kinase 1	no	no	no	no	yes
5715	PSMD9	proteasome (prosome, macropain) 26S subunit, non-ATPase, 9	no	no	no	no	yes
5717	PSMD11	proteasome (prosome, macropain) 26S subunit, non-ATPase, 11	no	no	no	no	yes
57176	VARS2	valyl-tRNA synthetase 2, mitochondrial (putative)	no	no	no	no	yes
5718	PSMD12	proteasome (prosome, macropain) 26S subunit, non-ATPase, 12	no	no	no	no	yes
57187	THOC2	THO complex 2	no	no	no	no	yes
5719	PSMD13	proteasome (prosome, macropain) 26S subunit, non-ATPase, 13	no	no	no	no	yes
57190	SEPN1	selenoprotein N, 1	no	no	no	no	yes
5720	PSME1	proteasome (prosome, macropain) activator subunit 1 (PA28 alpha)	no	no	yes	no	yes
5720	PSME1	proteasome (prosome, macropain) activator subunit 1 (PA28 alpha)	no	no	yes	no	yes
5720	PSME1	proteasome (prosome, macropain) activator subunit 1 (PA28 alpha)	no	no	yes	no	yes
57222	ERGIC1	endoplasmic reticulum-golgi intermediate compartment (ERGIC) 1	no	no	no	no	yes
57226	LYRM2	LYR motif containing 2	no	no	no	no	yes
5725	PTBP1	polypyrimidine tract binding protein 1	no	no	no	no	yes
57380	MRS2	MRS2 magnesium homeostasis factor homolog (S. cerevisiae)	no	no	no	no	yes
57404	CYP20A1	cytochrome P450, family 20, subfamily A, polypeptide 1	no	no	no	no	yes
57414	RHBDD2	rhomboid domain containing 2	no	no	no	no	yes
5742	PTGS1	prostaglandin-endoperoxide synthase 1 (prostaglandin G/H synthase and cyclooxygenase)	no	no	no	no	yes
57459	GATAD2B	GATA zinc finger domain containing 2B	no	no	no	no	yes
57486	NLN	neurolysin (metallopeptidase M3 family)	no	no	no	no	yes
57488	ESYT2	extended synaptotagmin-like protein 2	no	no	no	no	yes
57505	AARS2	alanyl-tRNA synthetase 2, mitochondrial (putative)	no	no	no	no	yes
57506	MAVS	mitochondrial antiviral signaling protein	no	no	no	no	yes
57515	SERINC1	serine incorporator 1	no	no	no	no	yes
57532	NUFIP2	nuclear fragile X mental retardation protein interacting protein 2	no	no	no	no	yes
57552	NCEH1	neutral cholesterol ester hydrolase 1	no	no	no	no	yes
5757	PTMA	prothymosin, alpha	no	no	no	no	yes
57590	WDFY1	WD repeat and FYVE domain containing 1	no	no	no	no	yes
57617	VPS18	vacuolar protein sorting 18 homolog (S. cerevisiae)	no	no	no	no	yes
57619	SHROOM3	shroom family member 3	no	no	no	no	yes
57650	KIAA1524	KIAA1524	no	no	no	no	yes
57661	PHRF1	PHD and ring finger domains 1	no	no	no	no	yes
57665	RDH14	retinol dehydrogenase 14 (all-trans/9-cis/11-cis)	no	no	no	no	yes
57674	KIAA1618	ring finger protein 213	yes	no	no	no	no
5768	QSOX1	quiescin Q6 sulfhydryl oxidase 1	no	no	no	no	yes
57698	KIAA1598	KIAA1598	no	no	no	no	yes
5770	PTPN1	protein tyrosine phosphatase, non-receptor type 1	no	no	no	no	yes
57727	NCOA5	nuclear receptor coactivator 5	no	no	no	no	yes
5777	PTPN6	protein tyrosine phosphatase, non-receptor type 6	no	no	no	no	yes
5777	PTPN6	protein tyrosine phosphatase, non-receptor type 6	no	no	no	no	yes
578	BAK1	BCL2-antagonist/killer 1	no	no	no	no	yes
5782	PTPN12	protein tyrosine phosphatase, non-receptor type 12	no	no	no	no	yes
5795	PTPRJ	protein tyrosine phosphatase, receptor type, J	no	no	no	no	yes
5806	PTX3	pentraxin 3, long	yes	no	no	no	yes
581	BAX	BCL2-associated X protein	no	no	no	no	yes
5825	ABCD3	ATP-binding cassette, sub-family D (ALD), member 3	no	no	no	no	yes
5832	ALDH18A1	aldehyde dehydrogenase 18 family, member A1	no	no	no	no	yes
5833	PCYT2	phosphate cytidylyltransferase 2, ethanolamine	no	no	no	no	yes
58472	SQRDL	sulfide quinone reductase-like (yeast)	no	no	no	no	yes
58477	SRPRB	signal recognition particle receptor, B subunit	no	yes	no	no	yes
58477	Q549N5	signal recognition particle receptor, B subunit	no	yes	no	no	yes
58503	PROL1	proline rich, lacrimal 1	no	no	no	no	yes
58513	EPS15L1	epidermal growth factor receptor pathway substrate 15-like 1	no	no	no	no	yes
58517	RBM25	RNA binding motif protein 25	no	no	no	no	yes
58517	RBM25	RNA binding motif protein 25	no	no	no	no	yes
58525	WIZ	widely interspaced zinc finger motifs	no	no	no	no	yes
58533	SNX6	sorting nexin 6	no	yes	no	no	yes
58538	MPP4	membrane protein, palmitoylated 4 (MAGUK p55 subfamily member 4)	no	no	no	no	yes
586	BCAT1	branched chain amino-acid transaminase 1, cytosolic	no	no	no	no	yes
5860	QDPR	quinoid dihydropteridine reductase	no	no	no	no	yes
5861	RAB1A	RAB1A, member RAS oncogene family	no	no	no	no	yes
5861	RAB1A	RAB1A, member RAS oncogene family	no	no	no	no	yes
5862	RAB2A	RAB2A, member RAS oncogene family	no	no	no	no	yes
5867	RAB4A	RAB4A, member RAS oncogene family	no	yes	no	no	no
5868	RAB5A	RAB5A, member RAS oncogene family	no	no	no	no	yes
5869	RAB5B	RAB5B, member RAS oncogene family	no	no	no	no	yes
587	BCAT2	branched chain amino-acid transaminase 2, mitochondrial	no	no	no	no	yes
5870	RAB6A	RAB6A, member RAS oncogene family	no	no	no	no	yes
5870	RAB6A	RAB6A, member RAS oncogene family	no	no	no	no	yes
5873	RAB27A	RAB27A, member RAS oncogene family	yes	no	no	no	yes
5876	RABGGTB	Rab geranylgeranyltransferase, beta subunit	no	no	no	no	yes
5878	RAB5C	RAB5C, member RAS oncogene family	no	no	no	no	yes
5879	RAC1	ras-related C3 botulinum toxin substrate 1 (rho family, small GTP binding protein Rac1)	no	no	no	no	yes
5880	RAC2	ras-related C3 botulinum toxin substrate 2 (rho family, small GTP binding protein Rac2)	no	no	no	no	yes
5898	RALA	v-ral simian leukemia viral oncogene homolog A (ras related)	no	no	no	no	yes
5899	RALB	v-ral simian leukemia viral oncogene homolog B (ras related; GTP binding protein)	no	no	no	no	yes
5902	RANBP1	RAN binding protein 1	no	no	no	no	yes
5905	RANGAP1	Ran GTPase activating protein 1	yes	no	no	no	yes
5908	RAP1B	RAP1B, member of RAS oncogene family	no	no	no	no	yes
5910	RAP1GDS1	RAP1, GTP-GDP dissociation stimulator 1	yes	no	no	no	yes
5912	RAP2B	RAP2B, member of RAS oncogene family	no	no	no	no	yes
5917	RARS	arginyl-tRNA synthetase	no	no	no	no	yes
59286	UBL5	ubiquitin-like 5	no	no	no	no	yes
593	BCKDHA	branched chain keto acid dehydrogenase E1, alpha polypeptide	yes	no	no	no	yes
5930	RBBP6	retinoblastoma binding protein 6	no	no	no	no	yes
5931	RBBP7	retinoblastoma binding protein 7	no	no	no	no	yes
59342	SCPEP1	serine carboxypeptidase 1	no	no	no	no	yes
59345	GNB4	guanine nucleotide binding protein (G protein), beta polypeptide 4	yes	no	no	no	no
5935	RBM3	RNA binding motif (RNP1, RRM) protein 3	no	no	no	no	yes
5950	RBP4	retinol binding protein 4, plasma	no	no	no	no	yes
5954	RCN1	reticulocalbin 1, EF-hand calcium binding domain	no	no	no	no	yes
5955	RCN2	reticulocalbin 2, EF-hand calcium binding domain	no	no	no	no	yes
60	ACTB	actin, beta	no	yes	no	no	yes
60	ACTB	actin, beta	no	yes	no	no	yes
6001	RGS10	regulator of G-protein signaling 10	no	no	no	no	yes
6001	RGS10	regulator of G-protein signaling 10	no	no	no	no	yes
6037	RNASE3	ribonuclease, RNase A family, 3	no	no	no	no	yes
60386	SLC25A19	solute carrier family 25 (mitochondrial thiamine pyrophosphate carrier), member 19	no	no	no	no	yes
6039	RNASE6	ribonuclease, RNase A family, k6	no	no	no	no	yes
60481	ELOVL5	ELOVL fatty acid elongase 5	no	no	no	no	yes
60488	MRPS35	mitochondrial ribosomal protein S35	no	no	no	no	yes
60492	CCDC90B	coiled-coil domain containing 90B	no	no	no	no	yes
60493	FASTKD5	FAST kinase domains 5	no	no	no	no	yes
6050	RNH1	ribonuclease/angiogenin inhibitor 1	no	no	no	no	yes
6051	RNPEP	arginyl aminopeptidase (aminopeptidase B)	yes	no	no	no	yes
60526	C2orf43	chromosome 2 open reading frame 43	no	no	no	no	yes
60528	ELAC2	elaC homolog 2 (E. coli)	no	no	no	no	yes
60559	SPCS3	signal peptidase complex subunit 3 homolog (S. cerevisiae)	no	no	no	no	yes
6059	ABCE1	ATP-binding cassette, sub-family E (OABP), member 1	no	no	no	no	yes
60678	EEFSEC	eukaryotic elongation factor, selenocysteine-tRNA-specific	yes	no	no	no	no
6102	RP2	retinitis pigmentosa 2 (X-linked recessive)	no	no	no	no	yes
6117	RPA1	replication protein A1, 70kDa	yes	no	no	no	yes
6119	RPA3	replication protein A3, 14kDa	yes	no	no	no	no
6125	RPL5	ribosomal protein L5	yes	no	no	no	yes
6128	RPL6	ribosomal protein L6	no	no	no	no	yes
6129	RPL7	ribosomal protein L7	yes	no	no	no	yes
6130	RPL7A	ribosomal protein L7a	no	no	no	no	yes
6130	RPL7A	ribosomal protein L7a	no	no	no	no	yes
6133	RPL9	ribosomal protein L9	yes	no	no	no	no
6135	RPL11	ribosomal protein L11	no	no	no	no	yes
6135	RPL11	ribosomal protein L11	no	no	no	no	yes
6138	RPL15	ribosomal protein L15	no	no	no	no	yes
6150	MRPL23	mitochondrial ribosomal protein L23	no	no	no	no	yes
[truncated: 858 more rows]

## Sheet: RSV
			PMID
Gene ID	Gene Symbol	Gene Description	20647383	20470912	28665409
16	AARS	alanyl-tRNA synthetase	no	yes	no
38	ACAT1	acetyl-CoA acetyltransferase 1	no	yes	no
47	ACLY	ATP citrate lyase	no	yes	no
58	ACTA1	actin, alpha 1, skeletal muscle	no	yes	no
59	ACTA2	actin, alpha 2, smooth muscle, aorta	no	yes	no
70	ACTC1	actin, alpha, cardiac muscle 1	no	yes	no
71	ACTG1	actin, gamma 1	no	yes	no
72	ACTG2	actin, gamma 2, smooth muscle, enteric	no	yes	no
81	ACTN4	actinin, alpha 4	no	yes	no
87	ACTN1	actinin, alpha 1	yes	yes	no
103	ADAR	adenosine deaminase, RNA-specific	yes	yes	no
142	PARP1	poly (ADP-ribose) polymerase 1	no	yes	no
160	AP2A1	adaptor-related protein complex 2, alpha 1 subunit	no	yes	no
161	AP2A2	adaptor-related protein complex 2, alpha 2 subunit	no	yes	no
162	AP1B1	adaptor-related protein complex 1, beta 1 subunit	no	yes	no
163	AP2B1	adaptor-related protein complex 2, beta 1 subunit	no	yes	no
191	AHCY	adenosylhomocysteinase	no	yes	no
197	AHSG	alpha-2-HS-glycoprotein	no	yes	no
214	ALCAM	activated leukocyte cell adhesion molecule	no	yes	no
216	ALDH1A1	aldehyde dehydrogenase 1 family, member A1	no	yes	no
218	ALDH3A1	aldehyde dehydrogenase 3 family, member A1	no	yes	no
224	ALDH3A2	aldehyde dehydrogenase 3 family, member A2	no	yes	yes
226	ALDOA	aldolase A, fructose-bisphosphate	no	yes	no
230	ALDOC	aldolase C, fructose-bisphosphate	no	yes	no
231	AKR1B1	aldo-keto reductase family 1, member B1 (aldose reductase)	no	yes	no
268	AMH	anti-Mullerian hormone	no	yes	no
290	ANPEP	alanyl (membrane) aminopeptidase	no	yes	no
291	SLC25A4	solute carrier family 25 (mitochondrial carrier; adenine nucleotide translocator), member 4	no	yes	no
292	SLC25A5	solute carrier family 25 (mitochondrial carrier; adenine nucleotide translocator), member 5	yes	yes	yes
293	SLC25A6	solute carrier family 25 (mitochondrial carrier; adenine nucleotide translocator), member 6	yes	yes	no
301	ANXA1	annexin A1	no	yes	no
302	ANXA2	annexin A2	no	yes	no
306	ANXA3	annexin A3	no	yes	no
307	ANXA4	annexin A4	no	yes	no
308	ANXA5	annexin A5	no	yes	no
328	APEX1	APEX nuclease (multifunctional DNA repair enzyme) 1	no	yes	no
353	APRT	adenine phosphoribosyltransferase	no	yes	no
375	ARF1	ADP-ribosylation factor 1	no	yes	no
377	ARF3	ADP-ribosylation factor 3	no	yes	no
378	ARF4	ADP-ribosylation factor 4	no	yes	no
381	ARF5	ADP-ribosylation factor 5	no	yes	no
387	RHOA	ras homolog family member A	no	yes	no
388	RHOB	ras homolog family member B	no	yes	no
389	RHOC	ras homolog family member C	no	yes	no
396	ARHGDIA	Rho GDP dissociation inhibitor (GDI) alpha	no	yes	no
444	ASPH	aspartate beta-hydroxylase	no	yes	no
471	ATIC	5-aminoimidazole-4-carboxamide ribonucleotide formyltransferase/IMP cyclohydrolase	no	yes	no
476	ATP1A1	ATPase, Na+/K+ transporting, alpha 1 polypeptide	no	yes	yes
480	ATP1A4	ATPase, Na+/K+ transporting, alpha 4 polypeptide	no	yes	no
483	ATP1B3	ATPase, Na+/K+ transporting, beta 3 polypeptide	no	no	yes
488	ATP2A2	ATPase, Ca++ transporting, cardiac muscle, slow twitch 2	no	yes	yes
493	ATP2B4	ATPase, Ca++ transporting, plasma membrane 4	no	no	yes
498	ATP5A1	ATP synthase, H+ transporting, mitochondrial F1 complex, alpha subunit 1, cardiac muscle	no	yes	yes
506	ATP5B	ATP synthase, H+ transporting, mitochondrial F1 complex, beta polypeptide	no	yes	yes
509	ATP5C1	ATP synthase, H+ transporting, mitochondrial F1 complex, gamma polypeptide 1	no	yes	yes
515	ATP5F1	ATP synthase, H+ transporting, mitochondrial Fo complex, subunit B1	no	no	yes
539	ATP5O	ATP synthase, H+ transporting, mitochondrial F1 complex, O subunit	no	yes	yes
545	ATR	ataxia telangiectasia and Rad3 related	no	no	yes
550	AUP1	ancient ubiquitous protein 1	no	no	yes
567	B2M	beta-2-microglobulin	yes	yes	no
645	BLVRB	biliverdin reductase B (flavin reductase (NADPH))	no	yes	no
689	BTF3	basic transcription factor 3	no	yes	no
706	TSPO	translocator protein (18kDa)	no	yes	no
708	C1QBP	complement component 1, q subcomponent binding protein	no	yes	no
740	MRPL49	mitochondrial ribosomal protein L49	no	yes	no
790	CAD	carbamoyl-phosphate synthetase 2, aspartate transcarbamylase, and dihydroorotase	no	no	yes
800	CALD1	caldesmon 1	no	yes	no
801	CALM1	calmodulin 1 (phosphorylase kinase, delta)	no	yes	no
805	CALM2	calmodulin 2 (phosphorylase kinase, delta)	no	yes	no
808	CALM3	calmodulin 3 (phosphorylase kinase, delta)	no	yes	no
811	CALR	calreticulin	no	yes	no
821	CANX	calnexin	no	yes	yes
823	CAPN1	calpain 1, (mu/I) large subunit	no	yes	no
824	CAPN2	calpain 2, (m/II) large subunit	no	yes	no
826	CAPNS1	calpain, small subunit 1	no	yes	no
857	CAV1	caveolin 1, caveolae protein, 22kDa	no	yes	no
871	SERPINH1	serpin peptidase inhibitor, clade H (heat shock protein 47), member 1, (collagen binding protein 1)	no	yes	no
873	CBR1	carbonyl reductase 1	no	yes	no
892	CCNC	cyclin C	no	no	yes
908	CCT6A	chaperonin containing TCP1, subunit 6A (zeta 1)	no	yes	no
950	SCARB2	scavenger receptor class B, member 2	no	yes	no
960	CD44	CD44 molecule (Indian blood group)	no	yes	no
966	CD59	CD59 molecule, complement regulatory protein	no	yes	no
983	CDK1	cyclin-dependent kinase 1	no	yes	no
989	SEPT7	septin 7	no	yes	no
996	CDC27	cell division cycle 27 homolog (S. cerevisiae)	no	yes	no
998	CDC42	cell division cycle 42 (GTP binding protein, 25kDa)	no	yes	no
1017	CDK2	cyclin-dependent kinase 2	no	yes	no
1018	CDK3	cyclin-dependent kinase 3	no	yes	no
1072	CFL1	cofilin 1 (non-muscle)	no	yes	no
1073	CFL2	cofilin 2 (muscle)	no	yes	no
1108	CHD4	chromodomain helicase DNA binding protein 4	no	yes	no
1109	AKR1C4	aldo-keto reductase family 1, member C4 (chlordecone reductase; 3-alpha hydroxysteroid dehydrogenase, type I; dihydrodiol dehydrogenase 4)	no	yes	no
1155	TBCB	tubulin folding cofactor B	no	yes	no
1173	AP2M1	adaptor-related protein complex 2, mu 1 subunit	no	yes	no
1175	AP2S1	adaptor-related protein complex 2, sigma 1 subunit	no	yes	no
1192	CLIC1	chloride intracellular channel 1	no	yes	no
1203	CLN5	ceroid-lipofuscinosis, neuronal 5	no	yes	no
1209	CLPTM1	cleft lip and palate associated transmembrane protein 1	no	no	yes
1211	CLTA	clathrin, light chain A	no	yes	no
1213	CLTC	clathrin, heavy chain (Hc)	no	yes	no
1272	CNTN1	contactin 1	no	yes	no
1312	COMT	catechol-O-methyltransferase	no	no	yes
1314	COPA	coatomer protein complex, subunit alpha	no	yes	yes
1315	COPB1	coatomer protein complex, subunit beta 1	no	yes	yes
1327	COX4I1	cytochrome c oxidase subunit IV isoform 1	yes	yes	no
1329	COX5B	cytochrome c oxidase subunit Vb	no	yes	no
1340	COX6B1	cytochrome c oxidase subunit VIb polypeptide 1 (ubiquitous)	no	yes	no
1345	COX6C	cytochrome c oxidase subunit VIc	no	yes	no
1396	CRIP1	cysteine-rich protein 1 (intestinal)	no	yes	no
1400	CRMP1	collapsin response mediator protein 1	no	yes	no
1431	CS	citrate synthase	no	yes	no
1434	CSE1L	CSE1 chromosome segregation 1-like (yeast)	no	yes	no
1457	CSNK2A1	casein kinase 2, alpha 1 polypeptide	no	yes	no
1459	CSNK2A2	casein kinase 2, alpha prime polypeptide	no	yes	no
1460	CSNK2B	casein kinase 2, beta polypeptide	no	yes	no
1465	CSRP1	cysteine and glycine-rich protein 1	no	yes	no
1466	CSRP2	cysteine and glycine-rich protein 2	no	yes	no
1476	CSTB	cystatin B (stefin B)	no	yes	no
1477	CSTF1	cleavage stimulation factor, 3' pre-RNA, subunit 1, 50kDa	no	yes	yes
1478	CSTF2	cleavage stimulation factor, 3' pre-RNA, subunit 2, 64kDa	no	yes	no
1479	CSTF3	cleavage stimulation factor, 3' pre-RNA, subunit 3, 77kDa	no	yes	no
1503	CTPS	CTP synthase 1	no	yes	no
1537	CYC1	cytochrome c-1	no	yes	no
1595	CYP51A1	cytochrome P450, family 51, subfamily A, polypeptide 1	no	no	yes
1603	DAD1	defender against cell death 1	no	yes	no
1622	DBI	diazepam binding inhibitor (GABA receptor modulator, acyl-CoA binding protein)	no	yes	no
1642	DDB1	damage-specific DNA binding protein 1, 127kDa	no	no	yes
1645	AKR1C1	aldo-keto reductase family 1, member C1 (dihydrodiol dehydrogenase 1; 20-alpha (3-alpha)-hydroxysteroid dehydrogenase)	no	yes	no
1646	AKR1C2	aldo-keto reductase family 1, member C2 (dihydrodiol dehydrogenase 2; bile acid binding protein; 3-alpha hydroxysteroid dehydrogenase, type III)	no	yes	no
1649	DDIT3	DNA-damage-inducible transcript 3	no	yes	no
1650	DDOST	dolichyl-diphosphooligosaccharide--protein glycosyltransferase	no	yes	yes
1654	DDX3X	DEAD (Asp-Glu-Ala-Asp) box polypeptide 3, X-linked	no	yes	no
1655	DDX5	DEAD (Asp-Glu-Ala-Asp) box helicase 5	no	yes	no
1660	DHX9	DEAH (Asp-Glu-Ala-His) box polypeptide 9	no	yes	no
1717	DHCR7	7-dehydrocholesterol reductase	no	no	yes
1727	CYB5R3	cytochrome b5 reductase 3	no	no	yes
1728	NQO1	NAD(P)H dehydrogenase, quinone 1	no	yes	no
1738	DLD	dihydrolipoamide dehydrogenase	no	yes	no
1743	DLST	dihydrolipoamide S-succinyltransferase (E2 component of 2-oxo-glutarate complex)	no	yes	no
1759	DNM1	dynamin 1	no	yes	no
1778	DYNC1H1	dynein, cytoplasmic 1, heavy chain 1	no	yes	yes
1781	DYNC1I2	dynein, cytoplasmic 1, intermediate chain 2	no	yes	yes
1783	DYNC1LI2	dynein, cytoplasmic 1, light intermediate chain 2	no	no	yes
1786	DNMT1	DNA (cytosine-5-)-methyltransferase 1	no	yes	no
1808	DPYSL2	dihydropyrimidinase-like 2	no	yes	no
1827	RCAN1	regulator of calcineurin 1	no	yes	no
1829	DSG2	desmoglein 2	no	yes	no
1841	DTYMK	deoxythymidylate kinase (thymidylate kinase)	no	yes	no
1891	ECH1	enoyl CoA hydratase 1, peroxisomal	no	yes	no
1915	EEF1A1	eukaryotic translation elongation factor 1 alpha 1	no	yes	no
1917	EEF1A2	eukaryotic translation elongation factor 1 alpha 2	no	yes	no
1933	EEF1B2	eukaryotic translation elongation factor 1 beta 2	no	yes	no
1936	EEF1D	eukaryotic translation elongation factor 1 delta (guanine nucleotide exchange protein)	no	yes	no
1937	EEF1G	eukaryotic translation elongation factor 1 gamma	no	yes	no
1938	EEF2	eukaryotic translation elongation factor 2	no	yes	no
1965	EIF2S1	eukaryotic translation initiation factor 2, subunit 1 alpha, 35kDa	no	yes	no
1968	EIF2S3	eukaryotic translation initiation factor 2, subunit 3 gamma, 52kDa	no	yes	no
1973	EIF4A1	eukaryotic translation initiation factor 4A1	no	yes	no
1974	EIF4A2	eukaryotic translation initiation factor 4A2	no	yes	no
1975	EIF4B	eukaryotic translation initiation factor 4B	no	yes	no
1984	EIF5A	eukaryotic translation initiation factor 5A	no	yes	no
1994	ELAVL1	ELAV (embryonic lethal, abnormal vision, Drosophila)-like 1 (Hu antigen R)	no	yes	no
2010	EMD	emerin	no	yes	yes
2017	CTTN	cortactin	no	yes	no
2023	ENO1	enolase 1, (alpha)	yes	yes	no
2026	ENO2	enolase 2 (gamma, neuronal)	no	yes	no
2040	STOM	stomatin	no	yes	no
2052	EPHX1	epoxide hydrolase 1, microsomal (xenobiotic)	no	yes	yes
2079	ERH	enhancer of rudimentary homolog (Drosophila)	no	yes	no
2108	ETFA	electron-transfer-flavoprotein, alpha polypeptide	no	yes	no
2109	ETFB	electron-transfer-flavoprotein, beta polypeptide	no	yes	no
2171	FABP5	fatty acid binding protein 5 (psoriasis-associated)	no	yes	no
2177	FANCD2	Fanconi anemia, complementation group D2	no	no	yes
2180	ACSL1	acyl-CoA synthetase long-chain family member 1	no	no	yes
2181	ACSL3	acyl-CoA synthetase long-chain family member 3	no	yes	yes
2182	ACSL4	acyl-CoA synthetase long-chain family member 4	no	yes	yes
2194	FASN	fatty acid synthase	no	yes	no
2197	FAU	Finkel-Biskis-Reilly murine sarcoma virus (FBR-MuSV) ubiquitously expressed	no	yes	no
2222	FDFT1	farnesyl-diphosphate farnesyltransferase 1	no	no	yes
2237	FEN1	flap structure-specific endonuclease 1	no	yes	no
2280	FKBP1A	FK506 binding protein 1A, 12kDa	no	yes	no
2287	FKBP3	FK506 binding protein 3, 25kDa	no	yes	no
2288	FKBP4	FK506 binding protein 4, 59kDa	no	yes	no
2316	FLNA	filamin A, alpha	no	yes	no
2317	FLNB	filamin B, beta	no	yes	no
2319	FLOT2	flotillin 2	no	yes	no
2495	FTH1	ferritin, heavy polypeptide 1	no	yes	no
2512	FTL	ferritin, light polypeptide	no	yes	no
2516	NR5A1	nuclear receptor subfamily 5, group A, member 1	no	yes	no
2539	G6PD	glucose-6-phosphate dehydrogenase	no	yes	no
2547	XRCC6	X-ray repair complementing defective repair in Chinese hamster cells 6	no	yes	no
2597	GAPDH	glyceraldehyde-3-phosphate dehydrogenase	no	yes	no
2617	GARS	glycyl-tRNA synthetase	no	yes	no
2618	GART	phosphoribosylglycinamide formyltransferase, phosphoribosylglycinamide synthetase, phosphoribosylaminoimidazole synthetase	no	yes	no
2665	GDI2	GDP dissociation inhibitor 2	no	yes	no
2673	GFPT1	glutamine--fructose-6-phosphate transaminase 1	no	yes	no
2729	GCLC	glutamate-cysteine ligase, catalytic subunit	no	yes	no
2734	GLG1	golgi glycoprotein 1	no	yes	no
2746	GLUD1	glutamate dehydrogenase 1	no	yes	yes
2747	GLUD2	glutamate dehydrogenase 2	no	yes	no
2770	GNAI1	guanine nucleotide binding protein (G protein), alpha inhibiting activity polypeptide 1	no	yes	no
2771	GNAI2	guanine nucleotide binding protein (G protein), alpha inhibiting activity polypeptide 2	no	yes	no
2773	GNAI3	guanine nucleotide binding protein (G protein), alpha inhibiting activity polypeptide 3	no	yes	no
2778	GNAS	GNAS complex locus	no	yes	no
2782	GNB1	guanine nucleotide binding protein (G protein), beta polypeptide 1	no	yes	no
2783	GNB2	guanine nucleotide binding protein (G protein), beta polypeptide 2	no	yes	no
2801	GOLGA2	golgin A2	no	no	yes
2806	GOT2	glutamic-oxaloacetic transaminase 2, mitochondrial (aspartate aminotransferase 2)	no	yes	no
2810	SFN	stratifin	no	yes	no
2817	GPC1	glypican 1	no	yes	no
2820	GPD2	glycerol-3-phosphate dehydrogenase 2 (mitochondrial)	no	yes	no
2821	GPI	glucose-6-phosphate isomerase	no	yes	no
2894	GRID1	glutamate receptor, ionotropic, delta 1	no	yes	no
2895	GRID2	glutamate receptor, ionotropic, delta 2	no	yes	no
2923	PDIA3	protein disulfide isomerase family A, member 3	no	yes	no
2935	GSPT1	G1 to S phase transition 1	no	yes	no
2936	GSR	glutathione reductase	no	yes	no
2950	GSTP1	glutathione S-transferase pi 1	no	yes	no
2956	MSH6	mutS homolog 6 (E. coli)	no	yes	no
2969	GTF2I	general transcription factor IIi	no	yes	no
3006	HIST1H1C	histone cluster 1, H1c	no	yes	no
3007	HIST1H1D	histone cluster 1, H1d	no	yes	no
3008	HIST1H1E	histone cluster 1, H1e	no	yes	no
3012	HIST1H2AE	histone cluster 1, H2ae	no	yes	no
3013	HIST1H2AD	histone cluster 1, H2ad	no	yes	no
3014	H2AFX	H2A histone family, member X	yes	yes	no
3015	H2AFZ	H2A histone family, member Z	no	yes	no
3017	HIST1H2BD	histone cluster 1, H2bd	no	yes	no
3018	HIST1H2BB	histone cluster 1, H2bb	no	yes	no
3030	HADHA	hydroxyacyl-CoA dehydrogenase/3-ketoacyl-CoA thiolase/enoyl-CoA hydratase (trifunctional protein), alpha subunit	no	yes	yes
3032	HADHB	hydroxyacyl-CoA dehydrogenase/3-ketoacyl-CoA thiolase/enoyl-CoA hydratase (trifunctional protein), beta subunit	no	yes	no
3054	HCFC1	host cell factor C1 (VP16-accessory protein)	no	yes	no
3065	HDAC1	histone deacetylase 1	no	yes	no
3066	HDAC2	histone deacetylase 2	no	yes	no
3068	HDGF	hepatoma-derived growth factor	no	yes	no
3070	HELLS	helicase, lymphoid-specific	no	yes	no
3092	HIP1	huntingtin interacting protein 1	no	yes	no
3093	UBE2K	ubiquitin-conjugating enzyme E2K	no	yes	no
3094	HINT1	histidine triad nucleotide binding protein 1	no	yes	no
3107	HLA-C	major histocompatibility complex, class I, C	no	no	yes
3146	HMGB1	high mobility group box 1	no	yes	no
3159	HMGA1	high mobility group AT-hook 1	no	yes	no
3162	HMOX1	heme oxygenase (decycling) 1	no	yes	no
3178	HNRNPA1	heterogeneous nuclear ribonucleoprotein A1	no	yes	no
3181	HNRNPA2B1	heterogeneous nuclear ribonucleoprotein A2/B1	no	yes	no
3182	HNRNPAB	heterogeneous nuclear ribonucleoprotein A/B	no	yes	no
3183	HNRNPC	heterogeneous nuclear ribonucleoprotein C (C1/C2)	no	yes	no
3184	HNRNPD	heterogeneous nuclear ribonucleoprotein D (AU-rich element RNA binding protein 1, 37kDa)	no	yes	no
3185	HNRNPF	heterogeneous nuclear ribonucleoprotein F	no	yes	no
3187	HNRNPH1	heterogeneous nuclear ribonucleoprotein H1 (H)	no	yes	no
3188	HNRNPH2	heterogeneous nuclear ribonucleoprotein H2 (H')	no	yes	no
3189	HNRNPH3	heterogeneous nuclear ribonucleoprotein H3 (2H9)	no	yes	no
3190	HNRNPK	heterogeneous nuclear ribonucleoprotein K	no	yes	no
3191	HNRNPL	heterogeneous nuclear ribonucleoprotein L	no	yes	no
3192	HNRNPU	heterogeneous nuclear ribonucleoprotein U (scaffold attachment factor A)	no	yes	no
3276	PRMT1	protein arginine methyltransferase 1	no	yes	no
3301	DNAJA1	DnaJ (Hsp40) homolog, subfamily A, member 1	no	yes	yes
3303	HSPA1A	heat shock 70kDa protein 1A	no	yes	yes
3304	HSPA1B	heat shock 70kDa protein 1B	no	yes	yes
3308	HSPA4	heat shock 70kDa protein 4	no	yes	no
3309	HSPA5	heat shock 70kDa protein 5 (glucose-regulated protein, 78kDa)	no	yes	no
3312	HSPA8	heat shock 70kDa protein 8	no	yes	yes
3313	HSPA9	heat shock 70kDa protein 9 (mortalin)	no	yes	no
3315	HSPB1	heat shock 27kDa protein 1	no	yes	no
3320	HSP90AA1	heat shock protein 90kDa alpha (cytosolic), class A member 1	no	yes	no
3326	HSP90AB1	heat shock protein 90kDa alpha (cytosolic), class B member 1	no	yes	no
3329	HSPD1	heat shock 60kDa protein 1 (chaperonin)	no	yes	yes
3336	HSPE1	heat shock 10kDa protein 1 (chaperonin 10)	no	yes	no
3376	IARS	isoleucyl-tRNA synthetase	no	yes	no
3417	IDH1	isocitrate dehydrogenase 1 (NADP+), soluble	no	yes	no
3419	IDH3A	isocitrate dehydrogenase 3 (NAD+) alpha	no	yes	no
3430	IFI35	interferon-induced protein 35	yes	yes	no
3434	IFIT1	interferon-induced protein with tetratricopeptide repeats 1	yes	yes	no
3437	IFIT3	interferon-induced protein with tetratricopeptide repeats 3	no	yes	no
3608	ILF2	interleukin enhancer binding factor 2, 45kDa	no	yes	no
3609	ILF3	interleukin enhancer binding factor 3, 90kDa	no	yes	no
3615	IMPDH2	IMP (inosine 5'-monophosphate) dehydrogenase 2	no	yes	no
3673	ITGA2	integrin, alpha 2 (CD49B, alpha 2 subunit of VLA-2 receptor)	no	yes	no
3675	ITGA3	integrin, alpha 3 (antigen CD49C, alpha 3 subunit of VLA-3 receptor)	no	yes	no
3688	ITGB1	integrin, beta 1 (fibronectin receptor, beta polypeptide, antigen CD29 includes MDF2, MSK12)	no	yes	no
3692	EIF6	eukaryotic translation initiation factor 6	no	yes	no
3703	STT3A	STT3, subunit of the oligosaccharyltransferase complex, homolog A (S. cerevisiae)	no	no	yes
3710	ITPR3	inositol 1,4,5-trisphosphate receptor, type 3	no	yes	no
3735	KARS	lysyl-tRNA synthetase	no	yes	no
3837	KPNB1	karyopherin (importin) beta 1	no	yes	no
3838	KPNA2	karyopherin alpha 2 (RAG cohort 1, importin alpha 1)	no	yes	yes
3839	KPNA3	karyopherin alpha 3 (importin alpha 4)	no	yes	no
3840	KPNA4	karyopherin alpha 4 (importin alpha 3)	no	yes	no
3842	TNPO1	transportin 1	no	yes	yes
3843	IPO5	importin 5	no	yes	no
3875	KRT18	keratin 18	yes	yes	no
3895	KTN1	kinectin 1 (kinesin receptor)	no	yes	no
3916	LAMP1	lysosomal-associated membrane protein 1	no	yes	no
3920	LAMP2	lysosomal-associated membrane protein 2	no	yes	no
3921	RPSA	ribosomal protein SA	no	yes	no
3925	STMN1	stathmin 1	no	yes	no
3927	LASP1	LIM and SH3 protein 1	no	yes	no
3939	LDHA	lactate dehydrogenase A	no	yes	no
3945	LDHB	lactate dehydrogenase B	no	yes	no
3954	LETM1	leucine zipper-EF-hand containing transmembrane protein 1	no	no	yes
3956	LGALS1	lectin, galactoside-binding, soluble, 1	no	yes	no
3959	LGALS3BP	lectin, galactoside-binding, soluble, 3 binding protein	yes	yes	no
4000	LMNA	lamin A/C	no	yes	no
4001	LMNB1	lamin B1	no	yes	no
4076	CAPRIN1	cell cycle associated protein 1	no	yes	yes
4116	MAGOH	mago-nashi homolog, proliferation-associated (Drosophila)	no	yes	no
4131	MAP1B	microtubule-associated protein 1B	no	yes	no
4141	MARS	methionyl-tRNA synthetase	no	yes	no
4144	MAT2A	methionine adenosyltransferase II, alpha	no	yes	no
4174	MCM5	minichromosome maintenance complex component 5	no	yes	no
4176	MCM7	minichromosome maintenance complex component 7	no	yes	no
4190	MDH1	malate dehydrogenase 1, NAD (soluble)	no	yes	no
4191	MDH2	malate dehydrogenase 2, NAD (mitochondrial)	no	yes	no
4218	RAB8A	RAB8A, member RAS oncogene family	no	no	yes
4257	MGST1	microsomal glutathione S-transferase 1	no	yes	no
4259	MGST3	microsomal glutathione S-transferase 3	no	yes	no
4282	MIF	macrophage migration inhibitory factor (glycosylation-inhibiting factor)	no	yes	no
4361	MRE11A	MRE11 meiotic recombination 11 homolog A (S. cerevisiae)	no	yes	no
4363	ABCC1	ATP-binding cassette, sub-family C (CFTR/MRP), member 1	no	yes	no
4478	MSN	moesin	no	yes	no
4580	MTX1	metaxin 1	no	no	yes
4599	MX1	myxovirus (influenza virus) resistance 1, interferon-inducible protein p78 (mouse)	yes	yes	no
4627	MYH9	myosin, heavy chain 9, non-muscle	no	yes	no
4637	MYL6	myosin, light chain 6, alkali, smooth muscle and non-muscle	no	yes	no
4666	NACA	nascent polypeptide-associated complex alpha subunit	no	yes	no
4670	HNRNPM	heterogeneous nuclear ribonucleoprotein M	no	yes	no
4673	NAP1L1	nucleosome assembly protein 1-like 1	no	yes	no
4676	NAP1L4	nucleosome assembly protein 1-like 4	no	yes	no
4691	NCL	nucleolin	no	yes	no
4695	NDUFA2	NADH dehydrogenase (ubiquinone) 1 alpha subcomplex, 2, 8kDa	no	yes	no
4698	NDUFA5	NADH dehydrogenase (ubiquinone) 1 alpha subcomplex, 5, 13kDa	no	yes	no
4700	NDUFA6	NADH dehydrogenase (ubiquinone) 1 alpha subcomplex, 6, 14kDa	no	yes	no
4701	NDUFA7	NADH dehydrogenase (ubiquinone) 1 alpha subcomplex, 7, 14.5kDa	no	yes	no
4702	NDUFA8	NADH dehydrogenase (ubiquinone) 1 alpha subcomplex, 8, 19kDa	no	yes	no
4704	NDUFA9	NADH dehydrogenase (ubiquinone) 1 alpha subcomplex, 9, 39kDa	no	yes	no
4705	NDUFA10	NADH dehydrogenase (ubiquinone) 1 alpha subcomplex, 10, 42kDa	no	yes	no
4709	NDUFB3	NADH dehydrogenase (ubiquinone) 1 beta subcomplex, 3, 12kDa	no	yes	no
4710	NDUFB4	NADH dehydrogenase (ubiquinone) 1 beta subcomplex, 4, 15kDa	no	yes	no
4712	NDUFB6	NADH dehydrogenase (ubiquinone) 1 beta subcomplex, 6, 17kDa	no	yes	no
4713	NDUFB7	NADH dehydrogenase (ubiquinone) 1 beta subcomplex, 7, 18kDa	no	yes	no
4714	NDUFB8	NADH dehydrogenase (ubiquinone) 1 beta subcomplex, 8, 19kDa	no	yes	no
4716	NDUFB10	NADH dehydrogenase (ubiquinone) 1 beta subcomplex, 10, 22kDa	no	yes	no
4719	NDUFS1	NADH dehydrogenase (ubiquinone) Fe-S protein 1, 75kDa (NADH-coenzyme Q reductase)	no	yes	no
4720	NDUFS2	NADH dehydrogenase (ubiquinone) Fe-S protein 2, 49kDa (NADH-coenzyme Q reductase)	no	yes	yes
4722	NDUFS3	NADH dehydrogenase (ubiquinone) Fe-S protein 3, 30kDa (NADH-coenzyme Q reductase)	no	yes	yes
4723	NDUFV1	NADH dehydrogenase (ubiquinone) flavoprotein 1, 51kDa	no	yes	no
4724	NDUFS4	NADH dehydrogenase (ubiquinone) Fe-S protein 4, 18kDa (NADH-coenzyme Q reductase)	no	yes	no
4725	NDUFS5	NADH dehydrogenase (ubiquinone) Fe-S protein 5, 15kDa (NADH-coenzyme Q reductase)	no	yes	no
4726	NDUFS6	NADH dehydrogenase (ubiquinone) Fe-S protein 6, 13kDa (NADH-coenzyme Q reductase)	no	yes	no
4728	NDUFS8	NADH dehydrogenase (ubiquinone) Fe-S protein 8, 23kDa (NADH-coenzyme Q reductase)	no	yes	no
4729	NDUFV2	NADH dehydrogenase (ubiquinone) flavoprotein 2, 24kDa	no	yes	no
4735	SEPT2	septin 2	no	yes	no
4736	RPL10A	ribosomal protein L10a	no	yes	no
4741	NEFM	neurofilament, medium polypeptide	no	yes	no
4809	NHP2L1	NHP2 non-histone chromosome protein 2-like 1 (S. cerevisiae)	no	yes	no
4830	NME1	non-metastatic cells 1, protein (NM23A) expressed in	no	yes	no
4831	NME2	non-metastatic cells 2, protein (NM23B) expressed in	no	yes	no
4839	NOP2	NOP2 nucleolar protein homolog (yeast)	no	yes	no
4841	NONO	non-POU domain containing, octamer-binding	no	yes	no
4860	PNP	purine nucleoside phosphorylase	no	yes	no
4869	NPM1	nucleophosmin (nucleolar phosphoprotein B23, numatrin)	no	yes	no
4904	YBX1	Y box binding protein 1	no	yes	no
4921	DDR2	discoidin domain receptor tyrosine kinase 2	no	yes	no
4927	NUP88	nucleoporin 88kDa	no	yes	no
4928	NUP98	nucleoporin 98kDa	no	yes	no
4940	OAS3	2'-5'-oligoadenylate synthetase 3, 100kDa	yes	yes	no
5004	ORM1	orosomucoid 1	no	yes	no
5034	P4HB	prolyl 4-hydroxylase, beta polypeptide	no	yes	no
5036	PA2G4	proliferation-associated 2G4, 38kDa	no	yes	no
5037	PEBP1	phosphatidylethanolamine binding protein 1	no	yes	no
5042	PABPC3	poly(A) binding protein, cytoplasmic 3	no	yes	no
5052	PRDX1	peroxiredoxin 1	no	yes	no
5093	PCBP1	poly(rC) binding protein 1	no	yes	no
5094	PCBP2	poly(rC) binding protein 2	no	yes	no
5111	PCNA	proliferating cell nuclear antigen	no	yes	no
5184	PEPD	peptidase D	no	yes	no
5201	PFDN1	prefoldin subunit 1	no	yes	no
5211	PFKL	phosphofructokinase, liver	no	yes	no
5213	PFKM	phosphofructokinase, muscle	no	yes	no
5214	PFKP	phosphofructokinase, platelet	no	yes	no
5216	PFN1	profilin 1	no	yes	no
5223	PGAM1	phosphoglycerate mutase 1 (brain)	no	yes	no
5224	PGAM2	phosphoglycerate mutase 2 (muscle)	no	yes	no
5226	PGD	phosphogluconate dehydrogenase	no	yes	no
5230	PGK1	phosphoglycerate kinase 1	no	yes	no
5245	PHB	prohibitin	yes	yes	no
5250	SLC25A3	solute carrier family 25 (mitochondrial carrier; phosphate carrier), member 3	yes	yes	yes
5315	PKM2	pyruvate kinase, muscle	no	yes	no
5339	PLEC	plectin	yes	yes	no
5352	PLOD2	procollagen-lysine, 2-oxoglutarate 5-dioxygenase 2	yes	yes	no
5358	PLS3	plastin 3	no	yes	no
5373	PMM2	phosphomannomutase 2	no	yes	no
5420	PODXL	podocalyxin-like	no	yes	no
5430	POLR2A	polymerase (RNA) II (DNA directed) polypeptide A, 220kDa	no	no	yes
5431	POLR2B	polymerase (RNA) II (DNA directed) polypeptide B, 140kDa	no	no	yes
5445	PON2	paraoxonase 2	no	yes	no
5447	POR	P450 (cytochrome) oxidoreductase	no	yes	no
5464	PPA1	pyrophosphatase (inorganic) 1	no	yes	no
5478	PPIA	peptidylprolyl isomerase A (cyclophilin A)	no	yes	no
5479	PPIB	peptidylprolyl isomerase B (cyclophilin B)	no	yes	no
5480	PPIC	peptidylprolyl isomerase C (cyclophilin C)	no	yes	no
5499	PPP1CA	protein phosphatase 1, catalytic subunit, alpha isozyme	no	yes	no
5500	PPP1CB	protein phosphatase 1, catalytic subunit, beta isozyme	no	yes	no
5501	PPP1CC	protein phosphatase 1, catalytic subunit, gamma isozyme	no	yes	no
5515	PPP2CA	protein phosphatase 2, catalytic subunit, alpha isozyme	no	yes	no
5516	PPP2CB	protein phosphatase 2, catalytic subunit, beta isozyme	no	yes	no
5518	PPP2R1A	protein phosphatase 2, regulatory subunit A, alpha	no	yes	no
5537	PPP6C	protein phosphatase 6, catalytic subunit	no	no	yes
5538	PPT1	palmitoyl-protein thioesterase 1	no	no	yes
5539	PPY	pancreatic polypeptide	no	yes	no
5551	PRF1	perforin 1 (pore forming protein)	no	yes	no
5576	PRKAR2A	protein kinase, cAMP-dependent, regulatory, type II, alpha	no	no	yes
5589	PRKCSH	protein kinase C substrate 80K-H	yes	yes	no
5591	PRKDC	protein kinase, DNA-activated, catalytic polypeptide	no	yes	yes
5621	PRNP	prion protein	no	yes	no
5652	PRSS8	protease, serine, 8	no	yes	no
5682	PSMA1	proteasome (prosome, macropain) subunit, alpha type, 1	no	yes	no
5683	PSMA2	proteasome (prosome, macropain) subunit, alpha type, 2	no	yes	no
5684	PSMA3	proteasome (prosome, macropain) subunit, alpha type, 3	no	yes	no
5686	PSMA5	proteasome (prosome, macropain) subunit, alpha type, 5	no	yes	no
5687	PSMA6	proteasome (prosome, macropain) subunit, alpha type, 6	no	yes	no
5688	PSMA7	proteasome (prosome, macropain) subunit, alpha type, 7	no	yes	no
5689	PSMB1	proteasome (prosome, macropain) subunit, beta type, 1	no	yes	no
5690	PSMB2	proteasome (prosome, macropain) subunit, beta type, 2	no	yes	no
5691	PSMB3	proteasome (prosome, macropain) subunit, beta type, 3	no	yes	no
5692	PSMB4	proteasome (prosome, macropain) subunit, beta type, 4	no	yes	no
5693	PSMB5	proteasome (prosome, macropain) subunit, beta type, 5	no	yes	no
5694	PSMB6	proteasome (prosome, macropain) subunit, beta type, 6	no	yes	no
5704	PSMC4	proteasome (prosome, macropain) 26S subunit, ATPase, 4	no	yes	no
5705	PSMC5	proteasome (prosome, macropain) 26S subunit, ATPase, 5	no	yes	no
5706	PSMC6	proteasome (prosome, macropain) 26S subunit, ATPase, 6	no	no	yes
5708	PSMD2	proteasome (prosome, macropain) 26S subunit, non-ATPase, 2	no	yes	no
5709	PSMD3	proteasome (prosome, macropain) 26S subunit, non-ATPase, 3	no	yes	no
5713	PSMD7	proteasome (prosome, macropain) 26S subunit, non-ATPase, 7	no	yes	no
5717	PSMD11	proteasome (prosome, macropain) 26S subunit, non-ATPase, 11	no	yes	no
5718	PSMD12	proteasome (prosome, macropain) 26S subunit, non-ATPase, 12	no	yes	no
5720	PSME1	proteasome (prosome, macropain) activator subunit 1 (PA28 alpha)	yes	yes	no
5721	PSME2	proteasome (prosome, macropain) activator subunit 2 (PA28 beta)	no	yes	no
5725	PTBP1	polypyrimidine tract binding protein 1	no	yes	no
5770	PTPN1	protein tyrosine phosphatase, non-receptor type 1	no	no	yes
5825	ABCD3	ATP-binding cassette, sub-family D (ALD), member 3	no	yes	no
5834	PYGB	phosphorylase, glycogen; brain	no	yes	no
5861	RAB1A	RAB1A, member RAS oncogene family	no	yes	no
5862	RAB2A	RAB2A, member RAS oncogene family	no	yes	yes
5867	RAB4A	RAB4A, member RAS oncogene family	no	no	yes
5868	RAB5A	RAB5A, member RAS oncogene family	no	yes	no
5869	RAB5B	RAB5B, member RAS oncogene family	no	yes	yes
5870	RAB6A	RAB6A, member RAS oncogene family	no	no	yes
5878	RAB5C	RAB5C, member RAS oncogene family	no	yes	yes
5879	RAC1	ras-related C3 botulinum toxin substrate 1 (rho family, small GTP binding protein Rac1)	no	yes	no
5880	RAC2	ras-related C3 botulinum toxin substrate 2 (rho family, small GTP binding protein Rac2)	no	yes	no
5881	RAC3	ras-related C3 botulinum toxin substrate 3 (rho family, small GTP binding protein Rac3)	no	yes	no
5887	RAD23B	RAD23 homolog B (S. cerevisiae)	no	yes	yes
5901	RAN	RAN, member RAS oncogene family	no	yes	no
5902	RANBP1	RAN binding protein 1	no	yes	no
5903	RANBP2	RAN binding protein 2	no	yes	no
5905	RANGAP1	Ran GTPase activating protein 1	no	yes	no
5906	RAP1A	RAP1A, member of RAS oncogene family	no	yes	no
5908	RAP1B	RAP1B, member of RAS oncogene family	no	yes	no
5928	RBBP4	retinoblastoma binding protein 4	no	yes	no
5931	RBBP7	retinoblastoma binding protein 7	no	yes	no
5932	RBBP8	retinoblastoma binding protein 8	no	yes	no
5935	RBM3	RNA binding motif (RNP1, RRM) protein 3	no	yes	no
5936	RBM4	RNA binding motif protein 4	no	yes	no
5954	RCN1	reticulocalbin 1, EF-hand calcium binding domain	no	yes	no
5962	RDX	radixin	no	yes	no
5983	RFC3	replication factor C (activator 1) 3, 38kDa	no	no	yes
6023	RMRP	RNA component of mitochondrial RNA processing endoribonuclease	no	yes	no
6051	RNPEP	arginyl aminopeptidase (aminopeptidase B)	no	yes	no
6122	RPL3	ribosomal protein L3	no	yes	yes
6124	RPL4	ribosomal protein L4	no	yes	no
6125	RPL5	ribosomal protein L5	no	yes	no
6128	RPL6	ribosomal protein L6	no	yes	no
6129	RPL7	ribosomal protein L7	no	yes	no
6130	RPL7A	ribosomal protein L7a	no	yes	no
6132	RPL8	ribosomal protein L8	no	yes	no
6133	RPL9	ribosomal protein L9	no	yes	no
6134	RPL10	ribosomal protein L10	no	yes	no
6135	RPL11	ribosomal protein L11	no	yes	no
6136	RPL12	ribosomal protein L12	no	yes	no
6137	RPL13	ribosomal protein L13	no	yes	no
6138	RPL15	ribosomal protein L15	no	yes	no
6139	RPL17	ribosomal protein L17	no	yes	no
6141	RPL18	ribosomal protein L18	no	yes	no
6142	RPL18A	ribosomal protein L18a	no	yes	no
6143	RPL19	ribosomal protein L19	no	yes	no
6144	RPL21	ribosomal protein L21	no	yes	no
6146	RPL22	ribosomal protein L22	no	yes	no
6147	RPL23A	ribosomal protein L23a	no	yes	no
6150	MRPL23	mitochondrial ribosomal protein L23	no	yes	no
6152	RPL24	ribosomal protein L24	no	yes	no
6154	RPL26	ribosomal protein L26	no	yes	no
6155	RPL27	ribosomal protein L27	no	yes	no
6156	RPL30	ribosomal protein L30	no	yes	no
6157	RPL27A	ribosomal protein L27a	no	yes	no
6158	RPL28	ribosomal protein L28	no	yes	no
6160	RPL31	ribosomal protein L31	no	yes	no
6161	RPL32	ribosomal protein L32	no	yes	no
6164	RPL34	ribosomal protein L34	no	yes	no
6165	RPL35A	ribosomal protein L35a	no	yes	no
6166	RPL36AL	ribosomal protein L36a-like	no	yes	no
6168	RPL37A	ribosomal protein L37a	no	yes	no
6169	RPL38	ribosomal protein L38	no	yes	no
6173	RPL36A	ribosomal protein L36a	no	yes	no
6175	RPLP0	ribosomal protein, large, P0	no	yes	no
6176	RPLP1	ribosomal protein, large, P1	no	yes	no
6181	RPLP2	ribosomal protein, large, P2	no	yes	no
6182	MRPL12	mitochondrial ribosomal protein L12	no	yes	no
6183	MRPS12	mitochondrial ribosomal protein S12	no	yes	no
6184	RPN1	ribophorin I	no	yes	yes
6187	RPS2	ribosomal protein S2	no	yes	no
6188	RPS3	ribosomal protein S3	no	yes	no
6189	RPS3A	ribosomal protein S3A	no	yes	no
6191	RPS4X	ribosomal protein S4, X-linked	no	yes	no
6192	RPS4Y1	ribosomal protein S4, Y-linked 1	no	yes	no
6193	RPS5	ribosomal protein S5	no	yes	no
6194	RPS6	ribosomal protein S6	no	yes	no
6201	RPS7	ribosomal protein S7	no	yes	no
6202	RPS8	ribosomal protein S8	no	yes	no
6203	RPS9	ribosomal protein S9	no	yes	no
6204	RPS10	ribosomal protein S10	no	yes	no
6205	RPS11	ribosomal protein S11	no	yes	no
6206	RPS12	ribosomal protein S12	no	yes	no
6207	RPS13	ribosomal protein S13	no	yes	no
6208	RPS14	ribosomal protein S14	no	yes	no
6209	RPS15	ribosomal protein S15	no	yes	no
6210	RPS15A	ribosomal protein S15a	no	yes	no
6217	RPS16	ribosomal protein S16	no	yes	no
6218	RPS17	ribosomal protein S17	no	yes	no
6222	RPS18	ribosomal protein S18	no	yes	no
6223	RPS19	ribosomal protein S19	no	yes	no
6224	RPS20	ribosomal protein S20	no	yes	no
6227	RPS21	ribosomal protein S21	no	yes	no
6228	RPS23	ribosomal protein S23	no	yes	no
6229	RPS24	ribosomal protein S24	no	yes	no
6230	RPS25	ribosomal protein S25	no	yes	no
6231	RPS26	ribosomal protein S26	no	yes	no
6232	RPS27	ribosomal protein S27	no	yes	no
6233	RPS27A	ribosomal protein S27a	no	yes	yes
6234	RPS28	ribosomal protein S28	no	yes	no
6235	RPS29	ribosomal protein S29	no	yes	no
6238	RRBP1	ribosome binding protein 1 homolog 180kDa (dog)	yes	yes	no
6275	S100A4	S100 calcium binding protein A4	no	yes	no
6277	S100A6	S100 calcium binding protein A6	no	yes	no
6279	S100A8	S100 calcium binding protein A8	no	yes	no
6280	S100A9	S100 calcium binding protein A9	no	yes	no
6281	S100A10	S100 calcium binding protein A10	no	yes	no
6282	S100A11	S100 calcium binding protein A11	no	yes	no
6382	SDC1	syndecan 1	no	yes	no
6396	SEC13	SEC13 homolog (S. cerevisiae)	no	yes	no
6418	SET	SET nuclear oncogene	no	yes	no
6421	SFPQ	splicing factor proline/glutamine-rich	no	yes	no
6426	SRSF1	serine/arginine-rich splicing factor 1	no	yes	no
6427	SRSF2	serine/arginine-rich splicing factor 2	no	yes	no
6428	SRSF3	serine/arginine-rich splicing factor 3	no	yes	no
6431	SRSF6	serine/arginine-rich splicing factor 6	no	yes	no
6432	SRSF7	serine/arginine-rich splicing factor 7	no	yes	no
6434	TRA2B	transformer 2 beta homolog (Drosophila)	no	yes	no
6472	SHMT2	serine hydroxymethyltransferase 2 (mitochondrial)	no	yes	no
6500	SKP1	S-phase kinase-associated protein 1	no	yes	no
6510	SLC1A5	solute carrier family 1 (neutral amino acid transporter), member 5	no	yes	no
6513	SLC2A1	solute carrier family 2 (facilitated glucose transporter), member 1	no	yes	no
6520	SLC3A2	solute carrier family 3 (activators of dibasic and neutral amino acid transport), member 2	no	yes	yes
6533	SLC6A6	solute carrier family 6 (neurotransmitter transporter, taurine), member 6	no	yes	no
6570	SLC18A1	solute carrier family 18 (vesicular monoamine), member 1	no	yes	no
6573	SLC19A1	solute carrier family 19 (folate transporter), member 1	no	yes	no
6576	SLC25A1	solute carrier family 25 (mitochondrial carrier; citrate transporter), member 1	no	yes	no
6599	SMARCC1	SWI/SNF related, matrix associated, actin dependent regulator of chromatin, subfamily c, member 1	no	yes	no
6601	SMARCC2	SWI/SNF related, matrix associated, actin dependent regulator of chromatin, subfamily c, member 2	no	yes	no
6612	SUMO3	SMT3 suppressor of mif two 3 homolog 3 (S. cerevisiae)	no	yes	no
6613	SUMO2	SMT3 suppressor of mif two 3 homolog 2 (S. cerevisiae)	yes	yes	no
6624	FSCN1	fascin homolog 1, actin-bundling protein (Strongylocentrotus purpuratus)	no	yes	no
6625	SNRNP70	small nuclear ribonucleoprotein 70kDa (U1)	no	yes	no
6626	SNRPA	small nuclear ribonucleoprotein polypeptide A	no	yes	no
6627	SNRPA1	small nuclear ribonucleoprotein polypeptide A'	no	yes	no
6628	SNRPB	small nuclear ribonucleoprotein polypeptides B and B1	no	yes	no
6629	SNRPB2	small nuclear ribonucleoprotein polypeptide B	no	yes	no
6631	SNRPC	small nuclear ribonucleoprotein polypeptide C	no	yes	no
6632	SNRPD1	small nuclear ribonucleoprotein D1 polypeptide 16kDa	no	yes	no
6633	SNRPD2	small nuclear ribonucleoprotein D2 polypeptide 16.5kDa	no	yes	no
6634	SNRPD3	small nuclear ribonucleoprotein D3 polypeptide 18kDa	no	yes	no
6635	SNRPE	small nuclear ribonucleoprotein polypeptide E	no	yes	no
6636	SNRPF	small nuclear ribonucleoprotein polypeptide F	no	yes	no
6638	SNRPN	small nuclear ribonucleoprotein polypeptide N	no	yes	no
6646	SOAT1	sterol O-acyltransferase 1	no	yes	no
6647	SOD1	superoxide dismutase 1, soluble	no	yes	no
6648	SOD2	superoxide dismutase 2, mitochondrial	yes	yes	no
6697	SPR	sepiapterin reductase (7,8-dihydrobiopterin:NADP+ oxidoreductase)	no	yes	no
6709	SPTAN1	spectrin, alpha, non-erythrocytic 1 (alpha-fodrin)	no	yes	no
6711	SPTBN1	spectrin, beta, non-erythrocytic 1	no	yes	no
6712	SPTBN2	spectrin, beta, non-erythrocytic 2	no	yes	no
6730	SRP68	signal recognition particle 68kDa	no	no	yes
6731	SRP72	signal recognition particle 72kDa	no	no	yes
6741	SSB	Sjogren syndrome antigen B (autoantigen La)	no	yes	no
6742	SSBP1	single-stranded DNA binding protein 1	no	yes	no
6748	SSR4	signal sequence receptor, delta	no	yes	no
6749	SSRP1	structure specific recognition protein 1	no	yes	no
6767	ST13	suppression of tumorigenicity 13 (colon carcinoma) (Hsp70 interacting protein)	no	yes	no
6772	STAT1	signal transducer and activator of transcription 1, 91kDa	yes	yes	no
6836	SURF4	surfeit 4	no	yes	no
6869	TACR1	tachykinin receptor 1	no	yes	no
6883	TAF12	TAF12 RNA polymerase II, TATA box binding protein (TBP)-associated factor, 20kDa	no	yes	no
6888	TALDO1	transaldolase 1	no	yes	no
6897	TARS	threonyl-tRNA synthetase	no	yes	no
6904	TBCD	tubulin folding cofactor D	no	no	yes
6917	TCEA1	transcription elongation factor A (SII), 1	no	yes	no
6919	TCEA2	transcription elongation factor A (SII), 2	no	yes	no
6944	VPS72	vacuolar protein sorting 72 homolog (S. cerevisiae)	no	yes	no
6949	TCOF1	Treacher Collins-Franceschetti syndrome 1	no	yes	no
6950	TCP1	t-complex 1	no	yes	no
7003	TEAD1	TEA domain family member 1 (SV40 transcriptional enhancer factor)	no	yes	no
7019	TFAM	transcription factor A, mitochondrial	yes	yes	no
7037	TFRC	transferrin receptor (p90, CD71)	no	yes	yes
7052	TGM2	transglutaminase 2 (C polypeptide, protein-glutamine-gamma-glutamyltransferase)	yes	yes	no
7072	TIA1	TIA1 cytotoxic granule-associated RNA binding protein	no	yes	no
7073	TIAL1	TIA1 cytotoxic granule-associated RNA binding protein-like 1	no	yes	no
7086	TKT	transketolase	no	yes	no
7094	TLN1	talin 1	no	yes	no
7112	TMPO	thymopoietin	no	yes	no
7150	TOP1	topoisomerase (DNA) I	no	yes	no
7153	TOP2A	topoisomerase (DNA) II alpha 170kDa	no	yes	no
7158	TP53BP1	tumor protein p53 binding protein 1	no	yes	no
7167	TPI1	triosephosphate isomerase 1	no	yes	no
7170	TPM3	tropomyosin 3	no	yes	no
7171	TPM4	tropomyosin 4	no	yes	no
7175	TPR	translocated promoter region, nuclear basket protein	no	yes	no
7178	TPT1	tumor protein, translationally-controlled 1	no	yes	no
7184	HSP90B1	heat shock protein 90kDa beta (Grp94), member 1	no	yes	no
7187	TRAF3	TNF receptor-associated factor 3	no	yes	no
7190	HSP90B2P	heat shock protein 90kDa beta (Grp94), member 2, pseudogene	no	yes	no
7203	CCT3	chaperonin containing TCP1, subunit 3 (gamma)	no	yes	no
7277	TUBA4A	tubulin, alpha 4a	no	yes	no
7278	TUBA3C	tubulin, alpha 3c	no	yes	no
7280	TUBB2A	tubulin, beta 2A class IIa	no	yes	no
7284	TUFM	Tu translation elongation factor, mitochondrial	no	yes	yes
7295	TXN	thioredoxin	no	yes	no
7296	TXNRD1	thioredoxin reductase 1	no	yes	no
7307	U2AF1	U2 small nuclear RNA auxiliary factor 1	no	yes	no
7311	UBA52	ubiquitin A-52 residue ribosomal protein fusion product 1	no	yes	yes
7314	UBB	ubiquitin B	no	yes	yes
7316	UBC	ubiquitin C	no	yes	yes
7317	UBA1	ubiquitin-like modifier activating enzyme 1	no	yes	no
7329	UBE2I	ubiquitin-conjugating enzyme E2I	no	yes	no
7332	UBE2L3	ubiquitin-conjugating enzyme E2L 3	no	yes	no
7334	UBE2N	ubiquitin-conjugating enzyme E2N	no	yes	no
7335	UBE2V1	ubiquitin-conjugating enzyme E2 variant 1	no	yes	no
7336	UBE2V2	ubiquitin-conjugating enzyme E2 variant 2	no	yes	no
7341	SUMO1	SMT3 suppressor of mif two 3 homolog 1 (S. cerevisiae)	no	yes	no
7345	UCHL1	ubiquitin carboxyl-terminal esterase L1 (ubiquitin thiolesterase)	no	yes	no
7353	UFD1L	ubiquitin fusion degradation 1 like (yeast)	no	yes	no
7358	UGDH	UDP-glucose 6-dehydrogenase	no	yes	no
7381	UQCRB	ubiquinol-cytochrome c reductase binding protein	no	yes	no
7384	UQCRC1	ubiquinol-cytochrome c reductase core protein I	no	yes	no
7385	UQCRC2	ubiquinol-cytochrome c reductase core protein II	no	yes	no
7386	UQCRFS1	ubiquinol-cytochrome c reductase, Rieske iron-sulfur polypeptide 1	no	yes	no
7388	UQCRH	ubiquinol-cytochrome c reductase hinge protein	no	yes	no
7414	VCL	vinculin	no	yes	no
7415	VCP	valosin containing protein	no	yes	yes
7416	VDAC1	voltage-dependent anion channel 1	yes	yes	no
7417	VDAC2	voltage-dependent anion channel 2	yes	yes	no
7419	VDAC3	voltage-dependent anion channel 3	no	yes	no
7430	EZR	ezrin	no	yes	no
7431	VIM	vimentin	yes	yes	no
7453	WARS	tryptophanyl-tRNA synthetase	yes	yes	no
7458	EIF4H	eukaryotic translation initiation factor 4H	no	yes	no
7514	XPO1	exportin 1 (CRM1 homolog, yeast)	no	yes	yes
7520	XRCC5	X-ray repair complementing defective repair in Chinese hamster cells 5 (double-strand-break rejoining)	no	yes	no
7529	YWHAB	tyrosine 3-monooxygenase/tryptophan 5-monooxygenase activation protein, beta polypeptide	no	yes	yes
7531	YWHAE	tyrosine 3-monooxygenase/tryptophan 5-monooxygenase activation protein, epsilon polypeptide	no	yes	yes
7532	YWHAG	tyrosine 3-monooxygenase/tryptophan 5-monooxygenase activation protein, gamma polypeptide	no	yes	yes
7533	YWHAH	tyrosine 3-monooxygenase/tryptophan 5-monooxygenase activation protein, eta polypeptide	no	yes	no
7534	YWHAZ	tyrosine 3-monooxygenase/tryptophan 5-monooxygenase activation protein, zeta polypeptide	no	yes	yes
7536	SF1	splicing factor 1	no	yes	no
7706	TRIM25	tripartite motif containing 25	no	yes	no
7756	ZNF207	zinc finger protein 207	no	yes	no
7841	MOGS	mannosyl-oligosaccharide glucosidase	no	no	yes
7846	TUBA1A	tubulin, alpha 1a	no	yes	no
7879	RAB7A	RAB7A, member RAS oncogene family	no	yes	yes
7905	REEP5	receptor accessory protein 5	no	yes	no
7913	DEK	DEK oncogene	yes	yes	no
7919	DDX39B	DEAD (Asp-Glu-Ala-Asp) box polypeptide 39B	no	yes	no
8021	NUP214	nucleoporin 214kDa	no	yes	no
8086	AAAS	achalasia, adrenocortical insufficiency, alacrimia	no	yes	no
8106	PABPN1	poly(A) binding protein, nuclear 1	no	yes	no
8125	ANP32A	acidic (leucine-rich) nuclear phosphoprotein 32 family, member A	no	yes	no
8140	SLC7A5	solute carrier family 7 (amino acid transporter light chain, L system), member 5	no	yes	yes
8148	TAF15	TAF15 RNA polymerase II, TATA box binding protein (TBP)-associated factor, 68kDa	no	yes	no
8175	SF3A2	splicing factor 3a, subunit 2, 66kDa	no	yes	no
8189	SYMPK	symplekin	no	yes	no
8202	NCOA3	nuclear receptor coactivator 3	no	yes	no
8243	SMC1A	structural maintenance of chromosomes 1A	no	yes	yes
8266	UBL4A	ubiquitin-like 4A	no	yes	no
8294	HIST1H4I	histone cluster 1, H4i	no	yes	no
8301	PICALM	phosphatidylinositol binding clathrin assembly protein	no	yes	no
8329	HIST1H2AI	histone cluster 1, H2ai	no	yes	no
8330	HIST1H2AK	histone cluster 1, H2ak	no	yes	no
8331	HIST1H2AJ	histone cluster 1, H2aj	no	yes	no
8332	HIST1H2AL	histone cluster 1, H2al	no	yes	no
8334	HIST1H2AC	histone cluster 1, H2ac	no	yes	no
8335	HIST1H2AB	histone cluster 1, H2ab	no	yes	no
8336	HIST1H2AM	histone cluster 1, H2am	no	yes	no
8337	HIST2H2AA3	histone cluster 2, H2aa3	no	yes	no
8338	HIST2H2AC	histone cluster 2, H2ac	no	yes	no
8339	HIST1H2BG	histone cluster 1, H2bg	no	yes	no
8340	HIST1H2BL	histone cluster 1, H2bl	no	yes	no
8341	HIST1H2BN	histone cluster 1, H2bn	no	yes	no
8342	HIST1H2BM	histone cluster 1, H2bm	no	yes	no
8343	HIST1H2BF	histone cluster 1, H2bf	no	yes	no
8344	HIST1H2BE	histone cluster 1, H2be	no	yes	no
8345	HIST1H2BH	histone cluster 1, H2bh	no	yes	no
8346	HIST1H2BI	histone cluster 1, H2bi	no	yes	no
8347	HIST1H2BC	histone cluster 1, H2bc	yes	yes	no
8348	HIST1H2BO	histone cluster 1, H2bo	no	yes	no
8349	HIST2H2BE	histone cluster 2, H2be	yes	yes	no
8359	HIST1H4A	histone cluster 1, H4a	no	yes	no
8360	HIST1H4D	histone cluster 1, H4d	no	yes	no
8361	HIST1H4F	histone cluster 1, H4f	no	yes	no
8362	HIST1H4K	histone cluster 1, H4k	no	yes	no
8363	HIST1H4J	histone cluster 1, H4j	no	yes	no
8364	HIST1H4C	histone cluster 1, H4c	no	yes	no
8365	HIST1H4H	histone cluster 1, H4h	no	yes	no
8366	HIST1H4B	histone cluster 1, H4b	no	yes	no
8367	HIST1H4E	histone cluster 1, H4e	no	yes	no
8368	HIST1H4L	histone cluster 1, H4l	no	yes	no
8370	HIST2H4A	histone cluster 2, H4a	no	yes	no
8379	MAD1L1	MAD1 mitotic arrest deficient-like 1 (yeast)	no	yes	no
8402	SLC25A11	solute carrier family 25 (mitochondrial carrier; oxoglutarate carrier), member 11	no	yes	no
8407	TAGLN2	transgelin 2	no	yes	no
8411	EEA1	early endosome antigen 1	no	yes	no
8443	GNPAT	glyceronephosphate O-acyltransferase	no	no	yes
8480	RAE1	RAE1 RNA export 1 homolog (S. pombe)	no	yes	no
8508	NIPSNAP1	nipsnap homolog 1 (C. elegans)	no	no	yes
8531	CSDA	cold shock domain protein A	no	yes	no
8539	API5	apoptosis inhibitor 5	no	yes	no
8540	AGPS	alkylglycerone phosphate synthase	no	no	yes
8566	PDXK	pyridoxal (pyridoxine, vitamin B6) kinase	no	yes	no
8570	KHSRP	KH-type splicing regulatory protein	no	yes	no
8607	RUVBL1	RuvB-like 1 (E. coli)	no	yes	yes
8623	ASMTL	acetylserotonin O-methyltransferase-like	no	yes	no
8644	AKR1C3	aldo-keto reductase family 1, member C3 (3-alpha hydroxysteroid dehydrogenase, type II)	no	yes	no
8653	DDX3Y	DEAD (Asp-Glu-Ala-Asp) box polypeptide 3, Y-linked	no	yes	no
8655	DYNLL1	dynein, light chain, LC8-type 1	no	yes	no
8661	EIF3A	eukaryotic translation initiation factor 3, subunit A	no	yes	no
8662	EIF3B	eukaryotic translation initiation factor 3, subunit B	no	yes	no
8663	EIF3C	eukaryotic translation initiation factor 3, subunit C	no	yes	no
8668	EIF3I	eukaryotic translation initiation factor 3, subunit I	no	yes	no
8682	PEA15	phosphoprotein enriched in astrocytes 15	no	yes	no
8683	SRSF9	serine/arginine-rich splicing factor 9	no	yes	no
8721	EDF1	endothelial differentiation-related factor 1	no	yes	no
8761	PABPC4	poly(A) binding protein, cytoplasmic 4 (inducible form)	no	yes	no
8766	RAB11A	RAB11A, member RAS oncogene family	no	yes	yes
8803	SUCLA2	succinate-CoA ligase, ADP-forming, beta subunit	no	no	yes
8813	DPM1	dolichyl-phosphate mannosyltransferase polypeptide 1, catalytic subunit	no	no	yes
8826	IQGAP1	IQ motif containing GTPase activating protein 1	no	yes	no
8833	GMPS	guanine monphosphate synthetase	no	yes	no
8834	TMEM11	transmembrane protein 11	no	yes	no
8880	FUBP1	far upstream element (FUSE) binding protein 1	no	yes	no
8881	CDC16	cell division cycle 16 homolog (S. cerevisiae)	no	yes	no
8894	EIF2S2	eukaryotic translation initiation factor 2, subunit 2 beta, 38kDa	no	yes	no
8896	BUD31	BUD31 homolog (S. cerevisiae)	no	yes	no
8939	FUBP3	far upstream element (FUSE) binding protein 3	no	yes	no
8942	KYNU	kynureninase	no	yes	no
8969	HIST1H2AG	histone cluster 1, H2ag	no	yes	no
8970	HIST1H2BJ	histone cluster 1, H2bj	no	yes	no
9045	RPL14	ribosomal protein L14	no	yes	yes
9052	GPRC5A	G protein-coupled receptor, family C, group 5, member A	no	yes	no
9092	SART1	squamous cell carcinoma antigen recognized by T cells	no	yes	no
9112	MTA1	metastasis associated 1	no	yes	no
9114	ATP6V0D1	ATPase, H+ transporting, lysosomal 38kDa, V0 subunit d1	no	yes	no
9124	PDLIM1	PDZ and LIM domain 1	no	yes	no
9126	SMC3	structural maintenance of chromosomes 3	no	yes	yes
9128	PRPF4	PRP4 pre-mRNA processing factor 4 homolog (yeast)	no	yes	no
9131	AIFM1	apoptosis-inducing factor, mitochondrion-associated, 1	no	no	yes
9141	PDCD5	programmed cell death 5	no	yes	no
9184	BUB3	budding uninhibited by benzimidazoles 3 homolog (yeast)	no	yes	no
9188	DDX21	DEAD (Asp-Glu-Ala-Asp) box helicase 21	no	yes	no
9218	VAPA	VAMP (vesicle-associated membrane protein)-associated protein A, 33kDa	no	yes	no
9219	MTA2	metastasis associated 1 family, member 2	no	yes	no
9221	NOLC1	nucleolar and coiled-body phosphoprotein 1	no	yes	no
9230	RAB11B	RAB11B, member RAS oncogene family	no	yes	no
9276	COPB2	coatomer protein complex, subunit beta 2 (beta prime)	no	no	yes
9282	MED14	mediator complex subunit 14	no	no	yes
9319	TRIP13	thyroid hormone receptor interactor 13	no	no	yes
9343	EFTUD2	elongation factor Tu GTP binding domain containing 2	no	yes	no
9349	RPL23	ribosomal protein L23	no	yes	no
9377	COX5A	cytochrome c oxidase subunit Va	no	yes	no
9392	TGFBRAP1	transforming growth factor, beta receptor associated protein 1	no	yes	no
9410	SNRNP40	small nuclear ribonucleoprotein 40kDa (U5)	no	yes	no
9416	DDX23	DEAD (Asp-Glu-Ala-Asp) box polypeptide 23	no	yes	no
9439	MED23	mediator complex subunit 23	no	no	yes
9440	MED17	mediator complex subunit 17	no	no	yes
9441	MED26	mediator complex subunit 26	no	no	yes
9442	MED27	mediator complex subunit 27	no	no	yes
9477	MED20	mediator complex subunit 20	no	no	yes
9517	SPTLC2	serine palmitoyltransferase, long chain base subunit 2	no	no	yes
9518	GDF15	growth differentiation factor 15	no	yes	no
9520	NPEPPS	aminopeptidase puromycin sensitive	no	yes	no
9554	SEC22B	SEC22 vesicle trafficking protein homolog B (S. cerevisiae) (gene/pseudogene)	no	no	yes
9555	H2AFY	H2A histone family, member Y	no	yes	no
9588	PRDX6	peroxiredoxin 6	no	yes	no
9601	PDIA4	protein disulfide isomerase family A, member 4	no	yes	no
9631	NUP155	nucleoporin 155kDa	no	yes	no
9636	ISG15	ISG15 ubiquitin-like modifier	no	yes	no
9675	TTI1	TELO2 interacting protein 1	no	no	yes
9688	NUP93	nucleoporin 93kDa	no	yes	yes
9690	UBE3C	ubiquitin protein ligase E3C	no	no	yes
9774	BCLAF1	BCL2-associated transcription factor 1	no	yes	no
9775	EIF4A3	eukaryotic translation initiation factor 4A3	no	yes	no
9777	TM9SF4	transmembrane 9 superfamily protein member 4	no	no	yes
9782	MATR3	matrin 3	no	yes	no
9789	SPCS2	signal peptidase complex subunit 2 homolog (S. cerevisiae)	no	yes	no
9793	CKAP5	cytoskeleton associated protein 5	no	yes	no
9804	TOMM20	translocase of outer mitochondrial membrane 20 homolog (yeast)	no	yes	no
9816	URB2	URB2 ribosome biogenesis 2 homolog (S. cerevisiae)	no	yes	no
9818	NUPL1	nucleoporin like 1	no	yes	no
9862	MED24	mediator complex subunit 24	no	no	yes
9868	TOMM70A	translocase of outer mitochondrial membrane 70 homolog A (S. cerevisiae)	no	yes	yes
9939	RBM8A	RNA binding motif protein 8A	no	yes	no
9948	WDR1	WD repeat domain 1	no	yes	no
9967	THRAP3	thyroid hormone receptor associated protein 3	no	yes	no
9968	MED12	mediator complex subunit 12	no	no	yes
9969	MED13	mediator complex subunit 13	no	no	yes
9972	NUP153	nucleoporin 153kDa	no	yes	no
9987	HNRPDL	heterogeneous nuclear ribonucleoprotein D-like	no	yes	no
9997	SCO2	SCO cytochrome oxidase deficient homolog 2 (yeast)	no	no	yes
10007	GNPDA1	glucosamine-6-phosphate deaminase 1	no	yes	no
10015	PDCD6IP	programmed cell death 6 interacting protein	no	yes	no
10025	MED16	mediator complex subunit 16	no	no	yes
10054	UBA2	ubiquitin-like modifier activating enzyme 2	no	yes	no
10067	SCAMP3	secretory carrier membrane protein 3	no	no	yes
10075	HUWE1	HECT, UBA and WWE domain containing 1, E3 ubiquitin protein ligase	no	no	yes
10093	ARPC4	actin related protein 2/3 complex, subunit 4, 20kDa	no	yes	no
10094	ARPC3	actin related protein 2/3 complex, subunit 3, 21kDa	no	yes	no
10096	ACTR3	ARP3 actin-related protein 3 homolog (yeast)	no	yes	no
10097	ACTR2	ARP2 actin-related protein 2 homolog (yeast)	no	yes	no
10109	ARPC2	actin related protein 2/3 complex, subunit 2, 34kDa	no	yes	no
10111	RAD50	RAD50 homolog (S. cerevisiae)	no	yes	no
10128	LRPPRC	leucine-rich pentatricopeptide repeat containing	no	yes	yes
10130	PDIA6	protein disulfide isomerase family A, member 6	no	yes	no
10131	TRAP1	TNF receptor-associated protein 1	no	yes	yes
10134	BCAP31	B-cell receptor-associated protein 31	no	yes	yes
10135	NAMPT	nicotinamide phosphoribosyltransferase	no	yes	no
10146	G3BP1	GTPase activating protein (SH3 domain) binding protein 1	no	yes	no
10153	CEBPZ	CCAAT/enhancer binding protein (C/EBP), zeta	no	yes	no
10155	TRIM28	tripartite motif containing 28	no	yes	yes
10165	SLC25A13	solute carrier family 25 (aspartate/glutamate carrier), member 13	no	yes	no
10187	VDAC1P5	voltage-dependent anion channel 1 pseudogene 5	no	yes	no
10189	ALYREF	Aly/REF export factor	no	yes	no
10197	PSME3	proteasome (prosome, macropain) activator subunit 3 (PA28 gamma; Ki)	no	yes	no
10209	EIF1	eukaryotic translation initiation factor 1	no	yes	no
10211	FLOT1	flotillin 1	no	yes	no
10212	DDX39A	DEAD (Asp-Glu-Ala-Asp) box polypeptide 39A	no	yes	no
10226	PLIN3	perilipin 3	no	yes	no
10236	HNRNPR	heterogeneous nuclear ribonucleoprotein R	no	yes	no
10260	DENND4A	DENN/MADD domain containing 4A	no	yes	no
10262	SF3B4	splicing factor 3b, subunit 4, 49kDa	no	yes	no
10270	AKAP8	A kinase (PRKA) anchor protein 8	no	yes	no
10284	SAP18	Sin3A-associated protein, 18kDa	no	yes	no
10289	EIF1B	eukaryotic translation initiation factor 1B	no	yes	no
10291	SF3A1	splicing factor 3a, subunit 1, 120kDa	no	yes	no
10294	DNAJA2	DnaJ (Hsp40) homolog, subfamily A, member 2	no	yes	yes
10360	NPM3	nucleophosmin/nucleoplasmin 3	no	yes	no
10376	TUBA1B	tubulin, alpha 1b	no	no	yes
10381	TUBB3	tubulin, beta 3 class III	no	yes	no
10382	TUBB4A	tubulin, beta 4A class IVa	no	yes	no
10383	TUBB4B	tubulin, beta 4B class IVb	no	yes	yes
10384	BTN3A3	butyrophilin, subfamily 3, member A3	no	yes	no
10398	MYL9	myosin, light chain 9, regulatory	no	yes	no
10399	GNB2L1	guanine nucleotide binding protein (G protein), beta polypeptide 2-like 1	no	yes	no
10409	BASP1	brain abundant, membrane attached signal protein 1	no	yes	no
10424	PGRMC2	progesterone receptor membrane component 2	no	no	yes
10452	TOMM40	translocase of outer mitochondrial membrane 40 homolog (yeast)	no	yes	no
10456	HAX1	HCLS1 associated protein X-1	no	no	yes
10465	PPIH	peptidylprolyl isomerase H (cyclophilin H)	no	yes	no
10480	EIF3M	eukaryotic translation initiation factor 3, subunit M	no	yes	no
10487	CAP1	CAP, adenylate cyclase-associated protein 1 (yeast)	no	yes	no
10492	SYNCRIP	synaptotagmin binding, cytoplasmic RNA interacting protein	no	yes	no
10493	VAT1	vesicle amine transport protein 1 homolog (T. californica)	no	yes	yes
10514	MYBBP1A	MYB binding protein (P160) 1a	no	yes	no
10521	DDX17	DEAD (Asp-Glu-Ala-Asp) box helicase 17	no	yes	no
10526	IPO8	importin 8	no	no	yes
10527	IPO7	importin 7	no	yes	yes
10539	GLRX3	glutaredoxin 3	no	yes	no
10541	ANP32B	acidic (leucine-rich) nuclear phosphoprotein 32 family, member B	no	yes	no
10549	PRDX4	peroxiredoxin 4	no	yes	no
10551	AGR2	anterior gradient 2 homolog (Xenopus laevis)	yes	yes	no
10556	RPP30	ribonuclease P/MRP 30kDa subunit	no	yes	no
10558	SPTLC1	serine palmitoyltransferase, long chain base subunit 1	no	no	yes
10564	ARFGEF2	ADP-ribosylation factor guanine nucleotide-exchange factor 2 (brefeldin A-inhibited)	no	no	yes
10565	ARFGEF1	ADP-ribosylation factor guanine nucleotide-exchange factor 1 (brefeldin A-inhibited)	no	no	yes
10574	CCT7	chaperonin containing TCP1, subunit 7 (eta)	no	yes	no
10575	CCT4	chaperonin containing TCP1, subunit 4 (delta)	no	yes	no
10576	CCT2	chaperonin containing TCP1, subunit 2 (beta)	no	yes	no
10594	PRPF8	PRP8 pre-mRNA processing factor 8 homolog (S. cerevisiae)	no	yes	no
10598	AHSA1	AHA1, activator of heat shock 90kDa protein ATPase homolog 1 (yeast)	no	yes	no
10606	PAICS	phosphoribosylaminoimidazole carboxylase, phosphoribosylaminoimidazole succinocarboxamide synthetase	no	yes	no
10613	ERLIN1	ER lipid raft associated 1	no	yes	no
10615	SPAG5	sperm associated antigen 5	no	no	yes
10627	MYL12A	myosin, light chain 12A, regulatory, non-sarcomeric	no	yes	no
10632	ATP5L	ATP synthase, H+ transporting, mitochondrial Fo complex, subunit G	no	yes	no
10657	KHDRBS1	KH domain containing, RNA binding, signal transduction associated 1	no	yes	no
10658	CELF1	CUGBP, Elav-like family member 1	no	yes	no
10659	CELF2	CUGBP, Elav-like family member 2	no	yes	no
10694	CCT8	chaperonin containing TCP1, subunit 8 (theta)	no	yes	no
10713	USP39	ubiquitin specific peptidase 39	no	yes	no
10715	CERS1	ceramide synthase 1	no	no	yes
10726	NUDC	nuclear distribution C homolog (A. nidulans)	no	yes	no
10728	PTGES3	prostaglandin E synthase 3 (cytosolic)	no	yes	no
10730	YME1L1	YME1-like 1 (S. cerevisiae)	no	no	yes
10772	SRSF10	serine/arginine-rich splicing factor 10	no	yes	no
10801	SEPT9	septin 9	no	yes	no
10808	HSPH1	heat shock 105kDa/110kDa protein 1	no	yes	no
10845	CLPX	ClpX caseinolytic peptidase X homolog (E. coli)	no	no	yes
10856	RUVBL2	RuvB-like 2 (E. coli)	no	yes	no
10857	PGRMC1	progesterone receptor membrane component 1	no	no	yes
10890	RAB10	RAB10, member RAS oncogene family	no	yes	no
10906	TRAFD1	TRAF-type zinc finger domain containing 1	no	no	yes
10915	TCERG1	transcription elongation regulator 1	no	yes	no
10923	SUB1	SUB1 homolog (S. cerevisiae)	no	yes	no
10929	SRSF8	serine/arginine-rich splicing factor 8	no	yes	no
10935	PRDX3	peroxiredoxin 3	no	yes	no
10938	EHD1	EH-domain containing 1	no	yes	no
10939	AFG3L2	AFG3 ATPase family gene 3-like 2 (S. cerevisiae)	no	no	yes
10945	KDELR1	KDEL (Lys-Asp-Glu-Leu) endoplasmic reticulum protein retention receptor 1	no	yes	no
10946	SF3A3	splicing factor 3a, subunit 3, 60kDa	no	yes	no
10959	TMED2	transmembrane emp24 domain trafficking protein 2	no	yes	no
10960	LMAN2	lectin, mannose-binding 2	no	no	yes
10963	STIP1	stress-induced-phosphoprotein 1	no	yes	no
10970	CKAP4	cytoskeleton-associated protein 4	no	yes	no
10971	YWHAQ	tyrosine 3-monooxygenase/tryptophan 5-monooxygenase activation protein, theta polypeptide	no	yes	yes
10972	TMED10	transmembrane emp24-like trafficking protein 10 (yeast)	no	yes	no
10983	CCNI	cyclin I	no	yes	no
10985	GCN1L1	GCN1 general control of amino-acid synthesis 1-like 1 (yeast)	no	yes	yes
10989	IMMT	inner membrane protein, mitochondrial	no	yes	no
10992	SF3B2	splicing factor 3b, subunit 2, 145kDa	no	yes	no
11014	KDELR2	KDEL (Lys-Asp-Glu-Leu) endoplasmic reticulum protein retention receptor 2	no	yes	no
11021	RAB35	RAB35, member RAS oncogene family	no	yes	no
11034	DSTN	destrin (actin depolymerizing factor)	no	yes	no
11041	B3GNT1	UDP-GlcNAc:betaGal beta-1,3-N-acetylglucosaminyltransferase 1	no	no	yes
11051	NUDT21	nudix (nucleoside diphosphate linked moiety X)-type motif 21	no	yes	no
11052	CPSF6	cleavage and polyadenylation specific factor 6, 68kDa	no	yes	no
11091	WDR5	WD repeat domain 5	no	yes	no
11118	BTN3A2	butyrophilin, subfamily 3, member A2	no	yes	no
11136	SLC7A9	solute carrier family 7 (glycoprotein-associated amino acid transporter light chain, bo,+ system), member 9	no	yes	no
11160	ERLIN2	ER lipid raft associated 2	no	yes	no
11198	SUPT16H	suppressor of Ty 16 homolog (S. cerevisiae)	no	yes	no
11218	DDX20	DEAD (Asp-Glu-Ala-Asp) box polypeptide 20	no	no	yes
11224	RPL35	ribosomal protein L35	no	yes	no
11252	PACSIN2	protein kinase C and casein kinase substrate in neurons 2	no	yes	no
11315	PARK7	parkinson protein 7	no	yes	no
11325	DDX42	DEAD (Asp-Glu-Ala-Asp) box polypeptide 42	no	yes	no
11331	PHB2	prohibitin 2	yes	yes	no
11335	CBX3	chromobox homolog 3	no	yes	no
11338	U2AF2	U2 small nuclear RNA auxiliary factor 2	no	yes	no
22803	XRN2	5'-3' exoribonuclease 2	no	yes	no
22827	PUF60	poly-U binding splicing factor 60KDa	no	yes	no
22908	SACM1L	SAC1 suppressor of actin mutations 1-like (yeast)	no	no	yes
22919	MAPRE1	microtubule-associated protein, RP/EB family, member 1	no	yes	no
22948	CCT5	chaperonin containing TCP1, subunit 5 (epsilon)	no	yes	no
22949	PTGR1	prostaglandin reductase 1	no	yes	no
23020	SNRNP200	small nuclear ribonucleoprotein 200kDa (U5)	no	yes	no
23041	MON2	MON2 homolog (S. cerevisiae)	no	no	yes
23047	PDS5B	PDS5, regulator of cohesion maintenance, homolog B (S. cerevisiae)	no	yes	no
23097	CDK19	cyclin-dependent kinase 19	no	no	yes
23155	CLCC1	chloride channel CLIC-like 1	no	no	yes
23160	WDR43	WD repeat domain 43	no	yes	no
23165	NUP205	nucleoporin 205kDa	no	yes	yes
23193	GANAB	glucosidase, alpha; neutral AB	no	yes	no
23195	MDN1	MDN1, midasin homolog (yeast)	no	no	yes
23197	FAF2	Fas associated factor family member 2	no	no	yes
23223	RRP12	ribosomal RNA processing 12 homolog (S. cerevisiae)	no	yes	no
23225	NUP210	nucleoporin 210kDa	no	yes	yes
23244	PDS5A	PDS5, regulator of cohesion maintenance, homolog A (S. cerevisiae)	no	yes	no
23256	SCFD1	sec1 family domain containing 1	no	no	yes
23279	NUP160	nucleoporin 160kDa	no	yes	no
23283	CSTF2T	cleavage stimulation factor, 3' pre-RNA, subunit 2, 64kDa, tau variant	no	yes	no
23344	ESYT1	extended synaptotagmin-like protein 1	no	no	yes
23345	SYNE1	spectrin repeat containing, nuclear envelope 1	yes	yes	no
23350	U2SURP	U2 snRNP-associated SURP domain containing	no	yes	no
23385	NCSTN	nicastrin	no	yes	no
23389	MED13L	mediator complex subunit 13-like	no	no	yes
23406	COTL1	coactosin-like 1 (Dictyostelium)	no	yes	no
23420	NOMO1	NODAL modulator 1	no	no	yes
23435	TARDBP	TAR DNA binding protein	no	yes	no
23450	SF3B3	splicing factor 3b, subunit 3, 130kDa	no	yes	no
23451	SF3B1	splicing factor 3b, subunit 1, 155kDa	no	yes	no
23476	BRD4	bromodomain containing 4	no	yes	no
23481	PES1	pescadillo ribosomal biogenesis factor 1	no	yes	no
23511	NUP188	nucleoporin 188kDa	no	yes	no
23517	SKIV2L2	superkiller viralicidic activity 2-like 2 (S. cerevisiae)	no	yes	no
23521	RPL13A	ribosomal protein L13a	no	yes	no
23524	SRRM2	serine/arginine repetitive matrix 2	no	yes	no
23588	KLHDC2	kelch domain containing 2	no	no	yes
23592	LEMD3	LEM domain containing 3	no	yes	no
23603	CORO1C	coronin, actin binding protein, 1C	no	yes	no
23636	NUP62	nucleoporin 62kDa	no	yes	no
23708	GSPT2	G1 to S phase transition 2	no	yes	no
23753	SDF2L1	stromal cell-derived factor 2-like 1	no	yes	no
23787	MTCH1	mitochondrial carrier 1	no	yes	no
23788	MTCH2	mitochondrial carrier 2	no	yes	no
24148	PRPF6	PRP6 pre-mRNA processing factor 6 homolog (S. cerevisiae)	no	yes	no
25824	PRDX5	peroxiredoxin 5	no	yes	no
25831	HECTD1	HECT domain containing E3 ubiquitin protein ligase 1	no	no	yes
25873	RPL36	ribosomal protein L36	no	yes	no
25927	CNRIP1	cannabinoid receptor interacting protein 1	no	yes	no
25942	SIN3A	SIN3 transcription regulator homolog A (yeast)	no	yes	no
25979	DHRS7B	dehydrogenase/reductase (SDR family) member 7B	no	no	yes
25996	REXO2	REX2, RNA exonuclease 2 homolog (S. cerevisiae)	no	yes	no
26003	GORASP2	golgi reassembly stacking protein 2, 55kDa	no	yes	no
26064	RAI14	retinoic acid induced 14	no	no	yes
26092	TOR1AIP1	torsin A interacting protein 1	no	yes	yes
26121	PRPF31	PRP31 pre-mRNA processing factor 31 homolog (S. cerevisiae)	no	yes	no
26135	SERBP1	SERPINE1 mRNA binding protein 1	no	yes	no
26155	NOC2L	nucleolar complex associated 2 homolog (S. cerevisiae)	no	yes	no
26168	SENP3	SUMO1/sentrin/SMT3 specific peptidase 3	no	yes	no
26227	PHGDH	phosphoglycerate dehydrogenase	no	yes	yes
26355	FAM162A	family with sequence similarity 162, member A	no	yes	no
26509	MYOF	myoferlin	no	yes	no
26517	TIMM13	translocase of inner mitochondrial membrane 13 homolog (yeast)	no	yes	no
26973	CHORDC1	cysteine and histidine-rich domain (CHORD) containing 1	no	yes	no
26986	PABPC1	poly(A) binding protein, cytoplasmic 1	no	yes	no
26993	AKAP8L	A kinase (PRKA) anchor protein 8-like	no	no	yes
27043	PELP1	proline, glutamate and leucine rich protein 1	no	yes	no
27044	SND1	staphylococcal nuclease and tudor domain containing 1	no	yes	no
27069	GHITM	growth hormone inducible transmembrane protein	no	yes	no
27089	UQCRQ	ubiquinol-cytochrome c reductase, complex III subunit VII, 9.5kDa	no	yes	no
27316	RBMX	RNA binding motif protein, X-linked	no	yes	no
27336	HTATSF1	HIV-1 Tat specific factor 1	no	yes	no
27339	PRPF19	PRP19/PSO4 pre-mRNA processing factor 19 homolog (S. cerevisiae)	no	yes	no
27340	UTP20	UTP20, small subunit (SSU) processome component, homolog (yeast)	no	yes	no
28958	CCDC56	coiled-coil domain containing 56	no	yes	no
28969	BZW2	basic leucine zipper and W2 domains 2	no	yes	no
28985	MCTS1	malignant T cell amplified sequence 1	no	yes	no
28998	MRPL13	mitochondrial ribosomal protein L13	no	yes	no
29079	MED4	mediator complex subunit 4	no	no	yes
29789	OLA1	Obg-like ATPase 1	no	yes	no
29796	UQCR10	ubiquinol-cytochrome c reductase, complex III subunit X	no	yes	no
29896	TRA2A	transformer 2 alpha homolog (Drosophila)	no	yes	no
29920	PYCR2	pyrroline-5-carboxylate reductase family, member 2	no	no	yes
29927	SEC61A1	Sec61 alpha 1 subunit (S. cerevisiae)	no	no	yes
29957	SLC25A24	solute carrier family 25 (mitochondrial carrier; phosphate carrier), member 24	no	yes	no
29968	PSAT1	phosphoserine aminotransferase 1	no	yes	no
30001	ERO1L	ERO1-like (S. cerevisiae)	no	yes	no
30845	EHD3	EH-domain containing 3	no	yes	no
30968	STOML2	stomatin (EPB72)-like 2	yes	yes	no
50814	NSDHL	NAD(P) dependent steroid dehydrogenase-like	no	no	yes
51065	RPS27L	ribosomal protein S27-like	no	yes	no
51079	NDUFA13	NADH dehydrogenase (ubiquinone) 1 alpha subcomplex, 13	no	yes	no
51087	YBX2	Y box binding protein 2	no	yes	no
51097	SCCPDH	saccharopine dehydrogenase (putative)	no	no	yes
51109	RDH11	retinol dehydrogenase 11 (all-trans/9-cis/11-cis)	no	no	yes
51121	RPL26L1	ribosomal protein L26-like 1	no	yes	no
51143	DYNC1LI1	dynein, cytoplasmic 1, light intermediate chain 1	no	no	yes
51144	HSD17B12	hydroxysteroid (17-beta) dehydrogenase 12	no	no	yes
51187	RSL24D1	ribosomal L24 domain containing 1	no	yes	no
51332	SPTBN5	spectrin, beta, non-erythrocytic 5	no	yes	no
51388	NIP7	nuclear import 7 homolog (S. cerevisiae)	no	yes	no
51400	PPME1	protein phosphatase methylesterase 1	no	yes	no
51434	ANAPC7	anaphase promoting complex subunit 7	no	yes	no
51495	PTPLAD1	protein tyrosine phosphatase-like A domain containing 1	no	yes	yes
51503	CWC15	CWC15 spliceosome-associated protein homolog (S. cerevisiae)	no	yes	no
51504	TRMT112	tRNA methyltransferase 11-2 homolog (S. cerevisiae)	no	yes	no
51530	ZC3HC1	zinc finger, C3HC-type containing 1	no	yes	no
51552	RAB14	RAB14, member RAS oncogene family	no	yes	yes
51586	MED15	mediator complex subunit 15	no	no	yes
51593	SRRT	serrate RNA effector molecule homolog (Arabidopsis)	no	yes	no
51602	NOP58	NOP58 ribonucleoprotein homolog (yeast)	no	no	yes
51635	DHRS7	dehydrogenase/reductase (SDR family) member 7	no	no	yes
51639	SF3B14	splicing factor 3B, 14 kDa subunit	no	yes	no
53371	NUP54	nucleoporin 54kDa	no	yes	no
53635	PTOV1	prostate tumor overexpressed 1	no	no	yes
54039	PCBP3	poly(rC) binding protein 3	no	yes	no
54205	CYCS	cytochrome c, somatic	no	yes	no
54499	TMCO1	transmembrane and coiled-coil domains 1	no	yes	no
54512	EXOSC4	exosome component 4	no	yes	no
54606	DDX56	DEAD (Asp-Glu-Ala-Asp) box helicase 56	no	yes	no
54625	PARP14	poly (ADP-ribose) polymerase family, member 14	yes	yes	no
54732	TMED9	transmembrane emp24 protein transport domain containing 9	no	no	yes
54788	DNAJB12	DnaJ (Hsp40) homolog, subfamily B, member 12	no	no	yes
54881	TEX10	testis expressed 10	no	yes	no
54888	NSUN2	NOP2/Sun domain family, member 2	no	yes	no
54927	CHCHD3	coiled-coil-helix-coiled-coil-helix domain containing 3	no	yes	no
54929	TMEM161A	transmembrane protein 161A	no	no	yes
54940	OCIAD1	OCIA domain containing 1	no	yes	no
55090	MED9	mediator complex subunit 9	no	no	yes
55110	MAGOHB	mago-nashi homolog B (Drosophila)	no	yes	no
55127	HEATR1	HEAT repeat containing 1	no	yes	yes
55161	TMEM33	transmembrane protein 33	no	yes	no
55207	ARL8B	ADP-ribosylation factor-like 8B	no	no	yes
55210	ATAD3A	ATPase family, AAA domain containing 3A	no	yes	yes
55269	PSPC1	paraspeckle component 1	no	yes	no
55379	LRRC59	leucine rich repeat containing 59	no	yes	yes
55588	MED29	mediator complex subunit 29	no	no	yes
55611	OTUB1	OTU domain, ubiquitin aldehyde binding 1	no	yes	no
55627	SMPD4	sphingomyelin phosphodiesterase 4, neutral membrane (neutral sphingomyelinase-3)	no	yes	no
55660	PRPF40A	PRP40 pre-mRNA processing factor 40 homolog A (S. cerevisiae)	no	yes	no
55695	NSUN5	NOP2/Sun domain family, member 5	no	yes	no
55697	VAC14	Vac14 homolog (S. cerevisiae)	no	no	yes
55735	DNAJC11	DnaJ (Hsp40) homolog, subfamily C, member 11	no	yes	no
55737	VPS35	vacuolar protein sorting 35 homolog (S. cerevisiae)	no	yes	no
55746	NUP133	nucleoporin 133kDa	no	yes	no
55749	CCAR1	cell division cycle and apoptosis regulator 1	no	yes	no
55766	H2AFJ	H2A histone family, member J	no	yes	no
55832	CAND1	cullin-associated and neddylation-dissociated 1	no	yes	no
55848	C9orf46	plasminogen receptor, C-terminal lysine transmembrane protein	no	yes	no
55898	UNC45A	unc-45 homolog A (C. elegans)	no	yes	yes
55967	NDUFA12	NADH dehydrogenase (ubiquinone) 1 alpha subcomplex, 12	no	yes	no
55968	NSFL1C	NSFL1 (p97) cofactor (p47)	no	yes	no
55970	GNG12	guanine nucleotide binding protein (G protein), gamma 12	no	yes	no
56648	EIF5A2	eukaryotic translation initiation factor 5A2	no	yes	no
56897	WRNIP1	Werner helicase interacting protein 1	no	no	yes
56926	NCLN	nicalin	no	no	yes
56943	ENY2	enhancer of yellow 2 homolog (Drosophila)	yes	yes	no
56993	TOMM22	translocase of outer mitochondrial membrane 22 homolog (yeast)	no	yes	no
57016	AKR1B10	aldo-keto reductase family 1, member B10 (aldose reductase)	no	yes	no
57062	DDX24	DEAD (Asp-Glu-Ala-Asp) box polypeptide 24	no	yes	no
57122	NUP107	nucleoporin 107kDa	no	yes	no
57136	APMAP	adipocyte plasma membrane associated protein	no	no	yes
57142	RTN4	reticulon 4	no	yes	yes
57175	CORO1B	coronin, actin binding protein, 1B	no	yes	no
57418	WDR18	WD repeat domain 18	no	yes	no
57488	ESYT2	extended synaptotagmin-like protein 2	no	no	yes
57504	MTA3	metastasis associated 1 family, member 3	no	yes	no
57510	XPO5	exportin 5	no	no	yes
57674	RNF213	ring finger protein 213	no	yes	no
57731	SPTBN4	spectrin, beta, non-erythrocytic 4	no	yes	no
57805	KIAA1967	KIAA1967	yes	yes	no
58472	SQRDL	sulfide quinone reductase-like (yeast)	no	yes	no
58477	SRPRB	signal recognition particle receptor, B subunit	no	no	yes
58517	RBM25	RNA binding motif protein 25	no	yes	no
60312	AFAP1	actin filament associated protein 1	no	yes	no
60314	C12orf10	chromosome 12 open reading frame 10	no	yes	no
60343	FAM3A	family with sequence similarity 3, member A	no	yes	no
64146	PDF	peptide deformylase (mitochondrial)	no	yes	no
64318	NOC3L	nucleolar complex associated 3 homolog (S. cerevisiae)	no	yes	no
64327	LMBR1	limb region 1 homolog (mouse)	no	no	yes
64682	ANAPC1	anaphase promoting complex subunit 1	no	yes	no
64710	NUCKS1	nuclear casein kinase and cyclin-dependent kinase substrate 1	no	yes	no
64786	TBC1D15	TBC1 domain family, member 15	no	no	yes
64840	PORCN	porcupine homolog (Drosophila)	no	yes	no
65123	INTS3	integrator complex subunit 3	no	yes	no
79023	NUP37	nucleoporin 37kDa	no	yes	no
79026	AHNAK	AHNAK nucleoprotein	no	yes	no
79180	EFHD2	EF-hand domain family, member D2	yes	yes	no
79671	NLRX1	NLR family member X1	no	no	yes
79707	NOL9	nucleolar protein 9	no	yes	no
79709	GLT25D1	glycosyltransferase 25 domain containing 1	no	yes	no
79713	IGFLR1	IGF-like family receptor 1	no	yes	no
79888	LPCAT1	lysophosphatidylcholine acyltransferase 1	no	no	yes
79902	NUP85	nucleoporin 85kDa	no	yes	no
80142	PTGES2	prostaglandin E synthase 2	no	no	yes
80331	DNAJC5	DnaJ (Hsp40) homolog, subfamily C, member 5	no	yes	no
80335	WDR82	WD repeat domain 82	no	yes	no
80777	CYB5B	cytochrome b5 type B (outer mitochondrial membrane)	no	yes	no
81502	HM13	histocompatibility (minor) 13	no	no	yes
81542	TMX1	thioredoxin-related transmembrane protein 1	no	no	yes
81567	TXNDC5	thioredoxin domain containing 5 (endoplasmic reticulum)	no	yes	no
81570	CLPB	ClpB caseinolytic peptidase B homolog (E. coli)	no	no	yes
81857	MED25	mediator complex subunit 25	no	no	yes
81876	RAB1B	RAB1B, member RAS oncogene family	no	yes	no
81887	LAS1L	LAS1-like (S. cerevisiae)	no	yes	no
81892	SLIRP	SRA stem-loop interacting RNA binding protein	no	yes	no
83443	SF3B5	splicing factor 3b, subunit 5, 10kDa	no	yes	no
83759	RBM4B	RNA binding motif protein 4B	no	yes	no
83858	ATAD3B	ATPase family, AAA domain containing 3B	no	yes	yes
84174	SLA2	Src-like-adaptor 2	no	yes	no
84188	FAR1	fatty acyl CoA reductase 1	no	no	yes
84271	POLDIP3	polymerase (DNA-directed), delta interacting protein 3	yes	yes	no
84324	SARNP	SAP domain containing ribonucleoprotein	no	yes	no
84790	TUBA1C	tubulin, alpha 1c	no	yes	yes
84823	LMNB2	lamin B2	no	yes	no
84833	USMG5	up-regulated during skeletal muscle growth 5 homolog (mouse)	no	yes	no
85235	HIST1H2AH	histone cluster 1, H2ah	no	yes	no
85236	HIST1H2BK	histone cluster 1, H2bk	no	yes	no
85395	FAM207A	family with sequence similarity 207, member A	no	yes	no
87178	PNPT1	polyribonucleotide nucleotidyltransferase 1	yes	yes	no
89941	RHOT2	ras homolog family member T2	no	yes	no
90550	MCU	mitochondrial calcium uniporter	no	yes	no
91663	MYADM	myeloid-associated differentiation marker	yes	yes	no
92140	MTDH	metadherin	no	no	yes
92609	TIMM50	translocase of inner mitochondrial membrane 50 homolog (S. cerevisiae)	no	yes	yes
92815	HIST3H2A	histone cluster 3, H2a	no	yes	no
94081	SFXN1	sideroflexin 1	no	yes	no
94239	H2AFV	H2A histone family, member V	no	yes	no
103910	MYL12B	myosin, light chain 12B, regulatory	no	yes	no
112714	TUBA3E	tubulin, alpha 3e	no	yes	no
112724	RDH13	retinol dehydrogenase 13 (all-trans/9-cis)	no	no	yes
112950	MED8	mediator complex subunit 8	no	no	yes
113146	AHNAK2	AHNAK nucleoprotein 2	no	yes	no
113457	TUBA3D	tubulin, alpha 3d	no	yes	no
114294	LACTB	lactamase, beta	no	yes	no
114882	OSBPL8	oxysterol binding protein-like 8	no	no	yes
118460	EXOSC6	exosome component 6	no	yes	no
121504	HIST4H4	histone cluster 4, H4	no	yes	no
124245	ZC3H18	zinc finger CCCH-type containing 18	no	yes	no
125950	RAVER1	ribonucleoprotein, PTB-binding 1	no	yes	no
126328	NDUFA11	NADH dehydrogenase (ubiquinone) 1 alpha subcomplex, 11, 14.7kDa	no	yes	no
128312	HIST3H2BB	histone cluster 3, H2bb	no	yes	no
129401	NUP35	nucleoporin 35kDa	no	yes	no
132299	OCIAD2	OCIA domain containing 2	no	yes	no
137964	AGPAT6	1-acylglycerol-3-phosphate O-acyltransferase 6 (lysophosphatidic acid acyltransferase, zeta)	no	no	yes
140032	RPS4Y2	ribosomal protein S4, Y-linked 2	no	yes	no
140735	DYNLL2	dynein, light chain, LC8-type 2	no	yes	no
140801	RPL10L	ribosomal protein L10-like	no	yes	no
143244	EIF5AL1	eukaryotic translation initiation factor 5A-like 1	no	yes	no
144983	HNRNPA1L2	heterogeneous nuclear ribonucleoprotein A1-like 2	no	yes	no
151636	DTX3L	deltex 3-like (Drosophila)	yes	yes	no
161406	RPL7AP10	ribosomal protein L7a pseudogene 10	no	yes	no
192111	PGAM5	phosphoglycerate mutase family member 5	no	yes	yes
197257	LDHD	lactate dehydrogenase D	no	yes	no
199746	U2AF1L4	U2 small nuclear RNA auxiliary factor 1-like 4	no	yes	no
200576	PIKFYVE	phosphoinositide kinase, FYVE finger containing	no	no	yes
200916	RPL22L1	ribosomal protein L22-like 1	no	yes	no
201595	STT3B	STT3, subunit of the oligosaccharyltransferase complex, homolog B (S. cerevisiae)	no	no	yes
202559	KHDRBS2	KH domain containing, RNA binding, signal transduction associated 2	no	yes	no
203068	TUBB	tubulin, beta class I	no	yes	no
220988	HNRNPA3	heterogeneous nuclear ribonucleoprotein A3	no	yes	no
221496	LEMD2	LEM domain containing 2	no	yes	no
221613	HIST1H2AA	histone cluster 1, H2aa	no	yes	no
284119	PTRF	polymerase I and transcript release factor	no	yes	no
284161	GDPD1	glycerophosphodiester phosphodiesterase domain containing 1	no	no	yes
317772	HIST2H2AB	histone cluster 2, H2ab	no	yes	no
317781	DDX51	DEAD (Asp-Glu-Ala-Asp) box polypeptide 51	no	yes	no
339122	RAB43	RAB43, member RAS oncogene family	no	yes	no
345651	ACTBL2	actin, beta-like 2	no	yes	no
347733	TUBB2B	tubulin, beta 2B class IIb	no	yes	no
348995	NUP43	nucleoporin 43kDa	no	yes	no
374291	NDUFS7	NADH dehydrogenase (ubiquinone) Fe-S protein 7, 20kDa (NADH-coenzyme Q reductase)	no	yes	no
374887	YJEFN3	YjeF N-terminal domain containing 3	no	yes	no
387522	TMEM189-UBE2V1	TMEM189-UBE2V1 readthrough	no	yes	no
387934	FABP5P1	fatty acid binding protein 5 pseudogene 1	no	yes	no
388697	HRNR	hornerin	yes	yes	no
388707	RPSAP18	ribosomal protein SA pseudogene 18	no	yes	no
389472	RPS26P32	ribosomal protein S26 pseudogene 32	no	yes	no
389898	UBE2NL	ubiquitin-conjugating enzyme E2N-like	no	yes	no
392490	FLJ44635	TPT1-like protein	no	yes	no
400156	RPS26P47	ribosomal protein S26 pseudogene 47	no	yes	no
440689	HIST2H2BF	histone cluster 2, H2bf	no	yes	no
441282	AKR1B15	aldo-keto reductase family 1, member B15	no	yes	no
441531	PGAM4	phosphoglycerate mutase family member 4	no	yes	no
441642	RPL7AP9	ribosomal protein L7a pseudogene 9	no	yes	no
442334	ARF1P1	ADP-ribosylation factor 1 pseudogene 1	no	yes	no
554313	HIST2H4B	histone cluster 2, H4b	no	yes	no
653252	TIMM23B	translocase of inner mitochondrial membrane 23 homolog B (yeast)	no	yes	no
654364	NME1-NME2	NME1-NME2 readthrough	no	yes	no
723790	HIST2H2AA4	histone cluster 2, H2aa4	no	yes	no
728505	WDR82P1	WD repeat domain 82 pseudogene 1	no	yes	no
728689	EIF3CL	eukaryotic translation initiation factor 3, subunit C-like	no	yes	no
100131863	RPS18P5	ribosomal protein S18 pseudogene 5	no	yes	no
100287932	TIMM23	translocase of inner mitochondrial membrane 23 homolog (yeast)	no	yes	no
