# Supplementary material for: Nucleolar Relocalization of RBM14 by Influenza A Virus NS1 Protein
Source: mSphere. 2018 Nov 14;3(6):e00549-18. doi: 10.1128/mSphereDirect.00549-18 (PMC6236804; doi:10.1128/mSphereDirect.00549-18)
Supplement: TABLE S4 [file sph006182706sd4.xls]

## Sheet: s4
Gene ID	Gene Symbol	Number of screens which identified gene	Identified by IAV network analysis	Identified by RSV network analysis	Number of IAV quantitative proteomics studies which identified gene	Number of RSV quantitative proteomics studies which identified gene	OMICs Score	Shared support for IAV and RSV
9276	COPB2	4	yes	yes	1	1	8	yes
372	ARCN1	4	yes	yes	1	0	7	yes
1314	COPA	4	yes	no	0	1	6	no
1315	COPB1	2	yes	yes	1	1	6	yes
22820	COPG1	4	yes	yes	1	0	7	yes
10482	NXF1	4	yes	yes	0	0	6	yes
6238	RRBP1	1	yes	yes	2	1	6	yes
7514	XPO1	1	yes	yes	2	1	6	yes
509	ATP5C1	1	yes	yes	1	1	5	yes
537	ATP6AP1	4	no	no	0	0	4	no
9114	ATP6V0D1	3	no	no	1	0	4	no
9550	ATP6V1G1	1	yes	yes	2	0	5	yes
2058	EPRS	1	yes	yes	2	0	5	yes
9636	ISG15	1	yes	yes	2	0	5	yes
3845	KRAS	2	no	no	2	0	4	no
23165	NUP205	2	no	no	1	1	4	no
4928	NUP98	3	no	no	1	0	4	no
5226	PGD	3	yes	yes	0	0	5	yes
10594	PRPF8	2	yes	yes	1	0	5	yes
6204	RPS10	3	yes	yes	0	0	5	yes
6217	RPS16	3	no	no	1	0	4	no
6193	RPS5	2	yes	yes	1	0	5	yes
10155	TRIM28	2	yes	no	1	1	5	no
203068	TUBB	1	yes	yes	1	1	5	yes
2182	ACSL4	1	no	no	2	1	4	no
506	ATP5B	1	no	no	2	1	4	no
515	ATP5F1	1	yes	no	1	1	4	no
10159	ATP6AP2	2	no	no	1	0	3	no
527	ATP6V0C	3	no	no	0	0	3	no
9184	BUB3	2	no	no	1	0	3	no
51637	C14orf166	1	yes	yes	1	0	4	yes
790	CAD	1	yes	no	1	1	4	no
11316	COPE	1	yes	yes	1	0	4	yes
1717	DHCR7	1	yes	yes	0	1	4	yes
1915	EEF1A1	1	yes	no	2	0	4	no
1974	EIF4A2	2	yes	no	1	0	4	no
2197	FAU	2	yes	yes	0	0	4	yes
29109	FHOD1	1	yes	yes	1	0	4	yes
23770	FKBP8	2	no	no	1	0	3	no
2521	FUS	1	yes	yes	1	0	4	yes
25831	HECTD1	1	no	yes	0	1	3	no
3312	HSPA8	1	yes	no	1	1	4	no
3329	HSPD1	1	yes	yes	0	1	4	yes
24138	IFIT5	2	no	no	1	0	3	no
3660	IRF2	3	no	no	0	0	3	no
10625	IVNS1ABP	2	yes	yes	0	0	4	yes
3837	KPNB1	2	no	no	1	0	3	no
3959	LGALS3BP	2	no	no	1	1	4	no
5605	MAP2K2	1	yes	yes	1	0	4	yes
5606	MAP2K3	3	yes	no	0	0	4	no
4236	MFAP1	2	no	no	1	0	3	no
4809	NHP2L1	2	no	no	1	0	3	no
8021	NUP214	1	yes	yes	1	0	4	yes
9943	OXSR1	1	yes	yes	1	0	4	yes
10606	PAICS	2	no	no	2	0	4	no
5096	PCCB	1	yes	yes	1	0	4	yes
51585	PCF11	2	no	no	2	0	4	no
5184	PEPD	2	no	no	1	0	3	no
5706	PSMC6	1	yes	no	1	1	4	no
5707	PSMD1	1	yes	yes	1	0	4	yes
9861	PSMD6	1	yes	no	2	0	4	no
5868	RAB5A	2	no	no	1	0	3	no
10432	RBM14	1	yes	yes	1	0	4	yes
11224	RPL35	2	yes	yes	0	0	4	yes
6125	RPL5	1	yes	no	2	0	4	no
6208	RPS14	2	no	no	1	0	3	no
6187	RPS2	2	yes	no	2	0	5	no
6224	RPS20	2	no	no	1	0	3	no
6191	RPS4X	2	yes	no	1	0	4	no
6203	RPS9	1	yes	yes	1	0	4	yes
9997	SCO2	1	no	yes	1	1	4	no
10291	SF3A1	2	no	no	1	0	3	no
23451	SF3B1	2	no	no	1	0	3	no
10280	SIGMAR1	2	no	no	1	0	3	no
6625	SNRNP70	2	no	no	1	0	3	no
9789	SPCS2	1	yes	yes	1	0	4	yes
6729	SRP54	1	yes	yes	1	0	4	yes
10131	TRAP1	1	no	no	2	1	4	no
7706	TRIM25	1	yes	yes	1	0	4	yes
7385	UQCRC2	1	yes	yes	1	0	4	yes
7415	VCP	1	yes	no	1	1	4	no
60	ACTB	1	yes	no	2	0	4	no
70	ACTC1	1	no	no	1	0	2	no
51390	AIG1	2	no	no	0	0	2	no
290	ANPEP	1	no	no	2	0	3	no
478	ATP1A3	1	yes	yes	0	0	3	yes
498	ATP5A1	1	no	no	1	1	3	no
533	ATP6V0B	2	no	no	0	0	2	no
523	ATP6V1A	2	no	no	0	0	2	no
526	ATP6V1B2	2	no	no	0	0	2	no
567	B2M	1	no	no	1	1	3	no
343472	BARHL2	2	no	no	0	0	2	no
8553	BHLHE40	1	yes	yes	0	0	3	yes
9256	BZRAP1	2	no	no	0	0	2	no
908	CCT6A	1	yes	yes	0	0	3	yes
975	CD81	2	yes	no	0	0	3	no
25932	CLIC4	2	no	no	0	0	2	no
1195	CLK1	2	no	no	0	0	2	no
1277	COL1A1	1	no	no	2	0	3	no
1434	CSE1L	1	yes	no	1	0	3	no
7818	DAP3	1	yes	no	1	0	3	no
1629	DBT	1	yes	no	1	0	3	no
166614	DCLK2	2	no	no	0	0	2	no
9879	DDX46	1	no	no	2	0	3	no
9343	EFTUD2	1	yes	yes	0	0	3	yes
5610	EIF2AK2	1	yes	no	1	0	3	no
1965	EIF2S1	1	yes	no	1	0	3	no
8663	EIF3C	2	no	no	0	0	2	no
3646	EIF3E	1	no	no	1	0	2	no
8665	EIF3F	2	no	no	0	0	2	no
8666	EIF3G	2	no	no	0	0	2	no
11160	ERLIN2	1	yes	no	1	0	3	no
57579	FAM135A	2	no	no	0	0	2	no
2194	FASN	1	yes	no	1	0	3	no
26190	FBXW2	2	no	no	0	0	2	no
2263	FGFR2	2	no	no	0	0	2	no
2289	FKBP5	1	yes	no	1	0	3	no
79672	FN3KRP	1	no	no	2	0	3	no
9464	HAND2	2	no	no	0	0	2	no
3192	HNRNPU	1	yes	no	1	0	3	no
3433	IFIT2	1	no	no	2	0	3	no
3460	IFNGR2	2	no	no	0	0	2	no
3547	IGSF1	2	no	no	0	0	2	no
23765	IL17RA	2	no	no	0	0	2	no
3654	IRAK1	1	yes	yes	0	0	3	yes
3674	ITGA2B	1	no	no	1	0	2	no
3725	JUN	2	no	no	0	0	2	no
9692	KIAA0391	1	yes	no	1	0	3	no
200185	KRTCAP2	2	no	no	0	0	2	no
3911	LAMA5	1	yes	yes	0	0	3	yes
4000	LMNA	1	yes	yes	0	0	3	yes
9361	LONP1	1	yes	no	1	0	3	no
53353	LRP1B	2	no	no	0	0	2	no
80740	LY6G6C	2	no	no	0	0	2	no
4125	MAN2B1	1	no	no	2	0	3	no
4193	MDM2	2	yes	no	0	0	3	no
23417	MLYCD	1	no	no	2	0	3	no
4609	MYC	2	yes	no	0	0	3	no
4923	NTSR1	2	no	no	0	0	2	no
9972	NUP153	2	no	no	0	0	2	no
10204	NUTF2	1	no	no	2	0	3	no
8638	OASL	1	no	no	2	0	3	no
9180	OSMR	2	no	no	0	0	2	no
5033	P4HA1	1	no	no	2	0	3	no
5253	PHF2	2	no	no	0	0	2	no
8503	PIK3R3	2	yes	no	0	0	3	no
1263	PLK3	2	no	no	0	0	2	no
54866	PPP1R14D	2	no	no	0	0	2	no
26121	PRPF31	1	no	no	1	0	2	no
5660	PSAP	1	no	no	2	0	3	no
55851	PSENEN	2	no	no	0	0	2	no
5689	PSMB1	1	yes	no	1	0	3	no
5700	PSMC1	1	yes	yes	0	0	3	yes
5702	PSMC3	1	yes	no	1	0	3	no
5725	PTBP1	1	yes	no	1	0	3	no
5798	PTPRN	2	no	no	0	0	2	no
5805	PTS	2	no	no	0	0	2	no
29920	PYCR2	1	no	no	1	1	3	no
10890	RAB10	2	no	no	0	0	2	no
5861	RAB1A	1	no	no	1	0	2	no
29127	RACGAP1	2	no	no	0	0	2	no
5930	RBBP6	1	yes	no	1	0	3	no
10616	RBCK1	2	no	no	0	0	2	no
57674	RNF213	1	yes	yes	0	0	3	yes
10921	RNPS1	1	yes	no	2	0	4	no
23521	RPL13A	2	yes	no	0	0	3	no
6158	RPL28	1	yes	yes	0	0	3	yes
6188	RPS3	2	no	no	0	0	2	no
6189	RPS3A	1	yes	yes	0	0	3	yes
861	RUNX1	2	no	no	0	0	2	no
9092	SART1	1	no	no	2	0	3	no
23256	SCFD1	1	yes	no	1	1	4	no
59342	SCPEP1	2	no	no	1	0	3	no
6421	SFPQ	1	yes	yes	1	0	4	yes
6507	SLC1A3	2	no	no	0	0	2	no
6636	SNRPF	1	no	no	1	0	2	no
58533	SNX6	1	no	no	2	0	3	no
80765	STARD5	2	no	no	0	0	2	no
6811	STX5	1	yes	no	1	0	3	no
7341	SUMO1	1	yes	no	1	0	3	no
6830	SUPT6H	2	no	no	0	0	2	no
10188	TNK2	2	no	no	0	0	2	no
23534	TNPO3	1	yes	yes	0	0	3	yes
7178	TPT1	1	no	no	2	0	3	no
23471	TRAM1	1	yes	no	1	0	3	no
10587	TXNRD2	1	no	no	2	0	3	no
7316	UBC	1	yes	no	0	1	3	no
7372	UMPS	1	yes	yes	0	0	3	yes
57418	WDR18	2	no	no	0	0	2	no
7511	XPNPEP1	1	no	no	2	0	3	no
23456	ABCB10	1	no	no	1	0	2	no
215	ABCD1	1	no	no	1	0	2	no
31	ACACA	1	yes	no	0	0	2	no
53	ACP2	1	no	no	1	0	2	no
56997	ADCK3	1	no	no	1	0	2	no
113	ADCY7	1	no	no	1	0	2	no
57085	AGTRAP	1	no	no	1	0	2	no
10768	AHCYL1	1	no	no	1	0	2	no
11214	AKAP13	1	no	no	1	0	2	no
207	AKT1	1	yes	no	0	0	2	no
301	ANXA1	1	yes	yes	0	0	3	yes
1173	AP2M1	1	yes	no	1	0	3	no
8539	API5	1	no	no	1	0	2	no
335	APOA1	2	no	no	0	0	2	no
369	ARAF	1	yes	no	0	0	2	no
427	ASAH1	1	no	no	1	0	2	no
477	ATP1A2	1	yes	no	0	0	2	no
27032	ATP2C1	1	no	no	1	0	2	no
521	ATP5I	1	no	no	1	0	2	no
535	ATP6V0A1	1	no	no	1	0	2	no
8896	BUD31	1	no	no	1	0	2	no
60526	C2orf43	1	no	no	1	0	2	no
55749	CCAR1	1	no	no	1	0	2	no
79714	CCDC51	1	no	no	1	0	2	no
10849	CD3EAP	1	no	no	1	0	2	no
961	CD47	1	no	no	1	0	2	no
6792	CDKL5	2	no	no	0	0	2	no
10036	CHAF1A	1	yes	no	0	0	2	no
84269	CHCHD5	1	no	no	1	0	2	no
1111	CHEK1	2	no	no	0	0	2	no
25978	CHMP2B	1	no	no	1	0	2	no
1203	CLN5	1	no	no	1	0	2	no
1191	CLU	1	yes	no	0	0	2	no
1337	COX6A1	1	no	no	1	0	2	no
1409	CRYAA	1	no	no	0	0	1	no
1499	CTNNB1	1	no	no	0	0	1	no
1511	CTSG	1	yes	no	1	0	3	no
1540	CYLD	1	yes	no	0	0	2	no
84925	DIRC2	1	no	no	1	0	2	no
3301	DNAJA1	1	no	no	0	1	2	no
80005	DOCK5	1	yes	yes	0	0	3	yes
1832	DSP	1	yes	no	1	0	3	no
1780	DYNC1I1	1	no	no	0	0	1	no
8662	EIF3B	1	yes	no	1	0	3	no
8667	EIF3H	1	yes	no	1	0	3	no
51386	EIF3L	1	no	no	0	0	1	no
9775	EIF4A3	1	no	no	1	0	2	no
1982	EIF4G2	1	yes	yes	0	0	3	yes
1983	EIF5	1	no	no	1	0	2	no
2022	ENG	1	no	no	1	0	2	no
2033	EP300	1	yes	no	0	0	2	no
2072	ERCC4	1	yes	no	0	0	2	no
23474	ETHE1	1	no	no	1	0	2	no
2162	F13A1	1	no	no	1	0	2	no
9415	FADS2	1	yes	no	0	0	2	no
2212	FCGR2A	1	no	no	1	0	2	no
2280	FKBP1A	1	no	no	1	0	2	no
2318	FLNC	1	no	no	1	0	2	no
6624	FSCN1	1	no	no	1	0	2	no
92579	G6PC3	2	no	no	0	0	2	no
2885	GRB2	1	yes	no	1	0	3	no
126961	HIST2H3C	1	yes	no	0	0	2	no
3105	HLA-A	1	yes	no	1	0	3	no
3182	HNRNPAB	1	yes	no	1	0	3	no
3248	HPGD	1	no	no	1	0	2	no
3263	HPX	1	no	no	1	0	2	no
3320	HSP90AA1	1	yes	no	0	0	2	no
3383	ICAM1	1	no	no	1	0	2	no
8519	IFITM1	1	no	no	1	0	2	no
3550	IK	1	no	no	1	0	2	no
3726	JUNB	1	no	no	1	0	2	no
23367	LARP1	1	no	no	1	0	2	no
3965	LGALS9	1	no	no	1	0	2	no
91289	LMF2	1	no	no	1	0	2	no
4043	LRPAP1	1	no	no	1	0	2	no
4110	MAGEA11	1	yes	no	0	0	2	no
5594	MAPK1	1	no	no	1	0	2	no
9282	MED14	1	no	no	0	1	2	no
29093	MRPL22	1	no	no	1	0	2	no
51642	MRPL48	1	no	no	1	0	2	no
4482	MSRA	1	no	no	1	0	2	no
10797	MTHFD2	1	no	no	1	0	2	no
2475	MTOR	1	yes	no	0	0	2	no
4643	MYO1E	1	no	no	1	0	2	no
8883	NAE1	1	no	no	1	0	2	no
4668	NAGA	1	no	no	1	0	2	no
4707	NDUFB1	1	no	no	1	0	2	no
54539	NDUFB11	1	no	no	1	0	2	no
4714	NDUFB8	1	no	no	1	0	2	no
4715	NDUFB9	1	no	no	1	0	2	no
4723	NDUFV1	1	no	no	1	0	2	no
4758	NEU1	1	no	no	1	0	2	no
4779	NFE2L1	1	yes	no	0	0	2	no
4790	NFKB1	1	yes	no	0	0	2	no
10392	NOD1	1	yes	no	0	0	2	no
23636	NUP62	1	no	no	1	0	2	no
4927	NUP88	1	yes	no	1	0	3	no
4938	OAS1	1	no	no	1	0	2	no
611	OPN1SW	2	no	no	0	0	2	no
51449	PCYOX1	1	no	no	1	0	2	no
5165	PDK3	1	no	no	1	0	2	no
51604	PIGT	1	no	no	1	0	2	no
5296	PIK3R2	1	yes	no	0	0	2	no
30849	PIK3R4	2	no	no	0	0	2	no
5433	POLR2D	1	no	no	1	0	2	no
5437	POLR2H	1	no	no	1	0	2	no
5546	PRCC	1	yes	no	0	0	2	no
5566	PRKACA	1	yes	no	1	0	3	no
5580	PRKCD	1	no	no	1	0	2	no
5692	PSMB4	1	no	no	1	0	2	no
5694	PSMB6	1	no	no	1	0	2	no
5717	PSMD11	1	no	no	1	0	2	no
5718	PSMD12	1	no	no	1	0	2	no
5708	PSMD2	1	no	no	1	0	2	no
5757	PTMA	1	no	no	1	0	2	no
114971	PTPMT1	1	no	no	1	0	2	no
81876	RAB1B	1	yes	no	0	0	2	no
5935	RBM3	1	no	no	1	0	2	no
79171	RBM42	1	no	no	1	0	2	no
23180	RFTN1	1	no	no	1	0	2	no
8780	RIOK3	1	no	no	1	0	2	no
6041	RNASEL	2	no	no	0	0	2	no
6050	RNH1	1	no	no	1	0	2	no
6138	RPL15	1	no	no	1	0	2	no
6147	RPL23A	2	no	no	0	0	2	no
6181	RPLP2	1	no	no	1	0	2	no
6205	RPS11	1	no	no	1	0	2	no
6207	RPS13	1	no	no	1	0	2	no
6210	RPS15A	1	no	no	1	0	2	no
6222	RPS18	1	no	no	1	0	2	no
6229	RPS24	1	no	no	1	0	2	no
6233	RPS27A	1	yes	no	0	1	3	no
6196	RPS6KA2	1	yes	no	0	0	2	no
65117	RSRC2	1	no	no	1	0	2	no
6251	RSU1	1	no	no	1	0	2	no
10055	SAE1	1	no	no	1	0	2	no
6294	SAFB	1	yes	no	1	0	3	no
25813	SAMM50	1	no	no	1	0	2	no
6385	SDC4	1	no	no	1	0	2	no
6404	SELPLG	1	no	no	1	0	2	no
10992	SF3B2	1	no	no	1	0	2	no
23450	SF3B3	1	no	no	1	0	2	no
6439	SFTPB	1	no	no	1	0	2	no
118980	SFXN2	1	no	no	1	0	2	no
27180	SIGLEC9	1	no	no	1	0	2	no
153201	SLC36A2	2	no	no	0	0	2	no
9368	SLC9A3R1	1	no	no	1	0	2	no
6628	SNRPB	1	yes	no	1	0	3	no
6634	SNRPD3	1	no	no	1	0	2	no
6651	SON	1	no	no	1	0	2	no
283377	SPRYD4	1	no	no	1	0	2	no
23524	SRRM2	1	no	no	1	0	2	no
6427	SRSF2	1	no	no	1	0	2	no
6613	SUMO2	1	yes	no	0	1	3	no
6850	SYK	1	yes	no	1	0	3	no
23216	TBC1D1	2	no	no	0	0	2	no
6904	TBCD	1	no	no	0	1	2	no
26175	TMEM251	2	no	no	0	0	2	no
51393	TRPV2	1	no	no	1	0	2	no
7264	TSTA3	1	no	no	1	0	2	no
9675	TTI1	1	no	no	0	1	2	no
337867	UBAC2	1	yes	no	0	0	2	no
59286	UBL5	1	no	no	1	0	2	no
84833	USMG5	1	no	no	1	0	2	no
55697	VAC14	1	no	no	0	1	2	no
9217	VAPB	1	no	no	1	0	2	no
64601	VPS16	1	no	no	1	0	2	no
331	XIAP	1	no	no	0	0	1	no
79698	ZMAT4	1	yes	no	0	0	2	no
79719	AAGAB	1	no	no	0	0	1	no
9625	AATK	1	no	no	0	0	1	no
20	ABCA2	1	no	no	0	0	1	no
89845	ABCC10	1	no	no	0	0	1	no
368	ABCC6	1	no	no	0	0	1	no
23527	ACAP2	1	no	no	0	0	1	no
93953	ACRC	1	no	no	0	0	1	no
88	ACTN2	1	yes	no	0	0	2	no
93973	ACTR8	1	no	no	0	0	1	no
130399	ACVR1C	1	no	no	0	0	1	no
92	ACVR2A	1	no	no	0	0	1	no
101	ADAM8	1	no	no	0	0	1	no
9510	ADAMTS1	1	no	no	0	0	1	no
9509	ADAMTS2	1	no	no	0	0	1	no
54507	ADAMTSL4	1	no	no	0	0	1	no
11033	ADAP1	1	no	no	0	0	1	no
23536	ADAT1	1	no	no	0	0	1	no
140	ADORA3	1	no	no	0	0	1	no
147	ADRA1B	1	no	no	0	0	1	no
157	ADRBK2	1	no	no	0	0	1	no
2334	AFF2	1	no	no	0	0	1	no
119016	AGAP4	1	no	no	0	0	1	no
191	AHCY	1	no	no	0	0	1	no
113146	AHNAK2	1	no	no	0	0	1	no
11215	AKAP11	1	no	no	0	0	1	no
64400	AKTIP	1	yes	no	0	0	2	no
4329	ALDH6A1	1	no	no	0	0	1	no
84920	ALG10	1	no	no	0	0	1	no
29929	ALG6	1	no	no	0	0	1	no
115701	ALPK2	1	no	no	0	0	1	no
10189	ALYREF	1	no	no	0	0	1	no
269	AMHR2	1	no	no	0	0	1	no
9949	AMMECR1	1	no	no	0	0	1	no
81693	AMN	1	no	no	0	0	1	no
154810	AMOTL1	1	no	no	0	0	1	no
29882	ANAPC2	1	no	no	0	0	1	no
23357	ANGEL1	1	no	no	0	0	1	no
27329	ANGPTL3	1	no	no	0	0	1	no
51479	ANKFY1	1	no	no	0	0	1	no
255239	ANKK1	1	no	no	0	0	1	no
56311	ANKRD7	1	no	no	0	0	1	no
203286	ANKS6	1	no	no	0	0	1	no
54443	ANLN	1	no	no	0	0	1	no
8907	AP1M1	1	no	no	0	0	1	no
8905	AP1S2	1	no	no	0	0	1	no
9546	APBA3	1	no	no	0	0	1	no
54518	APBB1IP	1	no	no	0	0	1	no
10297	APC2	1	no	no	0	0	1	no
116519	APOA5	1	no	no	0	0	1	no
351	APP	1	yes	no	0	0	2	no
361	AQP4	1	no	no	0	0	1	no
9716	AQR	1	no	no	0	0	1	no
51742	ARID4B	1	no	no	0	0	1	no
64860	ARMCX5	1	no	no	0	0	1	no
9048	ARTN	1	no	no	0	0	1	no
443	ASPA	1	no	no	0	0	1	no
85300	ATCAY	1	no	no	0	0	1	no
466	ATF1	1	no	no	0	0	1	no
1386	ATF2	1	no	no	0	0	1	no
468	ATF4	1	no	no	0	0	1	no
9776	ATG13	1	no	no	0	0	1	no
155066	ATP6V0E2	1	no	no	0	0	1	no
401431	ATP6V0E2-AS1	1	no	no	0	0	1	no
89978	ATPBD4	1	no	no	0	0	1	no
8312	AXIN1	1	no	no	0	0	1	no
8707	B3GALT2	1	no	no	0	0	1	no
93010	B3GNT7	1	no	no	0	0	1	no
8704	B4GALT2	1	no	no	0	0	1	no
23621	BACE1	1	no	no	0	0	1	no
60468	BACH2	1	no	no	0	0	1	no
10458	BAIAP2	1	no	no	0	0	1	no
8938	BAIAP3	1	no	no	0	0	1	no
602	BCL3	1	no	no	0	0	1	no
633	BGN	1	no	no	0	0	1	no
80114	BICC1	1	no	no	0	0	1	no
112401	BIRC8	1	no	no	0	0	1	no
658	BMPR1B	1	no	no	0	0	1	no
140683	BPIFA2	1	no	no	0	0	1	no
7862	BRPF1	1	no	no	0	0	1	no
254065	BRWD3	1	no	no	0	0	1	no
701	BUB1B	1	no	no	0	0	1	no
79741	C10orf68	1	no	no	0	0	1	no
79864	C11orf63	1	no	no	0	0	1	no
83638	C11orf68	1	no	no	0	0	1	no
220042	C11orf82	1	no	no	0	0	1	no
122525	C14orf28	1	no	no	0	0	1	no
29035	C16orf72	1	no	no	0	0	1	no
339512	C1orf110	1	no	no	0	0	1	no
54991	C1orf159	1	no	no	0	0	1	no
339457	C1orf222	1	no	no	0	0	1	no
387911	C1QTNF9B	1	no	no	0	0	1	no
51526	C20orf111	1	no	no	0	0	1	no
253868	C20orf166-AS1	1	no	no	0	0	1	no
8209	C21orf33	1	no	no	0	0	1	no
56911	C21orf7	1	no	no	0	0	1	no
150248	C22orf15	1	no	no	0	0	1	no
54980	C2orf42	1	no	no	0	0	1	no
205327	C2orf69	1	no	no	0	0	1	no
721	C4B	1	no	no	0	0	1	no
153571	C5orf38	1	no	no	0	0	1	no
51149	C5orf45	1	no	no	0	0	1	no
81688	C6orf62	1	no	no	0	0	1	no
138241	C9orf85	1	no	no	0	0	1	no
377677	CA13	1	no	no	0	0	1	no
773	CACNA1A	1	no	no	0	0	1	no
785	CACNB4	1	no	no	0	0	1	no
27092	CACNG4	1	no	no	0	0	1	no
58509	CACTIN	1	no	no	0	0	1	no
253559	CADM2	1	no	no	0	0	1	no
10241	CALCOCO2	1	yes	no	0	0	2	no
805	CALM2	1	no	no	0	0	1	no
816	CAMK2B	1	no	no	0	0	1	no
818	CAMK2G	1	no	no	0	0	1	no
124583	CANT1	1	no	no	0	0	1	no
827	CAPN6	1	no	no	0	0	1	no
114769	CARD16	1	no	no	0	0	1	no
57082	CASC5	1	no	no	0	0	1	no
79872	CBLL1	1	no	no	0	0	1	no
84733	CBX2	1	no	no	0	0	1	no
150275	CCDC117	1	no	no	0	0	1	no
90060	CCDC120	1	no	no	0	0	1	no
91050	CCDC149	1	no	no	0	0	1	no
221261	CCDC162P	1	no	no	0	0	1	no
90557	CCDC74A	1	no	no	0	0	1	no
91409	CCDC74B	1	no	no	0	0	1	no
124093	CCDC78	1	no	no	0	0	1	no
6357	CCL13	1	no	no	0	0	1	no
6348	CCL3	1	no	no	0	0	1	no
85417	CCNB3	1	no	no	0	0	1	no
57018	CCNL1	1	no	no	0	0	1	no
25819	CCRN4L	1	no	no	0	0	1	no
9973	CCS	1	no	no	0	0	1	no
962	CD48	1	yes	no	0	0	2	no
965	CD58	1	no	no	0	0	1	no
8476	CDC42BPA	1	no	no	0	0	1	no
9578	CDC42BPB	1	no	no	0	0	1	no
983	CDK1	1	yes	no	0	0	2	no
8558	CDK10	1	no	no	0	0	1	no
5218	CDK14	1	no	no	0	0	1	no
5129	CDK18	1	no	no	0	0	1	no
23552	CDK20	1	no	no	0	0	1	no
1019	CDK4	1	no	no	0	0	1	no
55755	CDK5RAP2	1	no	no	0	0	1	no
1027	CDKN1B	1	yes	no	0	0	2	no
9085	CDY1	1	no	no	0	0	1	no
1048	CEACAM5	1	no	no	0	0	1	no
1087	CEACAM7	1	no	no	0	0	1	no
1056	CEL	1	no	no	0	0	1	no
79603	CERS4	1	no	no	0	0	1	no
8837	CFLAR	1	no	no	0	0	1	no
79094	CHAC1	1	no	no	0	0	1	no
286464	CHDC2	1	no	no	0	0	1	no
1128	CHRM1	1	no	no	0	0	1	no
23563	CHST5	1	no	no	0	0	1	no
22856	CHSY1	1	no	no	0	0	1	no
1147	CHUK	1	yes	no	0	0	2	no
1154	CISH	1	no	no	0	0	1	no
11113	CIT	1	no	no	0	0	1	no
1163	CKS1B	1	no	no	0	0	1	no
9976	CLEC2B	1	no	no	0	0	1	no
9685	CLINT1	1	no	no	0	0	1	no
1198	CLK3	1	no	no	0	0	1	no
9575	CLOCK	1	no	no	0	0	1	no
9746	CLSTN3	1	no	no	0	0	1	no
23059	CLUAP1	1	no	no	0	0	1	no
23277	CLUH	1	no	no	0	0	1	no
1258	CNGB1	1	no	no	0	0	1	no
26507	CNNM1	1	no	no	0	0	1	no
25904	CNOT10	1	no	no	0	0	1	no
4849	CNOT3	1	no	no	0	0	1	no
25927	CNRIP1	1	no	no	0	0	1	no
6900	CNTN2	1	no	no	0	0	1	no
53942	CNTN5	1	no	no	0	0	1	no
23242	COBL	1	no	no	0	0	1	no
22837	COBLL1	1	no	no	0	0	1	no
1280	COL2A1	1	no	no	0	0	1	no
10980	COPS6	1	yes	no	0	0	2	no
22818	COPZ1	1	no	no	0	0	1	no
51226	COPZ2	1	no	no	0	0	1	no
1339	COX6A2	1	no	no	0	0	1	no
10815	CPLX1	1	no	no	0	0	1	no
1370	CPN2	1	no	no	0	0	1	no
8738	CRADD	1	no	no	0	0	1	no
57585	CRAMP1L	1	no	no	0	0	1	no
1385	CREB1	1	no	no	0	0	1	no
1394	CRHR1	1	no	no	0	0	1	no
51340	CRNKL1	1	no	no	0	0	1	no
1408	CRY2	1	no	no	0	0	1	no
1437	CSF2	1	no	no	0	0	1	no
114788	CSMD3	1	no	no	0	0	1	no
1452	CSNK1A1	1	no	no	0	0	1	no
1455	CSNK1G2	1	no	no	0	0	1	no
1504	CTRB1	1	no	no	0	0	1	no
1521	CTSW	1	no	no	0	0	1	no
51076	CUTC	1	no	no	0	0	1	no
57703	CWC22	1	no	no	0	0	1	no
4283	CXCL9	1	no	no	0	0	1	no
10663	CXCR6	1	no	no	0	0	1	no
80231	CXorf21	1	no	no	0	0	1	no
51167	CYB5R4	1	no	no	0	0	1	no
1538	CYLC1	1	no	no	0	0	1	no
1586	CYP17A1	1	no	no	0	0	1	no
1573	CYP2J2	1	no	no	0	0	1	no
113612	CYP2U1	1	no	no	0	0	1	no
285440	CYP4V2	1	no	no	0	0	1	no
9266	CYTH2	1	no	no	0	0	1	no
23002	DAAM1	1	no	no	0	0	1	no
23604	DAPK2	1	no	no	0	0	1	no
1613	DAPK3	1	no	no	0	0	1	no
79877	DCAKD	1	no	no	0	0	1	no
9201	DCLK1	1	no	no	0	0	1	no
9937	DCLRE1A	1	no	no	0	0	1	no
64858	DCLRE1B	1	no	no	0	0	1	no
167227	DCP2	1	no	no	0	0	1	no
23576	DDAH1	1	no	no	0	0	1	no
91319	DERL3	1	no	no	0	0	1	no
10202	DHRS2	1	no	no	0	0	1	no
79665	DHX40	1	no	no	0	0	1	no
1659	DHX8	1	no	no	0	0	1	no
1733	DIO1	1	no	no	0	0	1	no
401923	discontinued 20-Jun-2009	1	no	no	0	0	1	no
728683	discontinued 29-Oct-2010	1	no	no	0	0	1	no
121792	discontinued 4-Mar-2008	1	no	no	0	0	1	no
401544	discontinued 6-Mar-2006	1	no	no	0	0	1	no
389685	discontinued 6-Mar-2006	1	no	no	0	0	1	no
389295	discontinued 6-Mar-2006	1	no	no	0	0	1	no
401394	discontinued 6-Mar-2006	1	no	no	0	0	1	no
341098	discontinued 6-Mar-2006	1	no	no	0	0	1	no
389749	discontinued 6-Mar-2006	1	no	no	0	0	1	no
388519	discontinued 6-Sep-2006	1	no	no	0	0	1	no
389425	discontinued 6-Sep-2006	1	no	no	0	0	1	no
390547	discontinued 6-Sep-2006	1	no	no	0	0	1	no
388476	discontinued 6-Sep-2006	1	no	no	0	0	1	no
1740	DLG2	1	no	no	0	0	1	no
9231	DLG5	1	no	no	0	0	1	no
1746	DLX2	1	no	no	0	0	1	no
55929	DMAP1	1	no	no	0	0	1	no
1756	DMD	1	no	no	0	0	1	no
85479	DNAJC5B	1	no	no	0	0	1	no
5977	DPF2	1	no	no	0	0	1	no
1825	DSC3	1	no	no	0	0	1	no
113878	DTX2	1	no	no	0	0	1	no
196403	DTX3	1	no	no	0	0	1	no
338599	DUPD1	1	no	no	0	0	1	no
92235	DUSP27	1	no	no	0	0	1	no
1845	DUSP3	1	no	no	0	0	1	no
1847	DUSP5	1	no	no	0	0	1	no
9149	DYRK1B	1	no	no	0	0	1	no
1869	E2F1	1	no	no	0	0	1	no
9521	EEF1E1	1	no	no	0	0	1	no
388795	EFCAB8	1	no	no	0	0	1	no
1964	EIF1AX	1	no	no	0	0	1	no
9451	EIF2AK3	1	no	no	0	0	1	no
440275	EIF2AK4	1	no	no	0	0	1	no
8894	EIF2S2	1	no	no	0	0	1	no
8661	EIF3A	1	no	no	0	0	1	no
8664	EIF3D	1	no	no	0	0	1	no
2002	ELK1	1	no	no	0	0	1	no
64772	ENGASE	1	no	no	0	0	1	no
377841	ENTPD8	1	no	no	0	0	1	no
2043	EPHA4	1	no	no	0	0	1	no
2045	EPHA7	1	no	no	0	0	1	no
2048	EPHB2	1	no	no	0	0	1	no
2050	EPHB4	1	no	no	0	0	1	no
2051	EPHB6	1	no	no	0	0	1	no
79574	EPS8L3	1	no	no	0	0	1	no
85465	EPT1	1	no	no	0	0	1	no
10595	ERN2	1	no	no	0	0	1	no
90952	ESAM	1	no	no	0	0	1	no
132884	EVC2	1	no	no	0	0	1	no
51466	EVL	1	no	no	0	0	1	no
90736	FAM104B	1	no	no	0	0	1	no
51306	FAM13B	1	no	no	0	0	1	no
401565	FAM166A	1	no	no	0	0	1	no
65990	FAM173A	1	no	no	0	0	1	no
345757	FAM174A	1	no	no	0	0	1	no
54537	FAM35A	1	no	no	0	0	1	no
51307	FAM53C	1	no	no	0	0	1	no
55215	FANCI	1	yes	no	0	0	2	no
26263	FBXO22	1	no	no	0	0	1	no
93611	FBXO44	1	no	no	0	0	1	no
10517	FBXW10	1	no	no	0	0	1	no
115548	FCHO2	1	no	no	0	0	1	no
83706	FERMT3	1	no	no	0	0	1	no
9965	FGF19	1	no	no	0	0	1	no
2260	FGFR1	1	no	no	0	0	1	no
2264	FGFR4	1	no	no	0	0	1	no
80206	FHOD3	1	no	no	0	0	1	no
11328	FKBP9	1	no	no	0	0	1	no
54508	FLJ11235	1	no	no	0	0	1	no
497049	FLJ25758	1	no	no	0	0	1	no
145788	FLJ27352	1	no	no	0	0	1	no
401045	FLJ41327	1	no	no	0	0	1	no
2322	FLT3	1	no	no	0	0	1	no
2324	FLT4	1	no	no	0	0	1	no
2328	FMO3	1	no	no	0	0	1	no
2342	FNTB	1	no	no	0	0	1	no
2346	FOLH1	1	no	no	0	0	1	no
2304	FOXE1	1	no	no	0	0	1	no
94234	FOXQ1	1	no	no	0	0	1	no
2357	FPR1	1	no	no	0	0	1	no
341640	FREM2	1	no	no	0	0	1	no
2444	FRK	1	no	no	0	0	1	no
83786	FRMD8	1	no	no	0	0	1	no
29999	FSCN3	1	no	no	0	0	1	no
8323	FZD6	1	no	no	0	0	1	no
8325	FZD8	1	no	no	0	0	1	no
51343	FZR1	1	no	no	0	0	1	no
2539	G6PD	1	yes	no	0	0	2	no
2550	GABBR1	1	no	no	0	0	1	no
2580	GAK	1	no	no	0	0	1	no
23464	GCAT	1	no	no	0	0	1	no
2729	GCLC	1	no	no	0	0	1	no
2662	GDF10	1	no	no	0	0	1	no
81544	GDPD5	1	no	no	0	0	1	no
91227	GGTLC2	1	no	no	0	0	1	no
51659	GINS2	1	no	no	0	0	1	no
2700	GJA3	1	no	no	0	0	1	no
2703	GJA8	1	no	no	0	0	1	no
89944	GLB1L2	1	no	no	0	0	1	no
92292	GLYATL1	1	no	no	0	0	1	no
10691	GMEB1	1	no	no	0	0	1	no
8833	GMPS	1	no	no	0	0	1	no
2797	GNRH2	1	no	no	0	0	1	no
2802	GOLGA3	1	no	no	0	0	1	no
57120	GOPC	1	no	no	0	0	1	no
2812	GP1BB	1	no	no	0	0	1	no
8733	GPAA1	1	no	no	0	0	1	no
2820	GPD2	1	no	no	0	0	1	no
27238	GPKOW	1	no	no	0	0	1	no
2824	GPM6B	1	no	no	0	0	1	no
54707	GPN2	1	no	no	0	0	1	no
115330	GPR146	1	no	no	0	0	1	no
27239	GPR162	1	no	no	0	0	1	no
9289	GPR56	1	no	no	0	0	1	no
118442	GPR62	1	no	no	0	0	1	no
2880	GPX5	1	no	no	0	0	1	no
2905	GRIN2C	1	no	no	0	0	1	no
2869	GRK5	1	no	no	0	0	1	no
2870	GRK6	1	no	no	0	0	1	no
2931	GSK3A	1	no	no	0	0	1	no
2932	GSK3B	1	yes	no	0	0	2	no
2936	GSR	1	no	no	0	0	1	no
2948	GSTM4	1	no	no	0	0	1	no
2967	GTF2H3	1	no	no	0	0	1	no
2971	GTF3A	1	no	no	0	0	1	no
79654	HECTD3	1	no	no	0	0	1	no
57493	HEG1	1	no	no	0	0	1	no
26091	HERC4	1	no	no	0	0	1	no
204851	HIPK1	1	no	no	0	0	1	no
28996	HIPK2	1	no	no	0	0	1	no
10114	HIPK3	1	no	no	0	0	1	no
3010	HIST1H1T	1	no	no	0	0	1	no
8341	HIST1H2BN	1	no	no	0	0	1	no
8290	HIST3H3	1	no	no	0	0	1	no
285830	HLA-F-AS1	1	no	no	0	0	1	no
3135	HLA-G	1	no	no	0	0	1	no
8091	HMGA2	1	no	no	0	0	1	no
3156	HMGCR	1	no	no	0	0	1	no
440396	HNRNPA1P16	1	no	no	0	0	1	no
10855	HPSE	1	no	no	0	0	1	no
3265	HRAS	1	no	no	0	0	1	no
8739	HRK	1	no	no	0	0	1	no
3299	HSF4	1	no	no	0	0	1	no
3309	HSPA5	1	yes	no	0	0	2	no
3356	HTR2A	1	no	no	0	0	1	no
285242	HTR3E	1	no	no	0	0	1	no
30811	HUNK	1	no	no	0	0	1	no
10410	IFITM3	1	no	no	0	0	1	no
3444	IFNA7	1	no	no	0	0	1	no
3455	IFNAR2	1	no	no	0	0	1	no
55764	IFT122	1	no	no	0	0	1	no
56912	IFT46	1	no	no	0	0	1	no
9543	IGDCC3	1	no	no	0	0	1	no
3489	IGFBP6	1	no	no	0	0	1	no
9641	IKBKE	1	yes	no	0	0	2	no
3586	IL10	1	no	no	0	0	1	no
3601	IL15RA	1	no	no	0	0	1	no
53342	IL17D	1	no	no	0	0	1	no
3552	IL1A	1	no	no	0	0	1	no
84639	IL1F10	1	no	no	0	0	1	no
11009	IL24	1	no	no	0	0	1	no
133396	IL31RA	1	no	no	0	0	1	no
90865	IL33	1	no	no	0	0	1	no
56300	IL36G	1	no	no	0	0	1	no
3568	IL5RA	1	no	no	0	0	1	no
3581	IL9R	1	no	no	0	0	1	no
388324	INCA1	1	no	no	0	0	1	no
3622	ING2	1	no	no	0	0	1	no
54556	ING3	1	no	no	0	0	1	no
11185	INMT	1	no	no	0	0	1	no
51763	INPP5K	1	no	no	0	0	1	no
26512	INTS6	1	no	no	0	0	1	no
9922	IQSEC1	1	no	no	0	0	1	no
11213	IRAK3	1	no	no	0	0	1	no
3659	IRF1	1	no	no	0	0	1	no
3664	IRF6	1	no	no	0	0	1	no
3394	IRF8	1	no	no	0	0	1	no
79763	ISOC2	1	no	no	0	0	1	no
22801	ITGA11	1	no	no	0	0	1	no
3675	ITGA3	1	no	no	0	0	1	no
3682	ITGAE	1	no	no	0	0	1	no
55600	ITLN1	1	no	no	0	0	1	no
3707	ITPKB	1	no	no	0	0	1	no
3717	JAK2	1	yes	no	0	0	2	no
284058	KANSL1	1	no	no	0	0	1	no
10300	KATNB1	1	no	no	0	0	1	no
55709	KBTBD4	1	no	no	0	0	1	no
3752	KCND3	1	no	no	0	0	1	no
30818	KCNIP3	1	no	no	0	0	1	no
3767	KCNJ11	1	no	no	0	0	1	no
3768	KCNJ12	1	no	no	0	0	1	no
3760	KCNJ3	1	no	no	0	0	1	no
56660	KCNK12	1	no	no	0	0	1	no
89822	KCNK17	1	no	no	0	0	1	no
3778	KCNMA1	1	no	no	0	0	1	no
130535	KCTD18	1	no	no	0	0	1	no
8570	KHSRP	1	no	no	0	0	1	no
9711	KIAA0226	1	no	no	0	0	1	no
57707	KIAA1609	1	no	no	0	0	1	no
3832	KIF11	1	no	no	0	0	1	no
11004	KIF2C	1	no	no	0	0	1	no
1316	KLF6	1	no	no	0	0	1	no
284366	KLK9	1	no	no	0	0	1	no
3827	KNG1	1	no	no	0	0	1	no
283455	KSR2	1	no	no	0	0	1	no
9215	LARGE	1	no	no	0	0	1	no
3955	LFNG	1	no	no	0	0	1	no
3957	LGALS2	1	no	no	0	0	1	no
8022	LHX3	1	no	no	0	0	1	no
3984	LIMK1	1	no	no	0	0	1	no
96626	LIMS3	1	no	no	0	0	1	no
55957	LIN37	1	no	no	0	0	1	no
286826	LIN9	1	no	no	0	0	1	no
114036	LINC00310	1	no	no	0	0	1	no
246704	LINC00315	1	no	no	0	0	1	no
283487	LINC00346	1	no	no	0	0	1	no
84894	LINGO1	1	no	no	0	0	1	no
144383	LOC144383	1	no	no	0	0	1	no
338799	LOC338799	1	no	no	0	0	1	no
339554	LOC339524	1	no	no	0	0	1	no
388923	LOC388923	1	no	no	0	0	1	no
401396	LOC401396	1	no	no	0	0	1	no
441239	LOC441239	1	no	no	0	0	1	no
642846	LOC642846	1	no	no	0	0	1	no
653712	LOC653712	1	no	no	0	0	1	no
730974	LOC730974	1	no	no	0	0	1	no
23175	LPIN1	1	no	no	0	0	1	no
4025	LPO	1	no	no	0	0	1	no
9890	LPPR4	1	no	no	0	0	1	no
84918	LRP11	1	no	no	0	0	1	no
10234	LRRC17	1	no	no	0	0	1	no
79705	LRRK1	1	no	no	0	0	1	no
57819	LSM2	1	no	no	0	0	1	no
51599	LSR	1	no	no	0	0	1	no
4058	LTK	1	no	no	0	0	1	no
11313	LYPLA2	1	no	no	0	0	1	no
1130	LYST	1	no	no	0	0	1	no
8216	LZTR1	1	no	no	0	0	1	no
84445	LZTS2	1	no	no	0	0	1	no
4122	MAN2A2	1	no	no	0	0	1	no
149175	MANEAL	1	no	no	0	0	1	no
440738	MAP1LC3C	1	no	no	0	0	1	no
5607	MAP2K5	1	no	no	0	0	1	no
4296	MAP3K11	1	no	no	0	0	1	no
7786	MAP3K12	1	no	no	0	0	1	no
9448	MAP4K4	1	no	no	0	0	1	no
5600	MAPK11	1	no	no	0	0	1	no
5603	MAPK13	1	no	no	0	0	1	no
51275	MAPKAPK5-AS1	1	no	no	0	0	1	no
51257	2018-03-02	1	no	no	0	0	1	no
2011	MARK2	1	yes	no	0	0	2	no
4144	MAT2A	1	no	no	0	0	1	no
4148	MATN3	1	no	no	0	0	1	no
55796	MBNL3	1	no	no	0	0	1	no
23263	MCF2L	1	no	no	0	0	1	no
10001	MED6	1	no	no	0	0	1	no
92312	MEX3A	1	no	no	0	0	1	no
57534	MIB1	1	no	no	0	0	1	no
9645	MICAL2	1	no	no	0	0	1	no
58526	MID1IP1	1	no	no	0	0	1	no
50488	MINK1	1	no	no	0	0	1	no
7682	MKRN4P	1	no	no	0	0	1	no
197259	MLKL	1	no	no	0	0	1	no
27304	MOCS3	1	no	no	0	0	1	no
4350	MPG	1	yes	no	0	0	2	no
9019	MPZL1	1	no	no	0	0	1	no
79922	MRM1	1	no	no	0	0	1	no
6182	MRPL12	1	no	no	0	0	1	no
4486	MST1R	1	no	no	0	0	1	no
4509	MT-ATP8	1	no	no	0	0	1	no
9650	MTFR1	1	no	no	0	0	1	no
9788	MTSS1	1	no	no	0	0	1	no
4582	MUC1	1	no	no	0	0	1	no
4605	MYBL2	1	no	no	0	0	1	no
93649	MYOCD	1	no	no	0	0	1	no
4654	MYOD1	1	no	no	0	0	1	no
25924	MYRIP	1	no	no	0	0	1	no
23040	MYT1L	1	no	no	0	0	1	no
9683	N4BP1	1	no	no	0	0	1	no
8260	NAA10	1	no	no	0	0	1	no
65220	NADK	1	no	no	0	0	1	no
55577	NAGK	1	no	no	0	0	1	no
51172	NAGPA	1	no	no	0	0	1	no
4671	NAIP	1	no	no	0	0	1	no
8775	NAPA	1	no	no	0	0	1	no
57106	NAT14	1	no	no	0	0	1	no
51594	NBAS	1	no	no	0	0	1	no
4683	NBN	1	no	no	0	0	1	no
8440	NCK2	1	no	no	0	0	1	no
259197	NCR3	1	no	no	0	0	1	no
54820	NDE1	1	no	no	0	0	1	no
10783	NEK6	1	no	no	0	0	1	no
284086	NEK8	1	no	no	0	0	1	no
91754	NEK9	1	no	no	0	0	1	no
4763	NF1	1	no	no	0	0	1	no
401007	NF1P8	1	no	no	0	0	1	no
10725	NFAT5	1	no	no	0	0	1	no
4783	NFIL3	1	no	no	0	0	1	no
4792	NFKBIA	1	no	no	0	0	1	no
4794	NFKBIE	1	no	no	0	0	1	no
152518	NFXL1	1	no	no	0	0	1	no
54475	NLE1	1	no	no	0	0	1	no
57502	NLGN4X	1	no	no	0	0	1	no
338322	NLRP10	1	no	no	0	0	1	no
338323	NLRP14	1	no	no	0	0	1	no
4846	NOS3	1	no	no	0	0	1	no
115677	NOSTRIN	1	no	no	0	0	1	no
4861	NPAS1	1	no	no	0	0	1	no
4886	NPY1R	1	no	no	0	0	1	no
3164	NR4A1	1	no	no	0	0	1	no
29959	NRBP1	1	no	no	0	0	1	no
30833	NT5C	1	no	no	0	0	1	no
4913	NTHL1	1	no	no	0	0	1	no
4914	NTRK1	1	no	no	0	0	1	no
4915	NTRK2	1	no	no	0	0	1	no
23620	NTSR2	1	no	no	0	0	1	no
23386	NUDCD3	1	no	no	0	0	1	no
11163	NUDT4	1	no	no	0	0	1	no
8650	NUMB	1	no	no	0	0	1	no
57122	NUP107	1	no	no	0	0	1	no
348995	NUP43	1	no	no	0	0	1	no
79902	NUP85	1	no	no	0	0	1	no
9818	NUPL1	1	no	no	0	0	1	no
56000	NXF3	1	no	no	0	0	1	no
55916	NXT2	1	no	no	0	0	1	no
10439	OLFM1	1	no	no	0	0	1	no
9480	ONECUT2	1	no	no	0	0	1	no
126541	OR10H4	1	no	no	0	0	1	no
441670	OR4M1	1	no	no	0	0	1	no
401665	OR51T1	1	no	no	0	0	1	no
114876	OSBPL1A	1	no	no	0	0	1	no
114880	OSBPL6	1	no	no	0	0	1	no
58495	OVOL2	1	no	no	0	0	1	no
64805	P2RY12	1	no	no	0	0	1	no
90737	PAGE5	1	no	no	0	0	1	no
5062	PAK2	1	yes	no	0	0	2	no
5063	PAK3	1	no	no	0	0	1	no
114299	PALM2	1	no	no	0	0	1	no
55229	PANK4	1	no	no	0	0	1	no
196743	PAOX	1	no	no	0	0	1	no
85315	PAQR8	1	no	no	0	0	1	no
25859	PART1	1	no	no	0	0	1	no
139135	PASD1	1	no	no	0	0	1	no
55872	PBK	1	no	no	0	0	1	no
54510	PCDH18	1	no	no	0	0	1	no
56114	PCDHGA1	1	no	no	0	0	1	no
84108	PCGF6	1	no	no	0	0	1	no
55795	PCID2	1	no	no	0	0	1	no
5106	PCK2	1	no	no	0	0	1	no
5125	PCSK5	1	no	no	0	0	1	no
9159	PCSK7	1	no	no	0	0	1	no
5154	PDGFA	1	no	no	0	0	1	no
5157	PDGFRL	1	no	no	0	0	1	no
27295	PDLIM3	1	no	no	0	0	1	no
57162	PELI1	1	no	no	0	0	1	no
80055	PGAP1	1	no	no	0	0	1	no
221692	PHACTR1	1	no	no	0	0	1	no
23469	PHF3	1	no	no	0	0	1	no
9796	PHYHIP	1	no	no	0	0	1	no
9780	PIEZO1	1	no	no	0	0	1	no
5283	PIGH	1	yes	no	0	0	2	no
5286	PIK3C2A	1	no	no	0	0	1	no
5288	PIK3C2G	1	no	no	0	0	1	no
5291	PIK3CB	1	no	no	0	0	1	no
5293	PIK3CD	1	no	no	0	0	1	no
23533	PIK3R5	1	no	no	0	0	1	no
5300	PIN1	1	no	no	0	0	1	no
54103	PION	1	no	no	0	0	1	no
5304	PIP	1	no	no	0	0	1	no
8396	PIP4K2B	1	no	no	0	0	1	no
23396	PIP5K1C	1	no	no	0	0	1	no
5310	PKD1	1	no	no	0	0	1	no
64600	PLA2G2F	1	no	no	0	0	1	no
5328	PLAU	1	no	no	0	0	1	no
113026	PLCD3	1	no	no	0	0	1	no
9651	PLCH2	1	no	no	0	0	1	no
257068	PLCXD2	1	no	no	0	0	1	no
5338	PLD2	1	no	no	0	0	1	no
10733	PLK4	1	no	no	0	0	1	no
5354	PLP1	1	no	no	0	0	1	no
5362	PLXNA2	1	no	no	0	0	1	no
5422	POLA1	1	no	no	0	0	1	no
10714	POLD3	1	no	no	0	0	1	no
5426	POLE	1	no	no	0	0	1	no
5441	POLR2L	1	no	no	0	0	1	no
55703	POLR3B	1	no	no	0	0	1	no
56342	PPAN	1	no	no	0	0	1	no
5465	PPARA	1	no	no	0	0	1	no
10105	PPIF	1	no	no	0	0	1	no
54776	PPP1R12C	1	no	no	0	0	1	no
23645	PPP1R15A	1	no	no	0	0	1	no
79660	PPP1R3B	1	no	no	0	0	1	no
11230	PRAF2	1	no	no	0	0	1	no
51422	PRKAG2	1	no	no	0	0	1	no
5578	PRKCA	1	no	no	0	0	1	no
5584	PRKCI	1	no	no	0	0	1	no
5616	PRKY	1	no	no	0	0	1	no
5617	PRL	1	no	no	0	0	1	no
5961	PRPH2	1	no	no	0	0	1	no
5631	PRPS1	1	no	no	0	0	1	no
7916	PRRC2A	1	no	no	0	0	1	no
80863	PRRT1	1	no	no	0	0	1	no
285368	PRRT3	1	no	no	0	0	1	no
83886	PRSS27	1	no	no	0	0	1	no
167681	PRSS35	1	no	no	0	0	1	no
5652	PRSS8	1	no	no	0	0	1	no
5682	PSMA1	1	no	no	0	0	1	no
5691	PSMB3	1	no	no	0	0	1	no
5698	PSMB9	1	no	no	0	0	1	no
10213	PSMD14	1	no	no	0	0	1	no
5738	PTGFRN	1	no	no	0	0	1	no
5781	PTPN11	1	no	no	0	0	1	no
5786	PTPRA	1	no	no	0	0	1	no
5797	PTPRM	1	no	no	0	0	1	no
10076	PTPRU	1	no	no	0	0	1	no
5816	PVALB	1	no	no	0	0	1	no
9230	RAB11B	1	no	no	0	0	1	no
64284	RAB17	1	no	no	0	0	1	no
27314	RAB30	1	no	no	0	0	1	no
10966	RAB40B	1	no	no	0	0	1	no
51560	RAB6B	1	no	no	0	0	1	no
8934	RAB7L1	1	no	no	0	0	1	no
9135	RABEP1	1	yes	no	0	0	2	no
8438	RAD54L	1	no	no	0	0	1	no
10048	RANBP9	1	no	no	0	0	1	no
9693	RAPGEF2	1	no	no	0	0	1	no
10235	RASGRP2	1	no	no	0	0	1	no
125950	RAVER1	1	no	no	0	0	1	no
23029	RBM34	1	no	no	0	0	1	no
10181	RBM5	1	no	no	0	0	1	no
5979	RET	1	no	no	0	0	1	no
56729	RETN	1	no	no	0	0	1	no
117584	RFFL	1	no	no	0	0	1	no
55159	RFWD3	1	no	no	0	0	1	no
64864	RFX7	1	no	no	0	0	1	no
64407	RGS18	1	no	no	0	0	1	no
5999	RGS4	1	no	no	0	0	1	no
6005	RHAG	1	no	no	0	0	1	no
57127	RHBG	1	no	no	0	0	1	no
6015	RING1	1	no	no	0	0	1	no
8767	RIPK2	1	no	no	0	0	1	no
6038	RNASE4	1	no	no	0	0	1	no
440400	RNASEK	1	no	no	0	0	1	no
7844	RNF103	1	no	no	0	0	1	no
57484	RNF150	1	no	no	0	0	1	no
8731	RNMT	1	no	no	0	0	1	no
6093	ROCK1	1	yes	no	0	0	2	no
79641	ROGDI	1	no	no	0	0	1	no
4920	ROR2	1	no	no	0	0	1	no
57096	RPGRIP1	1	no	no	0	0	1	no
388344	RPL13P12	1	no	no	0	0	1	no
6142	RPL18A	1	no	no	0	0	1	no
388532	RPL21P131	1	no	no	0	0	1	no
6155	RPL27	1	no	no	0	0	1	no
284230	RPL36AP49	1	no	no	0	0	1	no
388401	RPL7P48	1	no	no	0	0	1	no
11102	RPP14	1	no	no	0	0	1	no
138716	RPP25L	1	no	no	0	0	1	no
6218	RPS17	1	no	no	0	0	1	no
6234	RPS28	1	no	no	0	0	1	no
6235	RPS29	1	no	no	0	0	1	no
146053	RPS3AP47	1	no	no	0	0	1	no
400652	RPS3AP49	1	no	no	0	0	1	no
145767	RPS3AP6	1	no	no	0	0	1	no
6194	RPS6	1	yes	no	0	0	2	no
8986	RPS6KA4	1	no	no	0	0	1	no
9252	RPS6KA5	1	no	no	0	0	1	no
83694	RPS6KL1	1	no	no	0	0	1	no
440732	RPS7P3	1	no	no	0	0	1	no
6202	RPS8	1	no	no	0	0	1	no
57521	RPTOR	1	no	no	0	0	1	no
9125	RQCD1	1	no	no	0	0	1	no
58528	RRAGD	1	no	no	0	0	1	no
345895	RSPH4A	1	no	no	0	0	1	no
64108	RTP4	1	no	no	0	0	1	no
10900	RUNDC3A	1	no	no	0	0	1	no
6258	RXRG	1	no	no	0	0	1	no
142891	SAMD8	1	no	no	0	0	1	no
6301	SARS	1	no	no	0	0	1	no
60485	SAV1	1	no	no	0	0	1	no
6319	SCD	1	no	no	0	0	1	no
6328	SCN3A	1	no	no	0	0	1	no
6334	SCN8A	1	no	no	0	0	1	no
6339	SCNN1D	1	no	no	0	0	1	no
6340	SCNN1G	1	no	no	0	0	1	no
57147	SCYL3	1	no	no	0	0	1	no
163859	SDE2	1	no	no	0	0	1	no
55176	SEC61A2	1	no	no	0	0	1	no
8991	SELENBP1	1	no	no	0	0	1	no
5265	SERPINA1	1	no	no	0	0	1	no
5055	SERPINB2	1	no	no	0	0	1	no
51639	SF3B14	1	no	no	0	0	1	no
6442	SGCA	1	no	no	0	0	1	no
6446	SGK1	1	yes	no	0	0	2	no
84197	SGK196	1	no	no	0	0	1	no
4068	SH2D1A	1	no	no	0	0	1	no
6464	SHC1	1	no	no	0	0	1	no
51246	SHISA5	1	no	no	0	0	1	no
23729	SHPK	1	no	no	0	0	1	no
6478	SIAH2	1	yes	no	0	0	2	no
8778	SIGLEC5	1	no	no	0	0	1	no
23387	SIK3	1	no	no	0	0	1	no
23410	SIRT3	1	no	no	0	0	1	no
6560	SLC12A4	1	no	no	0	0	1	no
10786	SLC17A3	1	no	no	0	0	1	no
6509	SLC1A4	1	no	no	0	0	1	no
63027	SLC22A23	1	no	no	0	0	1	no
9356	SLC22A6	1	no	no	0	0	1	no
92014	SLC25A51	1	no	no	0	0	1	no
6514	SLC2A2	1	no	no	0	0	1	no
10559	SLC35A1	1	no	no	0	0	1	no
54946	SLC41A3	1	no	no	0	0	1	no
55652	SLC48A1	1	no	no	0	0	1	no
113278	SLC52A3	1	no	no	0	0	1	no
6523	SLC5A1	1	no	no	0	0	1	no
340024	SLC6A19	1	no	no	0	0	1	no
6541	SLC7A1	1	no	no	0	0	1	no
84189	SLITRK6	1	no	no	0	0	1	no
10569	SLU7	1	no	no	0	0	1	no
4090	SMAD5	1	no	no	0	0	1	no
4092	SMAD7	1	no	no	0	0	1	no
6603	SMARCD2	1	no	no	0	0	1	no
6604	SMARCD3	1	no	no	0	0	1	no
23049	SMG1	1	no	no	0	0	1	no
55234	SMU1	1	no	no	0	0	1	no
6627	SNRPA1	1	no	no	0	0	1	no
6633	SNRPD2	1	no	no	0	0	1	no
10073	SNUPN	1	no	no	0	0	1	no
22938	SNW1	1	no	no	0	0	1	no
51429	SNX9	1	no	no	0	0	1	no
6650	SOLH	1	no	no	0	0	1	no
6653	SORL1	1	no	no	0	0	1	no
65124	SOWAHC	1	no	no	0	0	1	no
200162	SPAG17	1	no	no	0	0	1	no
124044	SPATA2L	1	no	no	0	0	1	no
201305	SPNS3	1	no	no	0	0	1	no
10252	SPRY1	1	no	no	0	0	1	no
6755	SSTR5	1	no	no	0	0	1	no
30815	ST6GALNAC6	1	no	no	0	0	1	no
6489	ST8SIA1	1	no	no	0	0	1	no
23166	STAB1	1	no	no	0	0	1	no
246329	STAC3	1	no	no	0	0	1	no
114790	STK11IP	1	no	no	0	0	1	no
8428	STK24	1	no	no	0	0	1	no
56164	STK31	1	no	no	0	0	1	no
11329	STK38	1	no	no	0	0	1	no
27347	STK39	1	no	no	0	0	1	no
10273	STUB1	1	no	no	0	0	1	no
8677	STX10	1	no	no	0	0	1	no
252983	STXBP4	1	no	no	0	0	1	no
55959	SULF2	1	no	no	0	0	1	no
27233	SULT1C4	1	no	no	0	0	1	no
387082	SUMO4	1	no	no	0	0	1	no
6840	SVIL	1	no	no	0	0	1	no
256126	SYCE2	1	no	no	0	0	1	no
8831	SYNGAP1	1	no	no	0	0	1	no
8867	SYNJ1	1	no	no	0	0	1	no
90019	SYT8	1	no	no	0	0	1	no
10454	TAB1	1	no	no	0	0	1	no
6863	TAC1	1	no	no	0	0	1	no
6883	TAF12	1	no	no	0	0	1	no
132001	TAMM41	1	no	no	0	0	1	no
57551	TAOK1	1	no	no	0	0	1	no
51347	TAOK3	1	no	no	0	0	1	no
6894	TARBP1	1	no	no	0	0	1	no
50839	TAS2R10	1	no	no	0	0	1	no
26000	TBC1D10B	1	no	no	0	0	1	no
55773	TBC1D23	1	no	no	0	0	1	no
29110	TBK1	1	yes	no	0	0	2	no
79718	TBL1XR1	1	no	no	0	0	1	no
10607	TBL3	1	no	no	0	0	1	no
30009	TBX21	1	no	no	0	0	1	no
285343	TCAIM	1	no	no	0	0	1	no
8557	TCAP	1	no	no	0	0	1	no
9338	TCEAL1	1	no	no	0	0	1	no
6942	TCF20	1	no	no	0	0	1	no
22980	TCF25	1	no	no	0	0	1	no
6929	TCF3	1	no	no	0	0	1	no
83439	TCF7L1	1	no	no	0	0	1	no
255758	TCTEX1D2	1	no	no	0	0	1	no
6996	TDG	1	no	no	0	0	1	no
7005	TEAD3	1	no	no	0	0	1	no
150483	TEKT4	1	no	no	0	0	1	no
7020	TFAP2A	1	no	no	0	0	1	no
7022	TFAP2C	1	no	no	0	0	1	no
7030	TFE3	1	yes	no	0	0	2	no
7046	TGFBR1	1	no	no	0	0	1	no
96764	TGS1	1	no	no	0	0	1	no
7069	THRSP	1	no	no	0	0	1	no
92610	TIFA	1	no	no	0	0	1	no
10245	TIMM17B	1	no	no	0	0	1	no
10469	TIMM44	1	no	no	0	0	1	no
7084	TK2	1	no	no	0	0	1	no
9874	TLK1	1	no	no	0	0	1	no
81793	TLR10	1	no	no	0	0	1	no
55374	TMCO6	1	no	no	0	0	1	no
84187	TMEM164	1	no	no	0	0	1	no
56900	TMEM167B	1	no	no	0	0	1	no
25880	TMEM186	1	no	no	0	0	1	no
8269	TMEM187	1	no	no	0	0	1	no
51259	TMEM216	1	no	no	0	0	1	no
80195	TMEM254	1	no	no	0	0	1	no
120224	TMEM45B	1	no	no	0	0	1	no
80021	TMEM62	1	no	no	0	0	1	no
3371	TNC	1	no	no	0	0	1	no
8794	TNFRSF10C	1	no	no	0	0	1	no
8793	TNFRSF10D	1	yes	no	0	0	2	no
8784	TNFRSF18	1	no	no	0	0	1	no
8771	TNFRSF6B	1	no	no	0	0	1	no
79931	TNIP3	1	no	no	0	0	1	no
116447	TOP1MT	1	no	no	0	0	1	no
89882	TPD52L3	1	no	no	0	0	1	no
91978	TPGS1	1	no	no	0	0	1	no
284355	TPRX1	1	no	no	0	0	1	no
7177	TPSAB1	1	no	no	0	0	1	no
387590	TPTEP1	1	no	no	0	0	1	no
7109	TRAPPC10	1	no	no	0	0	1	no
1787	TRDMT1	1	no	no	0	0	1	no
55809	TRERF1	1	no	no	0	0	1	no
28951	TRIB2	1	no	no	0	0	1	no
9830	TRIM14	1	no	no	0	0	1	no
51127	TRIM17	1	no	no	0	0	1	no
6737	TRIM21	1	no	no	0	0	1	no
10346	TRIM22	1	no	no	0	0	1	no
7726	TRIM26	1	no	no	0	0	1	no
5987	TRIM27	1	no	no	0	0	1	no
166655	TRIM60	1	no	no	0	0	1	no
152992	TRMT44	1	no	no	0	0	1	no
115708	TRMT61A	1	no	no	0	0	1	no
10024	TROAP	1	no	no	0	0	1	no
8295	TRRAP	1	no	no	0	0	1	no
83983	TSSK6	1	no	no	0	0	1	no
10381	TUBB3	1	no	no	0	0	1	no
7286	TUFT1	1	no	no	0	0	1	no
7294	TXK	1	no	no	0	0	1	no
51061	TXNDC11	1	no	no	0	0	1	no
10907	TXNL4A	1	no	no	0	0	1	no
7319	UBE2A	1	no	no	0	0	1	no
7324	UBE2E1	1	no	no	0	0	1	no
7328	UBE2H	1	no	no	0	0	1	no
56893	UBQLN4	1	no	no	0	0	1	no
23352	UBR4	1	no	no	0	0	1	no
127733	UBXN10	1	no	no	0	0	1	no
51720	UIMC1	1	no	no	0	0	1	no
80329	ULBP1	1	no	no	0	0	1	no
80328	ULBP2	1	no	no	0	0	1	no
340260	UNCX	1	no	no	0	0	1	no
55850	USE1	1	no	no	0	0	1	no
84132	USP42	1	no	no	0	0	1	no
64854	USP46	1	no	no	0	0	1	no
9098	USP6	1	no	no	0	0	1	no
7423	VEGFB	1	no	no	0	0	1	no
8875	VNN2	1	no	no	0	0	1	no
9525	VPS4B	1	no	no	0	0	1	no
51542	VPS54	1	no	no	0	0	1	no
51534	VTA1	1	no	no	0	0	1	no
100144435	VTRNA3-1P	1	no	no	0	0	1	no
51322	WAC	1	no	no	0	0	1	no
220906	WAC-AS1	1	no	no	0	0	1	no
8936	WASF1	1	no	no	0	0	1	no
10810	WASF3	1	no	no	0	0	1	no
89891	WDR34	1	no	no	0	0	1	no
22884	WDR37	1	no	no	0	0	1	no
11180	WDR6	1	no	no	0	0	1	no
84292	WDR83	1	no	no	0	0	1	no
7474	WNT5A	1	no	no	0	0	1	no
7483	WNT9A	1	no	no	0	0	1	no
56949	XAB2	1	no	no	0	0	1	no
7494	XBP1	1	no	no	0	0	1	no
8089	YEATS4	1	no	no	0	0	1	no
10652	YKT6	1	no	no	0	0	1	no
91746	YTHDC1	1	no	no	0	0	1	no
57621	ZBTB2	1	no	no	0	0	1	no
79842	ZBTB3	1	no	no	0	0	1	no
84878	ZBTB45	1	no	no	0	0	1	no
55596	ZCCHC8	1	no	no	0	0	1	no
23503	ZFYVE26	1	no	no	0	0	1	no
7545	ZIC1	1	no	no	0	0	1	no
7586	ZKSCAN1	1	no	no	0	0	1	no
57178	ZMIZ1	1	no	no	0	0	1	no
9204	ZMYM6	1	no	no	0	0	1	no
7691	ZNF132	1	no	no	0	0	1	no
7710	ZNF154	1	no	no	0	0	1	no
7564	ZNF16	1	no	no	0	0	1	no
7738	ZNF184	1	no	no	0	0	1	no
7764	ZNF217	1	no	no	0	0	1	no
7767	ZNF224	1	no	no	0	0	1	no
150142	ZNF295-AS1	1	no	no	0	0	1	no
59348	ZNF350	1	no	no	0	0	1	no
100129482	ZNF37BP	1	no	no	0	0	1	no
55628	ZNF407	1	no	no	0	0	1	no
84330	ZNF414	1	no	no	0	0	1	no
9668	ZNF432	1	no	no	0	0	1	no
80818	ZNF436	1	no	no	0	0	1	no
25888	ZNF473	1	no	no	0	0	1	no
57615	ZNF492	1	no	no	0	0	1	no
84450	ZNF512	1	no	no	0	0	1	no
57473	ZNF512B	1	no	no	0	0	1	no
79818	ZNF552	1	no	no	0	0	1	no
163081	ZNF567	1	no	no	0	0	1	no
51157	ZNF580	1	no	no	0	0	1	no
201514	ZNF584	1	no	no	0	0	1	no
115950	ZNF653	1	no	no	0	0	1	no
339500	ZNF678	1	no	no	0	0	1	no
7634	ZNF80	1	no	no	0	0	1	no
7637	ZNF84	1	no	no	0	0	1	no
643641	ZNF862	1	no	no	0	0	1	no
54764	ZRANB1	1	no	no	0	0	1	no
