# Supplementary material for: Nucleolar Relocalization of RBM14 by Influenza A Virus NS1 Protein
Source: mSphere. 2018 Nov 14;3(6):e00549-18. doi: 10.1128/mSphereDirect.00549-18 (PMC6236804; doi:10.1128/mSphereDirect.00549-18)
Supplement: TABLE S5 [file sph006182706sd5.xls]

## Sheet: A549
Cell type	Virus	Gene Symbol	siRNA	Mean NPI	Hit
A549	H1N1	ANXA1	D1	0.93811	no
A549	H1N1	ANXA1	D2	0.615223	no
A549	H1N1	ANXA1	D3	0.967594	no
A549	H1N1	ANXA1	Q1	0.735179	no
A549	H1N1	ANXA1	Q2	0.890576	no
A549	H1N1	ANXA1	Q3	0.850971	no
A549	H1N1	ARCN1	D1	0.148123	yes
A549	H1N1	ARCN1	D2	0.181119	yes
A549	H1N1	ARCN1	D3	0.293328	yes
A549	H1N1	ARCN1	Q1	0.165563	yes
A549	H1N1	ARCN1	Q2	0.211049	yes
A549	H1N1	ARCN1	Q3	0.351784	yes
A549	H1N1	ATP1A3	D1	1.10764	no
A549	H1N1	ATP1A3	D2	0.892551	no
A549	H1N1	ATP1A3	D3	0.825073	no
A549	H1N1	ATP1A3	Q1	1.12481	no
A549	H1N1	ATP1A3	Q2	0.599703	yes
A549	H1N1	ATP1A3	Q3	0.72678	no
A549	H1N1	ATP5C1	D1	0.439026	yes
A549	H1N1	ATP5C1	D2	0.387985	yes
A549	H1N1	ATP5C1	D3	1.19213	no
A549	H1N1	ATP5C1	Q1	0.602562	no
A549	H1N1	ATP5C1	Q2	0.721525	no
A549	H1N1	ATP5C1	Q3	0.336553	yes
A549	H1N1	ATP6V1G1	D1	0.561798	yes
A549	H1N1	ATP6V1G1	D2	0.402305	yes
A549	H1N1	ATP6V1G1	D3	0.549031	no
A549	H1N1	ATP6V1G1	Q1	0.341492	yes
A549	H1N1	ATP6V1G1	Q2	0.296541	yes
A549	H1N1	ATP6V1G1	Q3	1.12052	no
A549	H1N1	BHLHE40	D1	0.947888	no
A549	H1N1	BHLHE40	D2	0.81486	no
A549	H1N1	BHLHE40	D3	1.01873	no
A549	H1N1	BHLHE40	Q1	0.446353	yes
A549	H1N1	BHLHE40	Q2	0.615935	no
A549	H1N1	BHLHE40	Q3	0.180466	yes
A549	H1N1	CCT6A	D1	0.809258	no
A549	H1N1	CCT6A	D2	0.8865	no
A549	H1N1	CCT6A	D3	1.16146	no
A549	H1N1	CCT6A	Q1	1.01623	no
A549	H1N1	CCT6A	Q2	1.16277	no
A549	H1N1	CCT6A	Q3	0.638109	no
A549	H1N1	COPB1	D1	0.980127	no
A549	H1N1	COPB1	D2	0.842774	no
A549	H1N1	COPB1	D3	0.835166	no
A549	H1N1	COPB1	Q1	0.941111	no
A549	H1N1	COPB1	Q2	0.566689	no
A549	H1N1	COPB1	Q3	0.427751	yes
A549	H1N1	COPB2	D1	0.374664	yes
A549	H1N1	COPB2	D2	0.355159	yes
A549	H1N1	COPB2	D3	0.212254	yes
A549	H1N1	COPB2	Q1	0.282497	yes
A549	H1N1	COPB2	Q2	0.396324	yes
A549	H1N1	COPB2	Q3	0.264445	yes
A549	H1N1	COPE	D1	0.950202	no
A549	H1N1	COPE	D2	0.821007	no
A549	H1N1	COPE	D3	0.902406	no
A549	H1N1	COPE	Q1	1.06673	no
A549	H1N1	COPE	Q2	0.758882	no
A549	H1N1	COPE	Q3	0.935665	no
A549	H1N1	COPG1	D1	0.37241	yes
A549	H1N1	COPG1	D2	0.820833	no
A549	H1N1	COPG1	D3	0.492276	no
A549	H1N1	COPG1	Q1	0.313202	yes
A549	H1N1	COPG1	Q2	0.425202	yes
A549	H1N1	COPG1	Q3	0.843314	no
A549	H1N1	DHCR7	D1	0.865034	no
A549	H1N1	DHCR7	D2	0.858988	no
A549	H1N1	DHCR7	D3	0.840643	no
A549	H1N1	DHCR7	Q1	0.655999	no
A549	H1N1	DHCR7	Q2	0.738968	no
A549	H1N1	DHCR7	Q3	0.795781	no
A549	H1N1	DOCK5	D1	0.426777	yes
A549	H1N1	DOCK5	D2	0.673978	no
A549	H1N1	DOCK5	D3	0.56608	no
A549	H1N1	DOCK5	Q1	0.700222	no
A549	H1N1	DOCK5	Q2	0.682113	no
A549	H1N1	DOCK5	Q3	0.97859	no
A549	H1N1	EFTUD2	D1	1.18144	no
A549	H1N1	EFTUD2	D2	1.1165	no
A549	H1N1	EFTUD2	D3	0.580313	yes
A549	H1N1	EFTUD2	Q1	0.93548	no
A549	H1N1	EFTUD2	Q2	0.367715	yes
A549	H1N1	EFTUD2	Q3	1.0812	no
A549	H1N1	EIF4G2	D1	0.923118	no
A549	H1N1	EIF4G2	D2	0.841267	no
A549	H1N1	EIF4G2	D3	1.05891	no
A549	H1N1	EIF4G2	Q1	0.882409	no
A549	H1N1	EIF4G2	Q2	0.696235	no
A549	H1N1	EIF4G2	Q3	1.11651	no
A549	H1N1	EPRS	D1	0.781306	no
A549	H1N1	EPRS	D2	0.676223	no
A549	H1N1	EPRS	D3	0.980959	no
A549	H1N1	EPRS	Q1	0.842768	no
A549	H1N1	EPRS	Q2	0.637236	no
A549	H1N1	EPRS	Q3	1.11191	no
A549	H1N1	FAU	D1	1.05883	no
A549	H1N1	FAU	D2	1.21512	no
A549	H1N1	FAU	D3	1.43938	no
A549	H1N1	FAU	Q1	1.26633	no
A549	H1N1	FAU	Q2	0.828455	no
A549	H1N1	FAU	Q3	1.03644	no
A549	H1N1	FHOD1	D1	0.581147	no
A549	H1N1	FHOD1	D2	0.773418	no
A549	H1N1	FHOD1	D3	0.537718	no
A549	H1N1	FHOD1	Q1	0.817072	no
A549	H1N1	FHOD1	Q2	0.802072	no
A549	H1N1	FHOD1	Q3	0.485656	yes
A549	H1N1	FUS	D1	0.606993	no
A549	H1N1	FUS	D2	0.775971	no
A549	H1N1	FUS	D3	0.879576	no
A549	H1N1	FUS	Q1	0.544184	yes
A549	H1N1	FUS	Q2	0.606223	no
A549	H1N1	FUS	Q3	0.93611	no
A549	H1N1	HSPD1	D1	0.724285	no
A549	H1N1	HSPD1	D2	1.02757	no
A549	H1N1	HSPD1	D3	0.694298	no
A549	H1N1	HSPD1	Q1	0.491321	yes
A549	H1N1	HSPD1	Q2	0.854593	no
A549	H1N1	HSPD1	Q3	0.553032	yes
A549	H1N1	IRAK1	D1	0.620846	no
A549	H1N1	IRAK1	D2	0.807588	no
A549	H1N1	IRAK1	D3	0.971777	no
A549	H1N1	IRAK1	Q1	1.09218	no
A549	H1N1	IRAK1	Q2	0.45203	yes
A549	H1N1	IRAK1	Q3	1.44726	no
A549	H1N1	ISG15	D1	0.866552	no
A549	H1N1	ISG15	D2	0.564914	yes
A549	H1N1	ISG15	D3	0.617221	no
A549	H1N1	ISG15	Q1	0.611489	no
A549	H1N1	ISG15	Q2	0.538	yes
A549	H1N1	ISG15	Q3	0.168286	yes
A549	H1N1	IVNS1ABP	D1	0.619434	no
A549	H1N1	IVNS1ABP	D2	0.77456	no
A549	H1N1	IVNS1ABP	D3	0.616087	no
A549	H1N1	IVNS1ABP	Q1	0.782379	no
A549	H1N1	IVNS1ABP	Q2	0.551145	yes
A549	H1N1	IVNS1ABP	Q3	1.0745	no
A549	H1N1	LAMA5	D1	1.05438	no
A549	H1N1	LAMA5	D2	0.993879	no
A549	H1N1	LAMA5	D3	0.767015	no
A549	H1N1	LAMA5	Q1	1.16194	no
A549	H1N1	LAMA5	Q2	0.87708	no
A549	H1N1	LAMA5	Q3	1.12982	no
A549	H1N1	LMNA	D1	0.862571	no
A549	H1N1	LMNA	D2	1.02326	no
A549	H1N1	LMNA	D3	0.789119	no
A549	H1N1	LMNA	Q1	0.499944	yes
A549	H1N1	LMNA	Q2	0.428968	no
A549	H1N1	LMNA	Q3	0.463504	yes
A549	H1N1	MAP2K	D1	0.978981	no
A549	H1N1	MAP2K	D2	1.07252	no
A549	H1N1	MAP2K	D3	1.04967	no
A549	H1N1	MAP2K	Q1	0.435988	no
A549	H1N1	MAP2K	Q2	0.634787	no
A549	H1N1	MAP2K	Q3	0.695416	no
A549	H1N1	NUP214	D1	0.600442	no
A549	H1N1	NUP214	D2	0.376606	yes
A549	H1N1	NUP214	D3	0.617144	no
A549	H1N1	NUP214	Q1	0.690053	no
A549	H1N1	NUP214	Q2	0.30918	yes
A549	H1N1	NUP214	Q3	0.857215	no
A549	H1N1	NXF1	D1	0.374475	yes
A549	H1N1	NXF1	D2	0.101659	yes
A549	H1N1	NXF1	D3	0.0301858	yes
A549	H1N1	NXF1	Q1	0.680767	no
A549	H1N1	NXF1	Q2	0.0452774	yes
A549	H1N1	NXF1	Q3	0.0759754	yes
A549	H1N1	OXSR1	D1	0.904489	no
A549	H1N1	OXSR1	D2	0.85569	no
A549	H1N1	OXSR1	D3	0.92702	no
A549	H1N1	OXSR1	Q1	0.729224	no
A549	H1N1	OXSR1	Q2	0.395107	yes
A549	H1N1	OXSR1	Q3	0.798962	no
A549	H1N1	PCCB	D1	0.751027	no
A549	H1N1	PCCB	D2	1.14991	no
A549	H1N1	PCCB	D3	1.23996	no
A549	H1N1	PCCB	Q1	1.17616	no
A549	H1N1	PCCB	Q2	0.783932	no
A549	H1N1	PCCB	Q3	1.09504	no
A549	H1N1	PGD	D1	0.895246	no
A549	H1N1	PGD	D2	0.706853	no
A549	H1N1	PGD	D3	0.83874	no
A549	H1N1	PGD	Q1	0.632339	no
A549	H1N1	PGD	Q2	0.922563	no
A549	H1N1	PGD	Q3	0.993564	no
A549	H1N1	PRPF8	D1	0.58311	no
A549	H1N1	PRPF8	D2	0.567516	yes
A549	H1N1	PRPF8	D3	0.733409	no					HTBE	1.33469
A549	H1N1	PRPF8	Q1	0.708236	no						0.527799
A549	H1N1	PRPF8	Q2	0.133312	yes						0.823577
A549	H1N1	PRPF8	Q3	0.266933	yes						0.873149
A549	H1N1	PSMC1	D1	1.21205	no						1.2779
A549	H1N1	PSMC1	D2	0.864753	no						0.505294
A549	H1N1	PSMC1	D3	0.9658	no
A549	H1N1	PSMC1	Q1	1.03953	no
A549	H1N1	PSMC1	Q2	1.06996	no
A549	H1N1	PSMC1	Q3	0.983954	no
A549	H1N1	PSMD1	D1	0.828053	no
A549	H1N1	PSMD1	D2	0.825623	no
A549	H1N1	PSMD1	D3	0.858489	no
A549	H1N1	PSMD1	Q1	0.692905	no
A549	H1N1	PSMD1	Q2	0.798696	no
A549	H1N1	PSMD1	Q3	0.590701	yes
A549	H1N1	RBM14	D1	0.547113	yes
A549	H1N1	RBM14	D2	1.01197	no
A549	H1N1	RBM14	D3	0.600676	no
A549	H1N1	RBM14	Q1	0.339553	yes
A549	H1N1	RBM14	Q2	0.898216	no
A549	H1N1	RBM14	Q3	1.00843	no
A549	H1N1	RNF213	D1	0.492533	yes
A549	H1N1	RNF213	D2	0.842894	no
A549	H1N1	RNF213	D3	0.440053	no
A549	H1N1	RNF213	Q1	0.840927	no
A549	H1N1	RNF213	Q2	0.676701	no
A549	H1N1	RNF213	Q3	0.768069	no
A549	H1N1	RPL28	D1	0.957362	no
A549	H1N1	RPL28	D2	1.1662	no
A549	H1N1	RPL28	D3	0.76075	no
A549	H1N1	RPL28	Q1	1.12552	no
A549	H1N1	RPL28	Q2	1.06815	no
A549	H1N1	RPL28	Q3	0.989626	no
A549	H1N1	RPL35	D1	1.42021	no
A549	H1N1	RPL35	D2	1.43866	no
A549	H1N1	RPL35	D3	0.951795	no
A549	H1N1	RPL35	Q1	1.31365	no
A549	H1N1	RPL35	Q2	1.29773	no
A549	H1N1	RPL35	Q3	1.49728	no
A549	H1N1	RPS10	D1	1.07289	no
A549	H1N1	RPS10	D2	0.953367	no
A549	H1N1	RPS10	D3	1.12523	no
A549	H1N1	RPS10	Q1	0.642515	no
A549	H1N1	RPS10	Q2	0.928149	no
A549	H1N1	RPS10	Q3	1.13093	no
A549	H1N1	RPS3A	D1	1.49218	no
A549	H1N1	RPS3A	D2	1.41469	no
A549	H1N1	RPS3A	D3	1.82034	no
A549	H1N1	RPS3A	Q1	1.16619	no
A549	H1N1	RPS3A	Q2	1.23385	no
A549	H1N1	RPS3A	Q3	1.24756	no
A549	H1N1	RPS5	D1	1.34736	no
A549	H1N1	RPS5	D2	1.21218	no
A549	H1N1	RPS5	D3	0.961348	no
A549	H1N1	RPS5	Q1	0.98968	no
A549	H1N1	RPS5	Q2	0.967445	no
A549	H1N1	RPS5	Q3	0.782476	no
A549	H1N1	RPS9	D1	0.73363	no
A549	H1N1	RPS9	D2	0.86302	no
A549	H1N1	RPS9	D3	1.03531	no
A549	H1N1	RPS9	Q1	0.633964	no
A549	H1N1	RPS9	Q2	0.70617	no
A549	H1N1	RPS9	Q3	0.8461	no
A549	H1N1	RRBP1	D1	0.990819	no
A549	H1N1	RRBP1	D2	0.81186	no
A549	H1N1	RRBP1	D3	0.671611	no
A549	H1N1	RRBP1	Q1	0.800887	no
A549	H1N1	RRBP1	Q2	0.755859	no
A549	H1N1	RRBP1	Q3	0.79049	no
A549	H1N1	SFPQ	D1	0.417722	yes
A549	H1N1	SFPQ	D2	0.249686	yes
A549	H1N1	SFPQ	D3	0.347923	yes
A549	H1N1	SFPQ	Q1	0.529288	yes
A549	H1N1	SFPQ	Q2	0.352771	yes
A549	H1N1	SFPQ	Q3	0.249913	yes
A549	H1N1	SPCS2	D1	0.66645	no
A549	H1N1	SPCS2	D2	0.677427	no
A549	H1N1	SPCS2	D3	1.03277	no
A549	H1N1	SPCS2	Q1	0.526973	yes
A549	H1N1	SPCS2	Q2	0.719847	no
A549	H1N1	SPCS2	Q3	0.576026	yes
A549	H1N1	SRP54	D1	0.739045	no
A549	H1N1	SRP54	D2	0.60773	no
A549	H1N1	SRP54	D3	0.865355	no
A549	H1N1	SRP54	Q1	1.09318	no
A549	H1N1	SRP54	Q2	0.834424	no
A549	H1N1	SRP54	Q3	0.577922	yes
A549	H1N1	TNPO3	D1	0.562189	no
A549	H1N1	TNPO3	D2	0.704014	no
A549	H1N1	TNPO3	D3	0.78431	no
A549	H1N1	TNPO3	Q1	0.460461	yes
A549	H1N1	TNPO3	Q2	0.812819	no
A549	H1N1	TNPO3	Q3	0.505503	yes
A549	H1N1	TRIM25	D1	0.775907	no
A549	H1N1	TRIM25	D2	0.617306	no
A549	H1N1	TRIM25	D3	0.506681	yes
A549	H1N1	TRIM25	Q1	0.760872	no
A549	H1N1	TRIM25	Q2	0.333846	yes
A549	H1N1	TRIM25	Q3	0.624234	no
A549	H1N1	TUBB	D1	0.572051	no
A549	H1N1	TUBB	D2	0.388961	yes
A549	H1N1	TUBB	D3	0.778359	no
A549	H1N1	TUBB	Q1	0.740893	no
A549	H1N1	TUBB	Q2	0.616946	no
A549	H1N1	TUBB	Q3	0.943484	no
A549	H1N1	UMPS	D1	0.749119	no
A549	H1N1	UMPS	D2	0.941877	no
A549	H1N1	UMPS	D3	0.855919	no
A549	H1N1	UMPS	Q1	0.521423	yes
A549	H1N1	UMPS	Q2	0.562337	yes
A549	H1N1	UMPS	Q3	0.65524	no
A549	H1N1	UQCRC2	D1	0.515739	yes
A549	H1N1	UQCRC2	D2	0.475364	yes
A549	H1N1	UQCRC2	D3	0.453203	yes
A549	H1N1	UQCRC2	Q1	0.499257	yes
A549	H1N1	UQCRC2	Q2	0.287922	yes
A549	H1N1	UQCRC2	Q3	0.638763	no
A549	H1N1	XPO1	D1	0.184871	yes
A549	H1N1	XPO1	D2	0.187946	yes
A549	H1N1	XPO1	D3	0.993463	no
A549	H1N1	XPO1	Q1	0.957641	no
A549	H1N1	XPO1	Q2	0.648513	no
A549	H1N1	XPO1	Q3	0.343299	yes
A549	H1N1	c14orf166	D1	0.473633	no
A549	H1N1	c14orf166	D2	0.445096	no
A549	H1N1	c14orf166	D3	0.251829	yes
A549	H1N1	c14orf166	Q1	0.660476	no
A549	H1N1	c14orf166	Q2	0.423171	yes
A549	H1N1	c14orf166	Q3	0.616717	no
A549	H3N2	ANXA1	D1	1.05802	no
A549	H3N2	ANXA1	D2	0.890474	no
A549	H3N2	ANXA1	D3	1.47817	no
A549	H3N2	ANXA1	Q1	0.841654	no
A549	H3N2	ANXA1	Q2	0.733904	no
A549	H3N2	ANXA1	Q3	0.93642	no
A549	H3N2	ARCN1	D1	0.439387	yes
A549	H3N2	ARCN1	D2	0.524536	yes
A549	H3N2	ARCN1	D3	0.417543	yes
A549	H3N2	ARCN1	Q1	0.377955	yes
A549	H3N2	ARCN1	Q2	0.425948	yes
A549	H3N2	ARCN1	Q3	0.476865	yes
A549	H3N2	ATP1A3	D1	0.926677	no
A549	H3N2	ATP1A3	D2	0.878833	no
A549	H3N2	ATP1A3	D3	0.966827	no
A549	H3N2	ATP1A3	Q1	1.03062	no
A549	H3N2	ATP1A3	Q2	0.606286	no
A549	H3N2	ATP1A3	Q3	0.583522	yes
A549	H3N2	ATP5C1	D1	0.327666	yes
A549	H3N2	ATP5C1	D2	0.684043	no
A549	H3N2	ATP5C1	D3	1.10805	no
A549	H3N2	ATP5C1	Q1	0.501586	yes
A549	H3N2	ATP5C1	Q2	0.467674	yes
A549	H3N2	ATP5C1	Q3	0.525923	yes
A549	H3N2	ATP6V1G1	D1	0.460988	yes
A549	H3N2	ATP6V1G1	D2	0.499084	yes
A549	H3N2	ATP6V1G1	D3	0.27578	yes
A549	H3N2	ATP6V1G1	Q1	0.263043	yes
A549	H3N2	ATP6V1G1	Q2	0.293807	yes
A549	H3N2	ATP6V1G1	Q3	0.76507	no
A549	H3N2	BHLHE40	D1	0.598854	yes
A549	H3N2	BHLHE40	D2	0.789097	no
A549	H3N2	BHLHE40	D3	0.941374	no
A549	H3N2	BHLHE40	Q1	1.03186	no
A549	H3N2	BHLHE40	Q2	0.640068	no
A549	H3N2	BHLHE40	Q3	0.102708	yes
A549	H3N2	CCT6A	D1	0.641032	no
A549	H3N2	CCT6A	D2	0.889478	no
A549	H3N2	CCT6A	D3	1.01244	no
A549	H3N2	CCT6A	Q1	1.09367	no
A549	H3N2	CCT6A	Q2	0.75593	no
A549	H3N2	CCT6A	Q3	0.794885	no
A549	H3N2	COPB1	D1	0.923868	no
A549	H3N2	COPB1	D2	0.890393	no
A549	H3N2	COPB1	D3	0.797169	no
A549	H3N2	COPB1	Q1	0.714872	no
A549	H3N2	COPB1	Q2	0.34776	yes
A549	H3N2	COPB1	Q3	0.273396	yes
A549	H3N2	COPB2	D1	0.348116	yes
A549	H3N2	COPB2	D2	0.398282	yes
A549	H3N2	COPB2	D3	0.31009	yes
A549	H3N2	COPB2	Q1	0.233187	yes
A549	H3N2	COPB2	Q2	0.257072	yes
A549	H3N2	COPB2	Q3	0.3229	yes
A549	H3N2	COPE	D1	0.731864	no
A549	H3N2	COPE	D2	0.736993	no
A549	H3N2	COPE	D3	0.783352	no
A549	H3N2	COPE	Q1	0.965805	no
A549	H3N2	COPE	Q2	0.602132	no
A549	H3N2	COPE	Q3	0.933284	no
A549	H3N2	COPG1	D1	0.532764	yes
A549	H3N2	COPG1	D2	1.16418	no
A549	H3N2	COPG1	D3	0.819277	no
A549	H3N2	COPG1	Q1	0.5278	yes
A549	H3N2	COPG1	Q2	0.385912	yes
A549	H3N2	COPG1	Q3	0.597309	yes
A549	H3N2	DHCR7	D1	0.819554	no
A549	H3N2	DHCR7	D2	1.14859	no
A549	H3N2	DHCR7	D3	0.820597	no
A549	H3N2	DHCR7	Q1	0.769395	no
A549	H3N2	DHCR7	Q2	0.525394	yes
A549	H3N2	DHCR7	Q3	0.550615	yes
A549	H3N2	DOCK5	D1	0.422604	yes
A549	H3N2	DOCK5	D2	0.960984	no
A549	H3N2	DOCK5	D3	1.0881	no
A549	H3N2	DOCK5	Q1	1.16789	no
A549	H3N2	DOCK5	Q2	0.397036	yes
A549	H3N2	DOCK5	Q3	1.53064	no
A549	H3N2	EFTUD2	D1	1.16512	no
A549	H3N2	EFTUD2	D2	0.939483	no
A549	H3N2	EFTUD2	D3	0.442094	yes
A549	H3N2	EFTUD2	Q1	0.71598	no
A549	H3N2	EFTUD2	Q2	0.437885	yes
A549	H3N2	EFTUD2	Q3	0.966427	no
A549	H3N2	EIF4G2	D1	0.52608	yes
A549	H3N2	EIF4G2	D2	0.767001	no
A549	H3N2	EIF4G2	D3	0.942906	no
A549	H3N2	EIF4G2	Q1	0.932901	no
A549	H3N2	EIF4G2	Q2	0.71018	no
A549	H3N2	EIF4G2	Q3	1.22766	no
A549	H3N2	EPRS	D1	0.774129	no
A549	H3N2	EPRS	D2	0.928628	no
A549	H3N2	EPRS	D3	0.815329	no
A549	H3N2	EPRS	Q1	0.808422	no
A549	H3N2	EPRS	Q2	0.681497	no
A549	H3N2	EPRS	Q3	0.760061	no
A549	H3N2	FAU	D1	1.20469	no
A549	H3N2	FAU	D2	0.654205	no
A549	H3N2	FAU	D3	1.08875	no
A549	H3N2	FAU	Q1	0.927535	no
A549	H3N2	FAU	Q2	0.587068	yes
A549	H3N2	FAU	Q3	0.797414	no
A549	H3N2	FHOD1	D1	0.454859	yes
A549	H3N2	FHOD1	D2	0.806602	no
A549	H3N2	FHOD1	D3	0.807805	no
A549	H3N2	FHOD1	Q1	0.637975	no
A549	H3N2	FHOD1	Q2	0.78573	no
A549	H3N2	FHOD1	Q3	0.923865	no
A549	H3N2	FUS	D1	0.783684	no
A549	H3N2	FUS	D2	0.957413	no
A549	H3N2	FUS	D3	0.972082	no
A549	H3N2	FUS	Q1	0.752137	no
A549	H3N2	FUS	Q2	0.671645	no
A549	H3N2	FUS	Q3	0.821238	no
A549	H3N2	HSPD1	D1	0.67867	no
A549	H3N2	HSPD1	D2	1.03259	no
A549	H3N2	HSPD1	D3	1.00954	no
A549	H3N2	HSPD1	Q1	0.758616	no
A549	H3N2	HSPD1	Q2	0.775302	no
A549	H3N2	HSPD1	Q3	0.691526	no
A549	H3N2	IRAK1	D1	0.975801	no
A549	H3N2	IRAK1	D2	0.928381	no
A549	H3N2	IRAK1	D3	1.35272	no
A549	H3N2	IRAK1	Q1	0.951959	no
A549	H3N2	IRAK1	Q2	0.706896	no
A549	H3N2	IRAK1	Q3	1.4315	no
A549	H3N2	ISG15	D1	1.94175	no
A549	H3N2	ISG15	D2	0.413905	yes
A549	H3N2	ISG15	D3	0.844094	no
A549	H3N2	ISG15	Q1	0.766049	no
A549	H3N2	ISG15	Q2	0.567792	yes
A549	H3N2	ISG15	Q3	0.677023	no
A549	H3N2	IVNS1ABP	D1	0.723311	no
A549	H3N2	IVNS1ABP	D2	0.857326	no
A549	H3N2	IVNS1ABP	D3	1.00275	no
A549	H3N2	IVNS1ABP	Q1	0.692305	no
A549	H3N2	IVNS1ABP	Q2	0.654645	no
A549	H3N2	IVNS1ABP	Q3	0.760514	no
A549	H3N2	LAMA5	D1	0.860817	no
A549	H3N2	LAMA5	D2	0.7807	no
A549	H3N2	LAMA5	D3	0.966913	no
A549	H3N2	LAMA5	Q1	0.848654	no
A549	H3N2	LAMA5	Q2	0.95385	no
A549	H3N2	LAMA5	Q3	1.12315	no
A549	H3N2	LMNA	D1	0.948759	no
A549	H3N2	LMNA	D2	0.804822	no
A549	H3N2	LMNA	D3	0.634212	no
A549	H3N2	LMNA	Q1	0.855573	no
A549	H3N2	LMNA	Q2	0.870614	no
A549	H3N2	LMNA	Q3	0.627582	no
A549	H3N2	MAP2K	D1	0.742266	no
A549	H3N2	MAP2K	D2	0.679723	no
A549	H3N2	MAP2K	D3	0.687539	no
A549	H3N2	MAP2K	Q1	0.766806	no
A549	H3N2	MAP2K	Q2	0.400948	yes
A549	H3N2	MAP2K	Q3	0.874587	no
A549	H3N2	NUP214	D1	0.440725	yes
A549	H3N2	NUP214	D2	0.464514	yes
A549	H3N2	NUP214	D3	0.498178	yes
A549	H3N2	NUP214	Q1	0.864749	no
A549	H3N2	NUP214	Q2	0.160718	yes
A549	H3N2	NUP214	Q3	0.830653	no
A549	H3N2	NXF1	D1	0.455431	yes
A549	H3N2	NXF1	D2	0.011476	yes
A549	H3N2	NXF1	D3	0.0279906	yes
A549	H3N2	NXF1	Q1	0.735841	no
A549	H3N2	NXF1	Q2	0.0845857	yes
A549	H3N2	NXF1	Q3	0.02422	yes
A549	H3N2	OXSR1	D1	1.01849	no
A549	H3N2	OXSR1	D2	0.847133	no
A549	H3N2	OXSR1	D3	0.663076	no
A549	H3N2	OXSR1	Q1	0.641441	no
A549	H3N2	OXSR1	Q2	0.486984	yes
A549	H3N2	OXSR1	Q3	0.491171	yes
A549	H3N2	PCCB	D1	0.722621	no
A549	H3N2	PCCB	D2	0.791884	no
A549	H3N2	PCCB	D3	0.928779	no
A549	H3N2	PCCB	Q1	0.739752	no
A549	H3N2	PCCB	Q2	0.693233	no
A549	H3N2	PCCB	Q3	0.810124	no
A549	H3N2	PGD	D1	0.827896	no
A549	H3N2	PGD	D2	0.9137	no
A549	H3N2	PGD	D3	0.942311	no
A549	H3N2	PGD	Q1	0.697533	no
A549	H3N2	PGD	Q2	0.793787	no
A549	H3N2	PGD	Q3	0.689469	no
A549	H3N2	PRPF8	D1	0.210098	yes
A549	H3N2	PRPF8	D2	0.35471	yes
A549	H3N2	PRPF8	D3	0.327922	yes
A549	H3N2	PRPF8	Q1	0.285398	yes
A549	H3N2	PRPF8	Q2	0.596848	yes
A549	H3N2	PRPF8	Q3	0.232554	yes
A549	H3N2	PSMC1	D1	0.882822	no
A549	H3N2	PSMC1	D2	0.952828	no
A549	H3N2	PSMC1	D3	0.77462	no
A549	H3N2	PSMC1	Q1	1.09856	no
A549	H3N2	PSMC1	Q2	0.836528	no
A549	H3N2	PSMC1	Q3	0.908986	no
A549	H3N2	PSMD1	D1	0.655458	no
A549	H3N2	PSMD1	D2	0.537341	yes
A549	H3N2	PSMD1	D3	0.786799	no
A549	H3N2	PSMD1	Q1	0.632925	no
A549	H3N2	PSMD1	Q2	0.796273	no
A549	H3N2	PSMD1	Q3	0.662801	no
A549	H3N2	RBM14	D1	0.468642	yes
A549	H3N2	RBM14	D2	0.816367	no
A549	H3N2	RBM14	D3	0.256249	yes
A549	H3N2	RBM14	Q1	0.467236	yes
A549	H3N2	RBM14	Q2	0.49874	yes
A549	H3N2	RBM14	Q3	0.749511	no
A549	H3N2	RNF213	D1	0.805311	no
A549	H3N2	RNF213	D2	1.10217	no
A549	H3N2	RNF213	D3	0.801946	no
A549	H3N2	RNF213	Q1	0.656314	no
A549	H3N2	RNF213	Q2	0.834708	no
A549	H3N2	RNF213	Q3	0.385053	yes
A549	H3N2	RPL28	D1	0.742785	no
A549	H3N2	RPL28	D2	0.919014	no
A549	H3N2	RPL28	D3	0.925652	no
A549	H3N2	RPL28	Q1	0.968321	no
A549	H3N2	RPL28	Q2	1.247	no
A549	H3N2	RPL28	Q3	0.866594	no
A549	H3N2	RPL35	D1	1.34356	no
A549	H3N2	RPL35	D2	1.49588	no
A549	H3N2	RPL35	D3	1.0449	no
A549	H3N2	RPL35	Q1	1.88358	no
A549	H3N2	RPL35	Q2	2.00173	no
A549	H3N2	RPL35	Q3	1.82115	no
A549	H3N2	RPS10	D1	1.08056	no
A549	H3N2	RPS10	D2	0.996363	no
A549	H3N2	RPS10	D3	0.958379	no
A549	H3N2	RPS10	Q1	0.614575	no
A549	H3N2	RPS10	Q2	0.666905	no
A549	H3N2	RPS10	Q3	1.1066	no
A549	H3N2	RPS3A	D1	1.49768	no
A549	H3N2	RPS3A	D2	2.1198	no
A549	H3N2	RPS3A	D3	3.99865	no
A549	H3N2	RPS3A	Q1	1.83961	no
A549	H3N2	RPS3A	Q2	1.61435	no
A549	H3N2	RPS3A	Q3	2.04493	no
A549	H3N2	RPS5	D1	1.76301	no
A549	H3N2	RPS5	D2	1.32768	no
A549	H3N2	RPS5	D3	0.900988	no
A549	H3N2	RPS5	Q1	1.36153	no
A549	H3N2	RPS5	Q2	1.32466	no
A549	H3N2	RPS5	Q3	1.46526	no
A549	H3N2	RPS9	D1	1.5111	no
A549	H3N2	RPS9	D2	2.27234	no
A549	H3N2	RPS9	D3	1.84196	no
A549	H3N2	RPS9	Q1	1.53051	no
A549	H3N2	RPS9	Q2	1.63133	no
A549	H3N2	RPS9	Q3	1.06048	no
A549	H3N2	RRBP1	D1	0.639718	no
A549	H3N2	RRBP1	D2	0.776071	no
A549	H3N2	RRBP1	D3	0.991844	no
A549	H3N2	RRBP1	Q1	0.427528	yes
A549	H3N2	RRBP1	Q2	0.644915	no
A549	H3N2	RRBP1	Q3	2.2883	no
A549	H3N2	SFPQ	D1	0.674111	no
A549	H3N2	SFPQ	D2	0.165269	yes
A549	H3N2	SFPQ	D3	0.202911	yes
A549	H3N2	SFPQ	Q1	0.583387	yes
A549	H3N2	SFPQ	Q2	0.213237	yes
A549	H3N2	SFPQ	Q3	0.285736	yes
A549	H3N2	SPCS2	D1	0.744694	no
A549	H3N2	SPCS2	D2	0.802279	no
A549	H3N2	SPCS2	D3	1.07061	no
A549	H3N2	SPCS2	Q1	0.430145	yes
A549	H3N2	SPCS2	Q2	0.780128	no
A549	H3N2	SPCS2	Q3	1.03235	no
A549	H3N2	SRP54	D1	0.612234	no
A549	H3N2	SRP54	D2	0.796894	no
A549	H3N2	SRP54	D3	0.914792	no
A549	H3N2	SRP54	Q1	0.542038	yes
A549	H3N2	SRP54	Q2	0.722414	no
A549	H3N2	SRP54	Q3	0.929746	no
A549	H3N2	TNPO3	D1	1.21085	no
A549	H3N2	TNPO3	D2	1.05463	no
A549	H3N2	TNPO3	D3	1.05036	no
A549	H3N2	TNPO3	Q1	0.359185	yes
A549	H3N2	TNPO3	Q2	0.981216	no
A549	H3N2	TNPO3	Q3	0.69986	no
A549	H3N2	TRIM25	D1	0.516575	yes
A549	H3N2	TRIM25	D2	0.589772	yes
A549	H3N2	TRIM25	D3	0.631541	no
A549	H3N2	TRIM25	Q1	0.828786	no
A549	H3N2	TRIM25	Q2	0.270735	yes
A549	H3N2	TRIM25	Q3	0.75427	no
A549	H3N2	TUBB	D1	0.852235	no
A549	H3N2	TUBB	D2	0.472556	yes
A549	H3N2	TUBB	D3	2.10858	no
A549	H3N2	TUBB	Q1	0.280896	yes
A549	H3N2	TUBB	Q2	0.38481	yes
A549	H3N2	TUBB	Q3	0.726438	no
A549	H3N2	UMPS	D1	0.641296	no
A549	H3N2	UMPS	D2	0.87963	no
A549	H3N2	UMPS	D3	0.688721	no
A549	H3N2	UMPS	Q1	0.707975	no
A549	H3N2	UMPS	Q2	0.451264	yes
A549	H3N2	UMPS	Q3	0.723195	no
A549	H3N2	UQCRC2	D1	0.656919	no
A549	H3N2	UQCRC2	D2	1.00729	no
A549	H3N2	UQCRC2	D3	0.667642	no
A549	H3N2	UQCRC2	Q1	0.542303	yes
A549	H3N2	UQCRC2	Q2	0.597383	yes
A549	H3N2	UQCRC2	Q3	0.820395	no
A549	H3N2	XPO1	D1	0.360709	yes
A549	H3N2	XPO1	D2	0.456649	yes
A549	H3N2	XPO1	D3	1.28943	no
A549	H3N2	XPO1	Q1	0.426784	yes
A549	H3N2	XPO1	Q2	0.312257	yes
A549	H3N2	XPO1	Q3	0.897437	no
A549	H3N2	c14orf166	D1	0.557783	yes
A549	H3N2	c14orf166	D2	0.819215	no
A549	H3N2	c14orf166	D3	0.466766	yes
A549	H3N2	c14orf166	Q1	0.441062	yes
A549	H3N2	c14orf166	Q2	0.373184	yes
A549	H3N2	c14orf166	Q3	0.8618	no

## Sheet: HTBE
Cell type	Virus	Gene Symbol	siRNA	Mean NPI	Hit
HTBE	H1N1	ARCN1	D1	0.388523	yes
HTBE	H1N1	ARCN1	D2	0.0895936	yes
HTBE	H1N1	ARCN1	D3	0.0910948	yes
HTBE	H1N1	ARCN1	Q1	0.449922	yes
HTBE	H1N1	ARCN1	Q2	0.298256	yes
HTBE	H1N1	ARCN1	Q3	0.276534	yes
HTBE	H1N1	ATP1A3	D1	0.622564	no
HTBE	H1N1	ATP1A3	D2	1.13087	no
HTBE	H1N1	ATP1A3	D3	1.0716	no
HTBE	H1N1	ATP1A3	Q1	1.11377	no
HTBE	H1N1	ATP1A3	Q2	1.24789	no
HTBE	H1N1	ATP1A3	Q3	0.507822	yes
HTBE	H1N1	ATP5C1	D1	1.94262	no
HTBE	H1N1	ATP5C1	D2	0.243954	yes
HTBE	H1N1	ATP5C1	D3	0.798612	no
HTBE	H1N1	ATP5C1	Q1	0.753906	no
HTBE	H1N1	ATP5C1	Q2	0.568641	yes
HTBE	H1N1	ATP5C1	Q3	1.21451	no
HTBE	H1N1	ATP6V1G1	D1	0.915851	no
HTBE	H1N1	ATP6V1G1	D2	0.820994	no
HTBE	H1N1	ATP6V1G1	D3	1.30728	no
HTBE	H1N1	ATP6V1G1	Q1	1.24848	no
HTBE	H1N1	ATP6V1G1	Q2	1.24975	no
HTBE	H1N1	ATP6V1G1	Q3	1.09388	no
HTBE	H1N1	BHLHE40	D1	0.244416	yes
HTBE	H1N1	BHLHE40	D2	1.04103	no
HTBE	H1N1	BHLHE40	D3	0.843598	no
HTBE	H1N1	BHLHE40	Q1	1.14199	no
HTBE	H1N1	BHLHE40	Q2	0.698468	no
HTBE	H1N1	BHLHE40	Q3	0.80031	no
HTBE	H1N1	COPB1	D1	0.421169	yes
HTBE	H1N1	COPB1	D2	0.144747	yes
HTBE	H1N1	COPB1	D3	0.289869	yes
HTBE	H1N1	COPB1	Q1	1.36054	no
HTBE	H1N1	COPB1	Q2	0.512525	yes
HTBE	H1N1	COPB1	Q3	0.0687273	yes
HTBE	H1N1	COPB2	D1	0.370174	yes
HTBE	H1N1	COPB2	D2	0.314199	yes
HTBE	H1N1	COPB2	D3	0.404136	yes
HTBE	H1N1	COPB2	Q1	0.586938	yes
HTBE	H1N1	COPB2	Q2	0.256314	yes
HTBE	H1N1	COPB2	Q3	0.344504	yes
HTBE	H1N1	DHCR7	D1	0.43721	yes
HTBE	H1N1	DHCR7	D2	0.799947	no
HTBE	H1N1	DHCR7	D3	0.00824122	yes
HTBE	H1N1	DHCR7	Q1	1.14953	no
HTBE	H1N1	DHCR7	Q2	0.226184	yes
HTBE	H1N1	DHCR7	Q3	0.0310221	yes
HTBE	H1N1	DOCK5	D1	1.43972	no
HTBE	H1N1	DOCK5	D2	1.3293	no
HTBE	H1N1	DOCK5	D3	0.842757	no
HTBE	H1N1	DOCK5	Q1	1.14355	no
HTBE	H1N1	DOCK5	Q2	1.30156	no
HTBE	H1N1	DOCK5	Q3	1.16168	no
HTBE	H1N1	EFTUD2	D1	0.979858	no
HTBE	H1N1	EFTUD2	D2	1.29954	no
HTBE	H1N1	EFTUD2	D3	1.18678	no
HTBE	H1N1	EFTUD2	Q1	1.06081	no
HTBE	H1N1	EFTUD2	Q2	1.39912	no
HTBE	H1N1	EFTUD2	Q3	1.1876	no
HTBE	H1N1	EPRS	D1	0.680947	no
HTBE	H1N1	EPRS	D2	0.133434	yes
HTBE	H1N1	EPRS	D3	0.803502	no
HTBE	H1N1	EPRS	Q1	1.15255	no
HTBE	H1N1	EPRS	Q2	0.664896	no
HTBE	H1N1	EPRS	Q3	0.625095	no
HTBE	H1N1	FAU	D1	0.438882	yes
HTBE	H1N1	FAU	D2	0.305033	yes
HTBE	H1N1	FAU	D3	0.472865	yes
HTBE	H1N1	FAU	Q1	0.365626	yes
HTBE	H1N1	FAU	Q2	0.451706	yes
HTBE	H1N1	FAU	Q3	0.621145	no
HTBE	H1N1	FUS	D1	1.21947	no
HTBE	H1N1	FUS	D2	0.0204543	yes
HTBE	H1N1	FUS	D3	1.23753	no
HTBE	H1N1	FUS	Q1	1.25552	no
HTBE	H1N1	FUS	Q2	0.949846	no
HTBE	H1N1	FUS	Q3	0.859305	no
HTBE	H1N1	HSPD1	D1	0.254911	yes
HTBE	H1N1	HSPD1	D2	0.235622	yes
HTBE	H1N1	HSPD1	D3	0.983794	no
HTBE	H1N1	HSPD1	Q1	0.927316	no
HTBE	H1N1	HSPD1	Q2	0.852738	no
HTBE	H1N1	HSPD1	Q3	0.0543913	yes
HTBE	H1N1	ISG15	D1	0.349855	yes
HTBE	H1N1	ISG15	D2	0.118167	yes
HTBE	H1N1	ISG15	D3	0.268161	yes
HTBE	H1N1	ISG15	Q1	0.407784	yes
HTBE	H1N1	ISG15	Q2	0.425809	yes
HTBE	H1N1	ISG15	Q3	0.400733	yes
HTBE	H1N1	IVNS1ABP	D1	0.0192575	yes
HTBE	H1N1	IVNS1ABP	D2	1.18464	no
HTBE	H1N1	IVNS1ABP	D3	1.17677	no
HTBE	H1N1	IVNS1ABP	Q1	1.24224	no
HTBE	H1N1	IVNS1ABP	Q2	1.08497	no
HTBE	H1N1	IVNS1ABP	Q3	1.07786	no
HTBE	H1N1	NUP214	D1	0.322594	yes
HTBE	H1N1	NUP214	D2	0.721869	no
HTBE	H1N1	NUP214	D3	0.451155	yes
HTBE	H1N1	NUP214	Q1	0.496558	yes
HTBE	H1N1	NUP214	Q2	0.841504	no
HTBE	H1N1	NXF1	D1	0.0638472	yes
HTBE	H1N1	NXF1	D2	0.000827314	yes
HTBE	H1N1	NXF1	D3	0.000456162	yes
HTBE	H1N1	NXF1	Q1	0.00906864	yes
HTBE	H1N1	NXF1	Q2	0.000764476	yes
HTBE	H1N1	NXF1	Q3	-0.000347237	yes
HTBE	H1N1	OXSR1	D1	1.28807	no
HTBE	H1N1	OXSR1	D2	1.11277	no
HTBE	H1N1	OXSR1	D3	0.922209	no
HTBE	H1N1	OXSR1	Q1	1.11049	no
HTBE	H1N1	OXSR1	Q2	0.994984	no
HTBE	H1N1	OXSR1	Q3	1.30573	no
HTBE	H1N1	PGD	D1	0.420194	yes
HTBE	H1N1	PGD	D2	1.27804	no
HTBE	H1N1	PGD	D3	1.00172	no
HTBE	H1N1	PGD	Q1	1.01909	no
HTBE	H1N1	PGD	Q2	1.06524	no
HTBE	H1N1	PGD	Q3	1.02388	no
HTBE	H1N1	PRPF8	D1	0.407321	yes
HTBE	H1N1	PRPF8	D2	0.135762	yes
HTBE	H1N1	PRPF8	D3	0.52212	yes
HTBE	H1N1	PRPF8	Q1	0.149752	yes
HTBE	H1N1	PRPF8	Q2	0.121919	yes
HTBE	H1N1	PRPF8	Q3	-0.000956024	yes
HTBE	H1N1	RBM14	D1	1.33469	no
HTBE	H1N1	RBM14	D2	0.527799	yes
HTBE	H1N1	RBM14	D3	0.823577	no
HTBE	H1N1	RBM14	Q1	0.873149	no
HTBE	H1N1	RBM14	Q2	1.2779	no
HTBE	H1N1	RBM14	Q3	0.505294	yes
HTBE	H1N1	RNF213	D1	1.17544	no
HTBE	H1N1	RNF213	D2	1.09461	no
HTBE	H1N1	RNF213	D3	1.29233	no
HTBE	H1N1	RNF213	Q1	1.21372	no
HTBE	H1N1	RNF213	Q2	1.24069	no
HTBE	H1N1	RNF213	Q3	1.18553	no
HTBE	H1N1	RPS5	D1	0.243774	yes
HTBE	H1N1	RPS5	D2	0.111795	yes
HTBE	H1N1	RPS5	D3	1.41558	no
HTBE	H1N1	RPS5	Q1	0.687066	no
HTBE	H1N1	RPS5	Q2	0.580356	yes
HTBE	H1N1	RPS5	Q3	0.143244	yes
HTBE	H1N1	RPS9	D1	0.299833	yes
HTBE	H1N1	RPS9	D2	0.120183	yes
HTBE	H1N1	RPS9	D3	0.504474	yes
HTBE	H1N1	RPS9	Q1	0.311554	yes
HTBE	H1N1	RPS9	Q2	0.601789	no
HTBE	H1N1	RPS9	Q3	0.399224	yes
HTBE	H1N1	RRBP1	D1	1.14363	no
HTBE	H1N1	RRBP1	D2	0.42679	yes
HTBE	H1N1	RRBP1	D3	1.29289	no
HTBE	H1N1	RRBP1	Q1	1.83977	no
HTBE	H1N1	RRBP1	Q2	0.303615	yes
HTBE	H1N1	RRBP1	Q3	1.4485	no
HTBE	H1N1	SFPQ	D1	0.199862	yes
HTBE	H1N1	SFPQ	D2	0.479106	yes
HTBE	H1N1	SFPQ	D3	0.152362	yes
HTBE	H1N1	SFPQ	Q1	0.386971	yes
HTBE	H1N1	SFPQ	Q2	0.274201	yes
HTBE	H1N1	SFPQ	Q3	0.189559	yes
HTBE	H1N1	SPCS2	D1	1.85497	no
HTBE	H1N1	SPCS2	D2	0.311442	yes
HTBE	H1N1	SPCS2	D3	1.62562	no
HTBE	H1N1	SPCS2	Q1	2.09292	no
HTBE	H1N1	SPCS2	Q2	0.67244	no
HTBE	H1N1	SPCS2	Q3	0.284792	yes
HTBE	H1N1	SRP54	D1	0.0309746	yes
HTBE	H1N1	SRP54	D2	0.834258	no
HTBE	H1N1	SRP54	D3	1.01321	no
HTBE	H1N1	SRP54	Q1	0.00646633	yes
HTBE	H1N1	SRP54	Q2	0.91603	no
HTBE	H1N1	SRP54	Q3	0.182621	yes
HTBE	H1N1	TRIM25	D1	0.37043	yes
HTBE	H1N1	TRIM25	D2	1.30518	no
HTBE	H1N1	TRIM25	D3	0.548694	yes
HTBE	H1N1	TRIM25	Q1	0.393146	yes
HTBE	H1N1	TRIM25	Q2	0.620205	no
HTBE	H1N1	TRIM25	Q3	0.0464022	yes
HTBE	H1N1	TUBB	D1	1.28955	no
HTBE	H1N1	TUBB	D2	1.19534	no
HTBE	H1N1	TUBB	D3	1.04668	no
HTBE	H1N1	TUBB	Q1	1.07583	no
HTBE	H1N1	TUBB	Q2	1.2707	no
HTBE	H1N1	TUBB	Q3	0.746648	no
HTBE	H1N1	UMPS	D1	0.655647	no
HTBE	H1N1	UMPS	D2	0.991014	no
HTBE	H1N1	UMPS	D3	0.610814	no
HTBE	H1N1	UMPS	Q1	0.630274	no
HTBE	H1N1	UMPS	Q2	1.19	no
HTBE	H1N1	UMPS	Q3	0.0838467	yes
HTBE	H1N1	UQCRC2	D1	0.495772	yes
HTBE	H1N1	UQCRC2	D2	0.503364	yes
HTBE	H1N1	UQCRC2	D3	0.467379	yes
HTBE	H1N1	UQCRC2	Q1	0.481245	yes
HTBE	H1N1	UQCRC2	Q2	0.47991	yes
HTBE	H1N1	UQCRC2	Q3	0.964107	no
HTBE	H1N1	XPO1	D1	0.481394	yes
HTBE	H1N1	XPO1	D2	0.114543	yes
HTBE	H1N1	XPO1	D3	0.865207	no
HTBE	H1N1	XPO1	Q1	0.111249	yes
HTBE	H1N1	XPO1	Q2	0.298569	yes
HTBE	H1N1	XPO1	Q3	0.104753	yes
