# Supplementary material for: Nucleolar Relocalization of RBM14 by Influenza A Virus NS1 Protein
Source: mSphere. 2018 Nov 14;3(6):e00549-18. doi: 10.1128/mSphereDirect.00549-18 (PMC6236804; doi:10.1128/mSphereDirect.00549-18)
Supplement: TABLE S6 [file sph006182706sd6.xls]

## Sheet: Sheet1
Gene Symbol	Gene ID	Internal label	Vendor	Catalog unmber	Sequence
ANXA1	301	D1	Dharmacon	D-011161-04	GAAGUGCGCCACAAGCAAA
ANXA1	301	D2	Dharmacon	D-011161-03	GAAAGGUGACAUUGAGAAA
ANXA1	301	D3	Dharmacon	D-011161-05	CAGCAUAUCUCCAGGAAAC
ANXA1	301	Q1	Qiagen	SI03036579	AAGGTGTTGGAACTCGCCATA
ANXA1	301	Q2	Qiagen	SI02780239	CATCATTGACATTCTAACTAA
ANXA1	301	Q3	Qiagen	SI02776886	ATGCCTCACAGCTATCGTGAA
ARCN1	372	D1	Dharmacon	D-013063-02	GAUCAGAACCUUCACAGAA
ARCN1	372	D1	Dharmacon	D-013063-03	GACGGAGGAUUACAGAAUA
ARCN1	372	D2	Dharmacon	D-013063-01	AAACAGAGAGUGUAAGAUA
ARCN1	372	Q1	Qiagen	SI00299824	AAGGCTGAGATGCGTCGTAAA
ARCN1	372	Q2	Qiagen	SI04331523	AGGCAACTGATTGTTTCGATA
ARCN1	372	Q3	Qiagen	SI04335142	ATGGGCAAGCGTACTTCTGAA
ATP1A3	478	D3	Dharmacon	D-004614-02	GAAGAGGUCUGCCGGAAAU
ATP1A3	478	D1	Dharmacon	D-004614-05	GUACGAGGCUGCCGAAAGC
ATP1A3	478	D1	Dharmacon	D-004614-04	GCACCGACCUCAAGGACUU
ATP1A3	478	Q1	Qiagen	SI00154224	ATGCGTGAACGCAACAAGAAA
ATP1A3	478	Q2	Qiagen	SI00154231	GCGGACGGACAAATTGGTCAA
ATP1A3	478	Q3	Qiagen	SI00154238	CTGGTTCTGGACAATTATCAA
ATP5C1	509	D3	Dharmacon	D-012705-01	GAUAUCACCAGGAGACUAA
ATP5C1	509	D1	Dharmacon	D-012705-02	AGUCAUUGCCCUUGAAUUA
ATP5C1	509	D2	Dharmacon	D-012705-03	GCAAUGGAUUCAAGUUCGA
ATP5C1	509	Q1	Qiagen	SI02654484	CAGCAAGATATTTGTAAATTA
ATP5C1	509	Q2	Qiagen	SI02654491	CCGCCAAGCTGTCATCACAAA
ATP5C1	509	Q3	Qiagen	SI00306887	ATGAGTATCTATGACGATATT
ATP6V1G1	9550	D3	Dharmacon	D-013608-01	UGACCAUCCUCCAGACAUA
ATP6V1G1	9550	D1	Dharmacon	D-013608-03	CAUGAAAACUACCGCAUAA
ATP6V1G1	9550	D2	Dharmacon	D-013608-02	UGGACAACCUCUUGGCUUU
ATP6V1G1	9550	Q1	Qiagen	SI04134816	TTGGCTCAAGCAACATGTATA
ATP6V1G1	9550	Q2	Qiagen	SI04155613	ATGAAGCTTAGCACAGCTCTA
ATP6V1G1	9550	Q3	Qiagen	SI04244898	TGGGCTAGATGATGTGCATTA
BHLHE40	8553	D1	Dharmacon	D-010318-03	GAACAUCUCAAACUUACAA
BHLHE40	8553	D2	Dharmacon	D-010318-01	GAAAGGAUCGGCGCAAUUA
BHLHE40	8553	D3	Dharmacon	D-010318-02	CGAAACAGGUCAAGAGAUG
BHLHE40	8553	Q1	Qiagen	SI03235029	TCGTAGTGATTAGCTTACTAA
BHLHE40	8553	Q2	Qiagen	SI04232361	TTGGCATAGGGAAGTCACGAA
BHLHE40	8553	Q3	Qiagen	SI04287731	CTGAAGGATCTCCTACCCGAA
C14orf166	51637	Q1	Qiagen	SI00319417	CTGGCATGTTTGGAAATCAAA
C14orf166	51637	Q2	Qiagen	SI00319438	TGGGTATGTTCTAGAGATTTA
C14orf166	51637	Q3	Qiagen	SI03173240	CAGCTTCTCACCTACTTAGTA
CCT6A	908	D2	Dharmacon	D-016559-17	CGCAAAGUCUCUAGCGUCA
CCT6A	908	D3	Dharmacon	D-016559-04	GAAGUGAAUUCUGGCUUUU
CCT6A	908	D1	Dharmacon	D-016559-01	GAAGUAGGCGUAUGGGAUA
CCT6A	908	Q1	Qiagen	SI00340137	TTGGTATAAATTTCTGAGTAA
CCT6A	908	Q2	Qiagen	SI00340158	TTGGATCAGTTGGACTTTGAA
CCT6A	908	Q3	Qiagen	SI04153114	CGCAAAGTCTCTAGCGTCATA
COPB1	1315	D2	Dharmacon	D-017940-02	UAUAAGGUCUGUCAUGCUA
COPB1	1315	D3	Dharmacon	D-017940-04	GCUGUUACCGGCCAUAUAA
COPB1	1315	D1	Dharmacon	D-017940-01	CGACACAGCUAUGUUAGAA
COPB1	1315	Q1	Qiagen	SI00299887	AACTCCAGATGGGAGACTTTT
COPB1	1315	Q2	Qiagen	SI04249175	CACGTTAATTAACGTGCCAAT
COPB1	1315	Q3	Qiagen	SI04364094	AAGATTTACCGAGGAGCATTA
COPB2	9276	D1	Dharmacon	D-019847-23	GGUCAAACAAUGUCGCUUU
COPB2	9276	D2	Dharmacon	D-019847-03	CAACAGCAUUGUAAAGAUA
COPB2	9276	D3	Dharmacon	D-019847-04	GGACACACCCAUUAUGUUA
COPB2	9276	Q1	Qiagen	SI00068096	CAGTACGTATTTGGCATTCAA
COPB2	9276	Q2	Qiagen	SI00068110	AGGCGTGAATTGCATTGATTA
COPB2	9276	Q3	Qiagen	SI00068117	CCCAGTCAGGTTTCAAGGGTA
COPE	11316	D1	Dharmacon	D-017632-04	GCUAUCAAGCCCAGAGAGA
COPE	11316	D2	Dharmacon	D-017632-02	GAAGUUCGGUGUGGUCCUG
COPE	11316	D3	Dharmacon	D-017632-03	GACGAGCUGUUCGACGUAA
COPE	11316	Q1	Qiagen	SI00351512	CAGAGCTGTCAGGACCATGAA
COPE	11316	Q2	Qiagen	SI03192952	CGAGCTGTTCGACGTAAAGAA
COPE	11316	Q3	Qiagen	SI04251100	CAGGCCAAGGAGAACGACTTT
COPG1	22820	D1	Dharmacon	D-019138-01	GAGGGUGGCUUUGAGUAUA
COPG1	22820	D1	Dharmacon	D-019138-02	GCAAACACGCCGUCCUUAU
COPG1	22820	D2	Dharmacon	D-019138-03	GAAGAGGCUGUGGGUAAUA
COPG1	22820	Q1	Qiagen	SI00113666	CCGAGCCACCTTCTACCTAAA
COPG1	22820	Q2	Qiagen	SI04990293	AACCATCTTATCCCTGTAATA
COPG1	22820	Q3	Qiagen	SI04990286	CAGCCTGCATAGGACCTCATA
DHCR7	1717	D1	Dharmacon	D-020182-01	GGCCAAGACUCCACCUAUA
DHCR7	1717	D2	Dharmacon	D-020182-03	CAUCAUGGCUUGUGACCAG
DHCR7	1717	D3	Dharmacon	D-020182-04	GCCCAGCUCUAUACCUUGU
DHCR7	1717	Q1	Qiagen	SI00363293	TTGACTTCTTCTGGAACGAAA
DHCR7	1717	Q2	Qiagen	SI00363300	CGGGAAGTGGTTTGACTTCAA
DHCR7	1717	Q3	Qiagen	SI00363314	CATGATGGGCATCGAGTTTAA
DOCK5	80005	D2	Dharmacon	D-018931-01	AGAACUAUCUAAUUCGUUG
DOCK5	80005	D3	Dharmacon	D-018931-02	GUAACGGGAUGCCCAAGGA
DOCK5	80005	D1	Dharmacon	D-018931-03	GAGUGGCAGUGAUGGAUAU
DOCK5	80005	Q1	Qiagen	SI03123645	AACATCCTAGACCCTGACGAA
DOCK5	80005	Q2	Qiagen	SI04227559	AAGGTTGAGCTGCTAAAGCGA
DOCK5	80005	Q3	Qiagen	SI04271834	CTCCTAGAACATTGCCGGAAA
EFTUD2	9343	D1	Dharmacon	D-019851-01	UGGCGGAUCUGAUGGAUAA
EFTUD2	9343	D2	Dharmacon	D-019851-02	UGGAUGAGGUCAAUGGAUU
EFTUD2	9343	D3	Dharmacon	D-019851-03	AUGAUGAGUUUGGGAAUUA
EFTUD2	9343	Q1	Qiagen	SI05150432	TAGCCATGGTTTGCAAGTGAA
EFTUD2	9343	Q2	Qiagen	SI04289131	CTGTGATGAATTGATTCGGAA
EFTUD2	9343	Q3	Qiagen	SI05150425	CCGGGCTCCATTCCCAAGGAA
EIF4G2	1982	D3	Dharmacon	D-011263-03	AGUCUAAACUCAUCCUUAA
EIF4G2	1982	D1	Dharmacon	D-011263-02	GUGAACAUCUUAAUGACUA
EIF4G2	1982	D2	Dharmacon	D-011263-01	GCAGUUAGCUAAAUUACAA
EIF4G2	1982	Q1	Qiagen	SI04333658	TTGGTCCCTCCTATTATAGTA
EIF4G2	1982	Q2	Qiagen	SI04184523	ACGATCAATCAAATTCGTCAA
EIF4G2	1982	Q3	Qiagen	SI04238864	ATGAACGAGCCAAGTCCTTAA
EPRS	2058	D2	Dharmacon	D-008245-01	GUAAAUCUCUGUAUGAUGA
EPRS	2058	D3	Dharmacon	D-008245-02	GAAGAAAGCUCCAGUUCAU
EPRS	2058	D1	Dharmacon	D-008245-03	GAAGAGGGAUGACAGUUGA
EPRS	2058	Q1	Qiagen	SI00063833	CAGGAGGAGACTATACAACTA
EPRS	2058	Q2	Qiagen	SI00063840	AAGCATGAAGAGCTAATGCTA
EPRS	2058	Q3	Qiagen	SI00063847	AAGGCGATTACTCAGTGTTAA
FAU	2197	D1	Dharmacon	D-013149-02	CCGCAUGCUUGGAGGUAAA
FAU	2197	D2	Dharmacon	D-013149-03	GGUCAGACUCCUAAGGUGG
FAU	2197	D3	Dharmacon	D-013149-01	GAAACGGUCGCCCAGAUCA
FAU	2197	Q1	Qiagen	SI02627499	CCGCCGTTCAGTCGCCAATAT
FAU	2197	Q2	Qiagen	SI02627513	GGCCGCATGCTTGGAGGTAAA
FAU	2197	Q3	Qiagen	SI03036908	AAGTGAGAGGTCAGACTCCTA
FHOD1	29109	D3	Dharmacon	D-013709-01	UACCAGAGCUACAUCCUUA
FHOD1	29109	D1	Dharmacon	D-013709-02	GGUCAACGCUAUCUUGGAA
FHOD1	29109	D2	Dharmacon	D-013709-03	GACGAAAGCCUUCUUCUGA
FHOD1	29109	Q1	Qiagen	SI00387156	CAGCGAGAGGAGCATCTACAA
FHOD1	29109	Q2	Qiagen	SI04148193	AGGGTCAACGCTATCTTGGAA
FHOD1	29109	Q3	Qiagen	SI04193882	CCCGCCGTGTTGCCATGCTAA
FUS	2521	D1	Dharmacon	D-009497-02	CCUACGGACAGCAGAGUUA
FUS	2521	D2	Dharmacon	D-009497-04	GAUUAUACCCAACAAGCAA
FUS	2521	D3	Dharmacon	D-009497-05	GAUCAAUCCUCCAUGAGUA
FUS	2521	Q1	Qiagen	SI00070497	CTGGGTGAGAATGTTACAATT
FUS	2521	Q2	Qiagen	SI00070504	ACAGCCCATGATTAATTTGTA
FUS	2521	Q3	Qiagen	SI00070518	ACAGGATAATTCAGACAACAA
HSPD1	3329	D3	Dharmacon	D-010600-05	CGUUCAGCCUCAUGACUUA
HSPD1	3329	D1	Dharmacon	D-010600-04	UAUGGGAGGUGGCAUGUUC
HSPD1	3329	D2	Dharmacon	D-010600-02	UGAAUGAACGGCUUGCAAA
HSPD1	3329	Q1	Qiagen	SI00300510	AAGGCTTCGAGAAGATTAGCA
HSPD1	3329	Q2	Qiagen	SI02654162	CAGGGTTTGGTGACAATAGAA
HSPD1	3329	Q3	Qiagen	SI02653007	CACCACCAGATGAGAAGTTAA
IRAK1	3654	D2	Dharmacon	D-004760-01	CGAAGAAAGUGAUGAAUUU
IRAK1	3654	D3	Dharmacon	D-004760-04	GAGCAGCUGUCCAGGUUUC
IRAK1	3654	D1	Dharmacon	D-004760-03	GCAAUUCAGUUUCUACAUC
IRAK1	3654	Q1	Qiagen	SI00605262	CCGGGCAATTCAGTTTCTACA
IRAK1	3654	Q2	Qiagen	SI00605269	TCCCATCGCCATGCAGATCTA
IRAK1	3654	Q3	Qiagen	SI02626484	CCCGAAGAAAGTGATGAATTT
ISG15	9636	D2	Dharmacon	D-004235-17	GCGCAGAUCACCCAGAAGA
ISG15	9636	D3	Dharmacon	D-004235-18	GCAACGAAUUCCAGGUGUC
ISG15	9636	D1	Dharmacon	D-004235-19	GGCUGACCUUCGAGGGGAA
ISG15	9636	Q1	Qiagen	SI00072387	CCGGAAATAAAGGCTGTTGTA
ISG15	9636	Q2	Qiagen	SI03032400	AAGATGCTGGCGGGCAACGAA
ISG15	9636	Q3	Qiagen	SI03074134	CATGTCGGTGTCAGAGCTGAA
IVNS1ABP	10625	D2	Dharmacon	D-016604-02	GAAGAUGGAUCGAGUAAAG
IVNS1ABP	10625	D3	Dharmacon	D-016604-01	CCACAGAGCUCACCAACAA
IVNS1ABP	10625	D1	Dharmacon	D-016604-03	GCCCAGCAAUGGCAAAUUA
IVNS1ABP	10625	Q1	Qiagen	SI04251135	AAGCTGAAGATGGATCGAGTA
IVNS1ABP	10625	Q2	Qiagen	SI04264792	TTCGAACAGTCGAATGCTATA
IVNS1ABP	10625	Q3	Qiagen	SI04291686	CAGCTGCATCTCTTACCGAAA
LAMA5	3911	D1	Dharmacon	D-017237-01	CAACAGCACUGCACUAGAA
LAMA5	3911	D2	Dharmacon	D-017237-02	GUUAUGAACUGCACUCAGA
LAMA5	3911	D3	Dharmacon	D-017237-03	CCACAGCGCGUAUUUGAUC
LAMA5	3911	Q1	Qiagen	SI00078799	CGGCTTCTATCGGGACGTCAA
LAMA5	3911	Q2	Qiagen	SI02635472	CCGCATCAGCTTCGACAGTCA
LAMA5	3911	Q3	Qiagen	SI03058293	CACCGAGGACCTTTACTGCAA
LMNA	4000	D1	Dharmacon	D-004978-04	GUACGGCUCUCAUCAACUC
LMNA	4000	D2	Dharmacon	D-004978-01	GAAGGAGGGUGACCUGAUA
LMNA	4000	D3	Dharmacon	D-004978-03	GAGCUGAAAGCGCGCAAUA
LMNA	4000	Q1	Qiagen	SI02654862	AACTGGACTTCCAGAAGAACA
LMNA	4000	Q2	Qiagen	SI02662597	CCAGGAGCTTCTGGACATCAA
LMNA	4000	Q3	Qiagen	SI00300643	CAGGCAGTCTGCTGAGAGGAA
MAP2K2	5605	D1	Dharmacon	D-003573-01	CAAAGACGAUGACUUCGAA
MAP2K2	5605	D2	Dharmacon	D-003573-04	GGAAGCUGAUCCACCUUGA
MAP2K2	5605	D3	Dharmacon	D-003573-02	GAUCAGCAUUUGCAUGGAA
MAP2K2	5605	Q1	Qiagen	SI02225090	CAGCATTTGCATGGAACACAT
MAP2K2	5605	Q2	Qiagen	SI02225097	CCGGCCTGCCATGGCCATCTT
MAP2K2	5605	Q3	Qiagen	SI02646035	TTCCAGGAGTTTGTCAATAAA
NUP214	8021	D3	Dharmacon	D-011980-02	CGACAAAGUGAUCAGAUUA
NUP214	8021	D1	Dharmacon	D-011980-03	GAAAUCGUGACUCUGGUUA
NUP214	8021	D2	Dharmacon	D-011980-01	UCAAAUACCUCUAACCUAU
NUP214	8021	Q1	Qiagen	SI00663124	CACCATAGAATCTCACACCAA
NUP214	8021	Q2	Qiagen	SI04200056	CAGGAATCACATCCGCATCAA
NUP214	8021	Q3	Qiagen	SI04290888	CTCGTCGTTTGGAGAGCAGAA
NXF1	10482	D3	Dharmacon	D-013680-01	CGAGAUCGCAUUCAUGUUA
NXF1	10482	D1	Dharmacon	D-013680-02	GCACACGCGUCUCAACGUU
NXF1	10482	D2	Dharmacon	D-013680-03	GGCUAUGUAUUGUAAAUGA
NXF1	10482	Q1	Qiagen	SI00663502	AACGCGTTAATTTCCCTCAAA
NXF1	10482	Q2	Qiagen	SI00663516	CGCGAACGATTTCCCAAGTTA
NXF1	10482	Q3	Qiagen	SI04184033	ACCGAAGGATATCTATCATCA
OXSR1	9943	D2	Dharmacon	D-004870-01	GGAUAAACCUUGAGAAAUG
OXSR1	9943	D3	Dharmacon	D-004870-02	CGGAAGGGAUUUAGUAAUA
OXSR1	9943	D1	Dharmacon	D-004870-03	GCAAAGGCAUGUUGGGAAA
OXSR1	9943	Q1	Qiagen	SI02777453	AAGGAGAAAGTGGCAATCAAA
OXSR1	9943	Q2	Qiagen	SI02777460	AAAGAGTAAATTGTCCTTAAA
OXSR1	9943	Q3	Qiagen	SI00072478	CCGTTTCATAGTCTTTGTCTA
PCCB	5096	D3	Dharmacon	D-009824-02	GGAGUCAUCCCUCAGAUUU
PCCB	5096	D1	Dharmacon	D-009824-03	GGACGAGGCCGAAUCAAUG
PCCB	5096	D2	Dharmacon	D-009824-01	UCAGGAUGCUUGGAUAUUA
PCCB	5096	Q1	Qiagen	SI00678706	CAGCACAAGCGAGGAAAGCTA
PCCB	5096	Q2	Qiagen	SI00678720	CAGGCCACCTCTGTTAACGAA
PCCB	5096	Q3	Qiagen	SI03042214	AGACTTCACGTTCATGGTAAA
PGD	5226	D2	Dharmacon	D-008371-02	UAAUAGGACUGUCUCCAAA
PGD	5226	D3	Dharmacon	D-008371-03	GAAAUCACAGCCAAUAUUC
PGD	5226	D1	Dharmacon	D-008371-01	GAUCAUCUCUUACGCUCAA
PGD	5226	Q1	Qiagen	SI03134222	AAGGGTGTTTGCGCACTCTGA
PGD	5226	Q2	Qiagen	SI03210319	CTGGACGACTTCTTTAAGTCA
PGD	5226	Q3	Qiagen	SI04276097	CTCGGTGCTTATCATCTCTGA
POP5	51367	D3	Dharmacon	D-016449-01	GGAGACAGCUGUUGAUCUU
POP5	51367	D1	Dharmacon	D-016449-02	GCACGGAACUUUCGGCGCA
POP5	51367	D2	Dharmacon	D-016449-03	AGAAGUUCCUAAUUCAGUA
PRPF8	10594	D1	Dharmacon	D-012252-04	GGAAGAAGCUAACUAAUGC
PRPF8	10594	D1	Dharmacon	D-012252-01	UGAAGCAUCUCAUCUAUUA
PRPF8	10594	D2	Dharmacon	D-012252-02	GCAGAUGGAUUGCAGUAUA
PRPF8	10594	Q1	Qiagen	SI00088543	ACGGGCATGTATCGATACAAA
PRPF8	10594	Q2	Qiagen	SI00088550	ATGGCTTGTCATCCTGAATAA
PRPF8	10594	Q3	Qiagen	SI00088557	CAACGTCGTCATCAACTATAA
PSMC1	5700	D1	Dharmacon	D-009578-01	GUUCCGAGUUGCUGAAGAA
PSMC1	5700	D2	Dharmacon	D-009578-03	UCACAGUGAUGAAGGUAGA
PSMC1	5700	D3	Dharmacon	D-009578-02	CCGAGUUGCUGAAGAACAU
PSMC1	5700	Q1	Qiagen	SI00694666	AACCATGGCTGTCATCAGGAA
PSMC1	5700	Q2	Qiagen	SI03174234	CAGGAGACCTATGCAGATATT
PSMC1	5700	Q3	Qiagen	SI04195247	AATGGTTGGGAGATTTCTCAA
PSMD1	5707	D3	Dharmacon	D-011363-02	GAGAUAAUUUGGAAUGGUU
PSMD1	5707	D1	Dharmacon	D-011363-01	GCAAUGAUAUCGUUAGACA
PSMD1	5707	D2	Dharmacon	D-011363-03	GUGCCUGGAUCCACUAAUA
PSMD1	5707	Q1	Qiagen	SI03246985	CAGGCTGTGAGTGATATCTTA
PSMD1	5707	Q2	Qiagen	SI03246649	AAGCAGTGCATTTGTAGGAAA
PSMD1	5707	Q3	Qiagen	SI04132569	CAGAGATTGGAAGGCATCGTA
RBM14	10432	D1	Dharmacon	D-020144-01	UAGCCGAGCUCUCUGAUUA
RBM14	10432	D2	Dharmacon	D-020144-02	CCAGGCAGCUUCAUAUAAU
RBM14	10432	D3	Dharmacon	D-020144-03	GAGCUGCGCCGUCAUGAAA
RBM14	10432	Q1	Qiagen	SI00301665	AACAGTTCGCCTTCGTGCACA
RBM14	10432	Q2	Qiagen	SI02637229	CACGCTATTCGGGCTCCTATA
RBM14	10432	Q3	Qiagen	SI02637236	TAGGGTTACAGATCCAGGTTA
RNF213	57674	D3	Dharmacon	D-023324-02	UCACAGAGAUCACCACUUU
RNF213	57674	D1	Dharmacon	D-023324-03	CGACAGAGCUGCAGAUUUC
RNF213	57674	D1	Dharmacon	D-023324-04	GAACAUUCCUCUUGUGAUG
RNF213	57674	Q1	Qiagen	SI00459851	CAGCAGCACAAAGCTACTTAA
RNF213	57674	Q2	Qiagen	SI04145246	CACGTGACAGGACATGTAGTA
RNF213	57674	Q3	Qiagen	SI04300443	TGCCTCATTCACATACGTCAA
RPL28	6158	D2	Dharmacon	D-011145-01	GGAAUAAGCAGACCUACAG
RPL28	6158	D3	Dharmacon	D-011145-03	CGCAAUUCCUUCCGCUACA
RPL28	6158	D1	Dharmacon	D-011145-02	CGGCAAAGGUGUCGUGGUG
RPL28	6158	Q1	Qiagen	SI00706104	CTGCTTGACTGTGCCCACAAA
RPL28	6158	Q2	Qiagen	SI04950617	CAAGAGGAATAAGCAGACCTA
RPL28	6158	Q3	Qiagen	SI04950624	CTGCTCCAGTTTCCTGATCAA
RPL35	11224	D1	Dharmacon	D-012371-01	GGAAAUCCAUUGCCCGUGU
RPL35	11224	D2	Dharmacon	D-012371-02	CCUAAGAAGACACGUGCCA
RPL35	11224	D3	Dharmacon	D-012371-03	GCGCGUCGCCAAAGUGACA
RPL35	11224	Q1	Qiagen	SI00706321	CAGGAAATTCTACAAGGGCAA
RPL35	11224	Q2	Qiagen	SI02663871	CCGTGTTCTCACAGTTATTAA
RPL35	11224	Q3	Qiagen	SI02663878	TGCAGCAATGGCCAAGATCAA
RPS10	6204	D1	Dharmacon	D-011136-03	UAAGGAGGGAGUCAUGGUG
RPS10	6204	D1	Dharmacon	D-011136-01	AGAACCGGAUUGCCAUUUA
RPS10	6204	D2	Dharmacon	D-011136-02	GAGGCUACGUGAAGGAACA
RPS10	6204	Q1	Qiagen	SI00707126	ACCGCGCATGCTCCTTCCTTT
RPS10	6204	Q2	Qiagen	SI02731071	AACCGGATTGCCATTTATGAA
RPS10	6204	Q3	Qiagen	SI04193588	GACATTTCTACTGGTACCTTA
RPS3A	6189	D1	Dharmacon	D-013603-02	GGUCGUGUGUUUGAAGUGA
RPS3A	6189	D2	Dharmacon	D-013603-01	CAUGAUGUCUUCGUUAGAA
RPS3A	6189	D3	Dharmacon	D-013603-03	UGAACGAGCUGAUGGAUAU
RPS3A	6189	Q1	Qiagen	SI03153717	ATGGATCTTACCCGTGACAAA
RPS3A	6189	Q2	Qiagen	SI04179945	ACGCAACAATCAGATACGGAA
RPS3A	6189	Q3	Qiagen	SI04203157	CTCCATGATGTCTTCGTTAGA
RPS5	6193	D3	Dharmacon	D-010498-04	GCACCGAUGAUGUGCAGAU
RPS5	6193	D1	Dharmacon	D-010498-02	ACAUUUCCCUGCAGGAUUA
RPS5	6193	D2	Dharmacon	D-010498-03	CCGCCAAACGCUUCCGCAA
RPS5	6193	Q1	Qiagen	SI00707966	CTCGAACTCCTATGCCATTAA
RPS5	6193	Q2	Qiagen	SI03195031	CGCGTGGTCTACGCCGAGTGA
RPS5	6193	Q3	Qiagen	SI03241469	TTCCCAGCTGCTGCCCAATAA
RPS9	6203	D2	Dharmacon	D-011131-01	GAACAUCCCGUCCUUCAUU
RPS9	6203	D3	Dharmacon	D-011131-03	GAAGCUGAUCGGCGAGUAU
RPS9	6203	D1	Dharmacon	D-011131-02	GCGGAGACCCUUCGAGAAA
RPS9	6203	Q1	Qiagen	SI00708071	ACGGCGTCTGTTCGAAGGCAA
RPS9	6203	Q2	Qiagen	SI00708078	CCCGCGGAGACCCTTCGAGAA
RPS9	6203	Q3	Qiagen	SI00708092	CCCGGGCCGCGTGAAGAGGAA
RRBP1	6238	D1	Dharmacon	D-011891-01	GAAGAGAAACCUAAUGGGA
RRBP1	6238	D2	Dharmacon	D-011891-02	CAACAGAAUUACACCGAGU
RRBP1	6238	D3	Dharmacon	D-011891-03	GACCUCGGCAUGUCGGUUA
RRBP1	6238	Q1	Qiagen	SI00065688	ATGGATATTTACGACACTCAA
RRBP1	6238	Q2	Qiagen	SI00065702	AAGAGATTGTAGAGAAGCTAA
RRBP1	6238	Q3	Qiagen	SI03067092	CAGCGCCGAGTGCCAGAACTA
SFPQ	6421	D1	Dharmacon	D-006455-02	GGCAAAGGAUUCGGAUUUA
SFPQ	6421	D2	Dharmacon	D-006455-03	GAACAAAUGAGGCGCCAAA
SFPQ	6421	D3	Dharmacon	D-006455-01	GAAGAAGCCUUUAGCCAAU
SFPQ	6421	Q1	Qiagen	SI00301770	AATATGGAGAACCAGGAGAAG
SFPQ	6421	Q2	Qiagen	SI02651887	TTCGGATTTATTAAGCTTGAA
SFPQ	6421	Q3	Qiagen	SI04134984	TGGCATAGGTTATGAAGCTAA
SPCS2	9789	D1	Dharmacon	D-020897-03	CAGCUGUCCUCCAGUCUUA
SPCS2	9789	D2	Dharmacon	D-020897-02	GAAUGGAUCCUGAUGAUAU
SPCS2	9789	D3	Dharmacon	D-020897-01	CAAAGUCCAUUGCUAAGUU
SPCS2	9789	Q1	Qiagen	SI04223450	TAGCTCTGATGTCTAGCTGTA
SPCS2	9789	Q2	Qiagen	SI04266997	CTCCATGACAGTCTTGCCATA
SPCS2	9789	Q3	Qiagen	SI04308360	CAGCTGTCCTCCAGTCTTAAA
SRP54	6729	D3	Dharmacon	D-005122-02	GAAGACCUGUUUAAUAUGU
SRP54	6729	D1	Dharmacon	D-005122-01	GAAGAGGUAUUGAAUGCUA
SRP54	6729	D1	Dharmacon	D-005122-03	GAAAUGAACAGGAGUCAAU
SRP54	6729	Q1	Qiagen	SI03218446	GAGGATCGGGTGTATCAACAA
SRP54	6729	Q2	Qiagen	SI04328821	CACGGCTTTAGCGGTGTCTTT
SRP54	6729	Q3	Qiagen	SI04340042	TGCGAGTTCTTCGTAAGTACA
TNPO3	23534	D3	Dharmacon	D-019949-01	GCAGUGAUAUUUAGGCAUA
TNPO3	23534	D1	Dharmacon	D-019949-17	CGACAUUGCAGCUCGUGUA
TNPO3	23534	D2	Dharmacon	D-019949-03	GAAGGGAUGUGUGCAAACA
TNPO3	23534	Q1	Qiagen	SI00100513	ACCGAATGTCTTAGTGAACTA
TNPO3	23534	Q2	Qiagen	SI00100520	CTGGAGATCCTTACAGTGTTA
TNPO3	23534	Q3	Qiagen	SI00100534	CAAGTGGTCATCCCTATCTTA
TRIM25	7706	D3	Dharmacon	D-006585-03	CAACAAGAAUACACGGAAA
TRIM25	7706	D1	Dharmacon	D-006585-04	GCGGAUGACUGCAAACAGA
TRIM25	7706	D1	Dharmacon	D-006585-02	CAAACUAACUGUCAUGUAC
TRIM25	7706	Q1	Qiagen	SI00072149	TCCGAACTCAACATCTCTCAA
TRIM25	7706	Q2	Qiagen	SI00072156	CAAGGTCCACCTGATGTATAA
TRIM25	7706	Q3	Qiagen	SI00072163	TAAAGTCATCCTGGACTACAA
TUBB	203068	D2	Dharmacon	D-010325-01	GGAAUGGGCACUCUCCUUA
TUBB	203068	D3	Dharmacon	D-010325-19	AAGAAUACCCUGAUCGCAU
TUBB	203068	D1	Dharmacon	D-010325-20	CCAUCAGUUGGUAGAGAAU
TUBB	203068	Q1	Qiagen	SI03073553	CAGTTGGTAGAGAATACTGAT
TUBB	203068	Q2	Qiagen	SI03077249	CCCATTCCATTTGTCCAGTTA
TUBB	203068	Q3	Qiagen	SI03080497	CCGCAAGTTGGCAGTCAACAT
UMPS	7372	D2	Dharmacon	D-009828-04	GAAGACUCAUGUAGAUAUU
UMPS	7372	D3	Dharmacon	D-009828-17	AUUUCUGGCUCCCGAGUAA
UMPS	7372	D1	Dharmacon	D-009828-02	GAACUAAGCGUCUUGUAGA
UMPS	7372	Q1	Qiagen	SI00008127	CACCGCATTGATACTATAATA
UMPS	7372	Q2	Qiagen	SI00008134	CAGGAGAAACCTGTTTAATCA
UMPS	7372	Q3	Qiagen	SI00008148	AAGCTTCTCAGGCTTATGCAA
UQCRC2	7385	D1	Dharmacon	D-008334-04	GGCUAAUGCUGAUAUCAUA
UQCRC2	7385	D2	Dharmacon	D-008334-01	GGAGUUACAUUACUUCGUU
UQCRC2	7385	D3	Dharmacon	D-008334-05	GGUGAUUGCUUCUUUGGAA
UQCRC2	7385	Q1	Qiagen	SI00051303	AAGGCTGCCTATAATCAAGTA
UQCRC2	7385	Q2	Qiagen	SI00051317	TACATCCAGTCTGACGACAAA
UQCRC2	7385	Q3	Qiagen	SI03032106	AAGATAACCCGTGGAATTGAA
XPO1	7514	D2	Dharmacon	D-003030-07	GGAACAUGAUCAACUUAUA
XPO1	7514	D3	Dharmacon	D-003030-05	GAAAGUCUCUGUCAAAAUA
XPO1	7514	D1	Dharmacon	D-003030-06	GCAAUAGGCUCCAUUAGUG
XPO1	7514	Q1	Qiagen	SI00051856	CCCATTGTAAAGCGACTTCAA
XPO1	7514	Q2	Qiagen	SI00051863	TACATGTTACTCCCTAATCAA
XPO1	7514	Q3	Qiagen	SI03023342	TTCTCAGAATATGAATACGAA
